# Supplementary material for: Assembly of a parts list of the human mitotic cell cycle machinery
Source: J Mol Cell Biol. 2018 Nov 17;11(8):703–18. doi: 10.1093/jmcb/mjy063 (PMC6788831; doi:10.1093/jmcb/mjy063)
Supplement: mjy063_Supplementary_Table_S1 [file mjy063_supplementary_table_s1.xlsx]

## Sheet: checkpoint_genes_clustered
Symbol	Cluster	Phase	GO_id	GO term
CDK2	Cluster0001	S	GO:0031571	mitotic G1 DNA damage checkpoint
CHEK1	Cluster0001	S	GO:0031572; GO:0000077	G2 DNA damage checkpoint; DNA damage checkpoint
ZWINT	Cluster0001	S	GO:0007093	mitotic cell cycle checkpoint
FANCG	Cluster0001	S	GO:0000075	cell cycle checkpoint
GEN1	Cluster0001	S	GO:0090267	positive regulation of mitotic cell cycle spindle assembly checkpoint
MAD2L1	Cluster0001	S	GO:0007093; GO:0007094; GO:0090267	mitotic cell cycle checkpoint; mitotic spindle assembly checkpoint; positive regulation of mitotic cell cycle spindle assembly checkpoint
MRE11	Cluster0001	S	GO:0031573; GO:0007095	intra-S DNA damage checkpoint; mitotic G2 DNA damage checkpoint
ZWILCH	Cluster0001	S	GO:0007093	mitotic cell cycle checkpoint
RFWD3	Cluster0001	S	GO:0031571; GO:2000001	mitotic G1 DNA damage checkpoint; regulation of DNA damage checkpoint
FANCI	Cluster0001	S	GO:0007095	mitotic G2 DNA damage checkpoint
PRKDC	Cluster0001	S	GO:0072431	signal transduction involved in mitotic G1 DNA damage checkpoint
BLM	Cluster0001	S	GO:0007095	mitotic G2 DNA damage checkpoint
BRCA1	Cluster0001	S	GO:0044818; GO:0031572	mitotic G2/M transition checkpoint; G2 DNA damage checkpoint
SMC1A	Cluster0001	S	GO:0072423	response to DNA damage checkpoint signaling
TICRR	Cluster0001	S	GO:0000075; GO:0033314	cell cycle checkpoint; mitotic DNA replication checkpoint
BUB3	Cluster0001	S	GO:0007094	mitotic spindle assembly checkpoint
KNTC1	Cluster0001	S	GO:0007093	mitotic cell cycle checkpoint
CDK1	Cluster0001	S	GO:0007095	mitotic G2 DNA damage checkpoint
NDC80	Cluster0002	G2-M	GO:0090267	positive regulation of mitotic cell cycle spindle assembly checkpoint
MAD2L2	Cluster0002	G2-M	GO:0007094	mitotic spindle assembly checkpoint
CENPF	Cluster0002	G2-M	GO:0007094	mitotic spindle assembly checkpoint
H2AFX	Cluster0002	G2-M	GO:0000077	DNA damage checkpoint
PLK1	Cluster0002	G2-M	GO:0007094; GO:0031572	mitotic spindle assembly checkpoint; G2 DNA damage checkpoint
CDK5RAP2	Cluster0002	G2-M	GO:0090231	regulation of spindle checkpoint
BUB1	Cluster0002	G2-M	GO:0007093;GO:0007094	mitotic cell cycle checkpoint; mitotic spindle assembly checkpoint
TOP2A	Cluster0002	G2-M	GO:0044774	mitotic DNA integrity checkpoint
TTK	Cluster0002	G2-M	GO:0007094; GO:0033316	mitotic spindle assembly checkpoint; meiotic spindle assembly checkpoint
DDX39B	Cluster0002	G2-M	GO:2000002	negative regulation of DNA damage checkpoint
RHNO1	Cluster0002	G2-M	GO:0000077	DNA damage checkpoint
CCNB1	Cluster0002	G2-M	GO:0090266	regulation of mitotic cell cycle spindle assembly checkpoint
AURKB	Cluster0002	G2-M	GO:0044878; GO:0031577	mitotic cytokinesis checkpoint; spindle checkpoint
TRIP13	Cluster0002	G2-M	GO:0007094	mitotic spindle assembly checkpoint
TOPBP1	Cluster0006	G1/S	GO:0033314; GO:0007095	mitotic DNA replication checkpoint; mitotic G2 DNA damage checkpoint
DNA2	Cluster0006	G1/S	GO:0000076	DNA replication checkpoint
E2F1	Cluster0006	G1/S	GO:0000077	DNA damage checkpoint
INTS7	Cluster0006	G1/S	GO:0000077	DNA damage checkpoint
DONSON	Cluster0006	G1/S	GO:0000077; GO:0007095	DNA damage checkpoint; mitotic G2 DNA damage checkpoint
MSH2	Cluster0006	G1/S	GO:0031573	intra-S DNA damage checkpoint
CLSPN	Cluster0006	G1/S	GO:0031572, GO:0033314; GO:0000077	G2 DNA damage checkpoint; mitotic DNA replication checkpoint; DNA damage checkpoint
DCLRE1B	Cluster0006	G1/S	GO:0000075	cell cycle checkpoint
WDR76	Cluster0006	G1/S	GO:2000001	regulation of DNA damage checkpoint
CDT1	Cluster0006	G1/S	GO:1902426; GO:0000076	deactivation of mitotic spindle assembly checkpoint; DNA replication checkpoint
CDC45	Cluster0006	G1/S	GO:0000076	DNA replication checkpoint
BRIP1	Cluster0006	G1/S	GO:0000077	DNA damage checkpoint
MDC1	Cluster0006	G1/S	GO:0031573	intra-S DNA damage checkpoint
DTL	Cluster0010	G1/S	GO:0031572	G2 DNA damage checkpoint
TIPIN	Cluster0010	G1/S	GO:0031573; GO:0000076	intra-S DNA damage checkpoint; DNA replication checkpoint
CDC6	Cluster0010	G1/S	GO:0000076	DNA replication checkpoint
