# Supplementary material for: Assembly of a parts list of the human mitotic cell cycle machinery
Source: J Mol Cell Biol. 2018 Nov 17;11(8):703–18. doi: 10.1093/jmcb/mjy063 (PMC6788831; doi:10.1093/jmcb/mjy063)
Supplement: mjy063_Supplementary_Table_S2 [file mjy063_supplementary_table_s2.xlsx]

## Sheet: NHDF data MCL 2.2
Symbol	EntrezID	ProbeID	MCL_2.2_r = 0.88	Pattern	Peak time index	Cluster description
AACS	65985	7959786	Cluster003	high at 0-2 h	1	G0 associated
AASS	10157	8142554	Cluster003	high at 0-2 h	1	G0 associated
ABCA2	20	8165345	Cluster003	high at 0-2 h	1	G0 associated
ABCA5	23461	8018038	Cluster003	high at 0-2 h	1	G0 associated
ABCC3	8714	8008454	Cluster003	high at 0-2 h	1	G0 associated
ABHD4	63874	7973306	Cluster003	high at 0-2 h	1	G0 associated
ACACA	31	8014487	Cluster003	high at 0-2 h	1	G0 associated
ACAT2	39	8123137	Cluster003	high at 0-2 h	1	G0 associated
ACCS	84680	7939507	Cluster003	high at 0-2 h	1	G0 associated
ACE	1636	8009096	Cluster003	high at 0-2 h	1	G0 associated
ACKR3	57007	8049471	Cluster003	high at 0-2 h	1	G0 associated
ACSS2	55902	8062041	Cluster003	high at 0-2 h	1	G0 associated
ADAM33	80332	8064686	Cluster003	high at 0-2 h	1	G0 associated
ADAMTS12	81792	8111387	Cluster003	high at 0-2 h	1	G0 associated
ADAMTS19	171019	8107823	Cluster003	high at 0-2 h	1	G0 associated
ADAMTSL5	339366	8032249	Cluster003	high at 0-2 h	1	G0 associated
ADCY9	115	7999079	Cluster003	high at 0-2 h	1	G0 associated
ADGRA2	25960	8145865	Cluster003	high at 0-2 h	1	G0 associated
ADGRB2	576	7914433	Cluster003	high at 0-2 h	1	G0 associated
ADGRD1	283383	7959893	Cluster003	high at 0-2 h	1	G0 associated
ADGRL2	23266	7902565	Cluster003	high at 0-2 h	1	G0 associated
ADHFE1	137872	8146687	Cluster003	high at 0-2 h	1	G0 associated
AKAP12	9590	8122807	Cluster003	high at 0-2 h	1	G0 associated
ALDH2	217	7958784	Cluster003	high at 0-2 h	1	G0 associated
ALDH6A1	4329	7980098	Cluster003	high at 0-2 h	1	G0 associated
ALDOC	230	8013660	Cluster003	high at 0-2 h	1	G0 associated
ALPK2	115701	8023528	Cluster003	high at 0-2 h	1	G0 associated
ANGPTL2	23452	8164200	Cluster003	high at 0-2 h	1	G0 associated
ANK2	287	8096959	Cluster003	high at 0-2 h	1	G0 associated
ANKRD29	147463	8022559	Cluster003	high at 0-2 h	1	G0 associated
ANXA3	306	8095986	Cluster003	high at 0-2 h	1	G0 associated
ARAP1	116985	7950197	Cluster003	high at 0-2 h	1	G0 associated
ARHGEF6	9459	8175393	Cluster003	high at 0-2 h	1	G0 associated
ARHGEF7	8874	7970111	Cluster003	high at 0-2 h	1	G0 associated
ASIC1	41	7955317	Cluster003	high at 0-2 h	1	G0 associated
ASS1	445	8158671	Cluster003	high at 0-2 h	1	G0 associated
ATP6V1G2	534	8124942	Cluster003	high at 0-2 h	1	G0 associated
ATP6V1G2	534	8179762	Cluster003	high at 0-2 h	1	G0 associated
BACH1	571	8068105	Cluster003	high at 0-2 h	1	G0 associated
BBS9	27241	8132218	Cluster003	high at 0-2 h	1	G0 associated
BCAM	4059	8029489	Cluster003	high at 0-2 h	1	G0 associated
BEX4	56271	8169009	Cluster003	high at 0-2 h	1	G0 associated
BOC	91653	8081686	Cluster003	high at 0-2 h	1	G0 associated
BRPF1	7862	8077612	Cluster003	high at 0-2 h	1	G0 associated
BST1	683	8094228	Cluster003	high at 0-2 h	1	G0 associated
C10orf54	64115	7934185	Cluster003	high at 0-2 h	1	G0 associated
C14orf1	11161	7980309	Cluster003	high at 0-2 h	1	G0 associated
C15orf59	388135	7990269	Cluster003	high at 0-2 h	1	G0 associated
C2orf27A	29798	8045323	Cluster003	high at 0-2 h	1	G0 associated
C5orf66	100996485	8108192	Cluster003	high at 0-2 h	1	G0 associated
C8orf31	286122	8148580	Cluster003	high at 0-2 h	1	G0 associated
CACNA1H	8912	7992147	Cluster003	high at 0-2 h	1	G0 associated
CACNA2D3	55799	8080578	Cluster003	high at 0-2 h	1	G0 associated
CACNB1	782	8014794	Cluster003	high at 0-2 h	1	G0 associated
CADM1	23705	7951807	Cluster003	high at 0-2 h	1	G0 associated
CAMK1D	57118	7926223	Cluster003	high at 0-2 h	1	G0 associated
CAMK2N1	55450	7913237	Cluster003	high at 0-2 h	1	G0 associated
CCDC170	80129	8122827	Cluster003	high at 0-2 h	1	G0 associated
CD46	4179	7909400	Cluster003	high at 0-2 h	1	G0 associated
CDC14B	8555	8162610	Cluster003	high at 0-2 h	1	G0 associated
CDC42EP2	10435	7941236	Cluster003	high at 0-2 h	1	G0 associated
CDH13	1012	7997504	Cluster003	high at 0-2 h	1	G0 associated
CDH3	1001	7996819	Cluster003	high at 0-2 h	1	G0 associated
CDKN2B	1030	8160452	Cluster003	high at 0-2 h	1	G0 associated
CES4A	283848	7996377	Cluster003	high at 0-2 h	1	G0 associated
CHP1	11261	7982878	Cluster003	high at 0-2 h	1	G0 associated
CHST15	51363	7936856	Cluster003	high at 0-2 h	1	G0 associated
CLCN6	1185	7897774	Cluster003	high at 0-2 h	1	G0 associated
CLIP3	25999	8036252	Cluster003	high at 0-2 h	1	G0 associated
CLSTN2	64084	8083034	Cluster003	high at 0-2 h	1	G0 associated
COL8A1	1295	8081235	Cluster003	high at 0-2 h	1	G0 associated
CPA4	51200	8136200	Cluster003	high at 0-2 h	1	G0 associated
CRABP2	1382	7921099	Cluster003	high at 0-2 h	1	G0 associated
CTIF	9811	8021154	Cluster003	high at 0-2 h	1	G0 associated
CTSF	8722	7949650	Cluster003	high at 0-2 h	1	G0 associated
CTSK	1513	7919815	Cluster003	high at 0-2 h	1	G0 associated
CTTNBP2NL	55917	7904018	Cluster003	high at 0-2 h	1	G0 associated
CUEDC1	404093	8016878	Cluster003	high at 0-2 h	1	G0 associated
CYBRD1	79901	8046333	Cluster003	high at 0-2 h	1	G0 associated
CYP4V2	285440	8098637	Cluster003	high at 0-2 h	1	G0 associated
CYP51A1	1595	8140864	Cluster003	high at 0-2 h	1	G0 associated
CYTH3	9265	8138067	Cluster003	high at 0-2 h	1	G0 associated
DAAM2	23500	8119357	Cluster003	high at 0-2 h	1	G0 associated
DAPK2	23604	7989596	Cluster003	high at 0-2 h	1	G0 associated
DENND2D	79961	7918487	Cluster003	high at 0-2 h	1	G0 associated
DHCR24	1718	7916432	Cluster003	high at 0-2 h	1	G0 associated
DHCR7	1717	7950067	Cluster003	high at 0-2 h	1	G0 associated
DMGDH	29958	8112822	Cluster003	high at 0-2 h	1	G0 associated
DNAH1	25981	8080226	Cluster003	high at 0-2 h	1	G0 associated
DNASE2	1777	8034565	Cluster003	high at 0-2 h	1	G0 associated
DNM1	1759	8158183	Cluster003	high at 0-2 h	1	G0 associated
DOCK1	1793	7931293	Cluster003	high at 0-2 h	1	G0 associated
DPP3	10072	7941639	Cluster003	high at 0-2 h	1	G0 associated
DPT	1805	7922130	Cluster003	high at 0-2 h	1	G0 associated
DTX4	23220	7940160	Cluster003	high at 0-2 h	1	G0 associated
ECE1	1889	7913357	Cluster003	high at 0-2 h	1	G0 associated
EEF2	1938	8032730	Cluster003	high at 0-2 h	1	G0 associated
EHD2	30846	8029950	Cluster003	high at 0-2 h	1	G0 associated
EIF4E3	317649	8088803	Cluster003	high at 0-2 h	1	G0 associated
ENPP5	59084	8126750	Cluster003	high at 0-2 h	1	G0 associated
ENTPD1	953	7929511	Cluster003	high at 0-2 h	1	G0 associated
EPAS1	2034	8041781	Cluster003	high at 0-2 h	1	G0 associated
EPB41	2035	7899534	Cluster003	high at 0-2 h	1	G0 associated
EPB41L1	2036	8062251	Cluster003	high at 0-2 h	1	G0 associated
EPHX1	2052	7910111	Cluster003	high at 0-2 h	1	G0 associated
ERMP1	79956	8159992	Cluster003	high at 0-2 h	1	G0 associated
ESYT2	57488	8144184	Cluster003	high at 0-2 h	1	G0 associated
F10	2159	7970241	Cluster003	high at 0-2 h	1	G0 associated
FABP3	2170	7914342	Cluster003	high at 0-2 h	1	G0 associated
FADS1	3992	7948612	Cluster003	high at 0-2 h	1	G0 associated
FADS2	9415	7940565	Cluster003	high at 0-2 h	1	G0 associated
FAIM2	23017	7963142	Cluster003	high at 0-2 h	1	G0 associated
FAM171B	165215	8046895	Cluster003	high at 0-2 h	1	G0 associated
FAM198B	51313	8103415	Cluster003	high at 0-2 h	1	G0 associated
FAM213A	84293	7928695	Cluster003	high at 0-2 h	1	G0 associated
FAM84A	151354	8040374	Cluster003	high at 0-2 h	1	G0 associated
FAM8A1	51439	8117071	Cluster003	high at 0-2 h	1	G0 associated
FARP1	10160	7969736	Cluster003	high at 0-2 h	1	G0 associated
FASN	2194	8019392	Cluster003	high at 0-2 h	1	G0 associated
FBLN7	129804	8044440	Cluster003	high at 0-2 h	1	G0 associated
FBXO27	126433	8036689	Cluster003	high at 0-2 h	1	G0 associated
FDPS	2224	7905986	Cluster003	high at 0-2 h	1	G0 associated
FDPSP2	619190	8140420	Cluster003	high at 0-2 h	1	G0 associated
FDPSP2	619190	8140443	Cluster003	high at 0-2 h	1	G0 associated
FKBP8	23770	8035494	Cluster003	high at 0-2 h	1	G0 associated
FMO4	2329	7907297	Cluster003	high at 0-2 h	1	G0 associated
FMOD	2331	7923578	Cluster003	high at 0-2 h	1	G0 associated
FN3K	64122	8010841	Cluster003	high at 0-2 h	1	G0 associated
GAA	2548	8010354	Cluster003	high at 0-2 h	1	G0 associated
GAS6	2621	7970329	Cluster003	high at 0-2 h	1	G0 associated
GCNT4	51301	8112668	Cluster003	high at 0-2 h	1	G0 associated
GDF6	392255	8151906	Cluster003	high at 0-2 h	1	G0 associated
GDPD5	81544	7950501	Cluster003	high at 0-2 h	1	G0 associated
GGT7	2686	8065798	Cluster003	high at 0-2 h	1	G0 associated
GJA1	2697	8121749	Cluster003	high at 0-2 h	1	G0 associated
GLB1L	79411	8059158	Cluster003	high at 0-2 h	1	G0 associated
GLG1	2734	8002729	Cluster003	high at 0-2 h	1	G0 associated
GNS	2799	7964701	Cluster003	high at 0-2 h	1	G0 associated
GOLGB1	2804	8089930	Cluster003	high at 0-2 h	1	G0 associated
GPAT3	84803	8096116	Cluster003	high at 0-2 h	1	G0 associated
GPNMB	10457	8131844	Cluster003	high at 0-2 h	1	G0 associated
GRID1	2894	7934789	Cluster003	high at 0-2 h	1	G0 associated
GSN	2934	8157582	Cluster003	high at 0-2 h	1	G0 associated
GSTK1	373156	8136849	Cluster003	high at 0-2 h	1	G0 associated
GSTM1	2944	7903765	Cluster003	high at 0-2 h	1	G0 associated
GSTM2	2946	7903753	Cluster003	high at 0-2 h	1	G0 associated
GSTM3	2947	7918379	Cluster003	high at 0-2 h	1	G0 associated
GSTM4	2948	7903742	Cluster003	high at 0-2 h	1	G0 associated
GSTM5	2949	7903777	Cluster003	high at 0-2 h	1	G0 associated
GXYLT2	727936	8080964	Cluster003	high at 0-2 h	1	G0 associated
GYPC	2995	8045009	Cluster003	high at 0-2 h	1	G0 associated
H6PD	9563	7897441	Cluster003	high at 0-2 h	1	G0 associated
HACD4	401494	8160346	Cluster003	high at 0-2 h	1	G0 associated
HGSNAT	138050	8146285	Cluster003	high at 0-2 h	1	G0 associated
HHLA3	11147	7902282	Cluster003	high at 0-2 h	1	G0 associated
HLA-DMA	3108	8125537	Cluster003	high at 0-2 h	1	G0 associated
HLA-DMA	3108	8178884	Cluster003	high at 0-2 h	1	G0 associated
HLA-DMA	3108	8180086	Cluster003	high at 0-2 h	1	G0 associated
HMGCS1	3157	8111941	Cluster003	high at 0-2 h	1	G0 associated
HSD17B2	3294	7997491	Cluster003	high at 0-2 h	1	G0 associated
HSPB3	8988	8105323	Cluster003	high at 0-2 h	1	G0 associated
HSPB6	126393	8036151	Cluster003	high at 0-2 h	1	G0 associated
IDI1	3422	7931754	Cluster003	high at 0-2 h	1	G0 associated
IGDCC4	57722	7989785	Cluster003	high at 0-2 h	1	G0 associated
IGFBP4	3487	8007100	Cluster003	high at 0-2 h	1	G0 associated
IL17RD	54756	8088264	Cluster003	high at 0-2 h	1	G0 associated
INADL	10207	7901804	Cluster003	high at 0-2 h	1	G0 associated
INSIG1	3638	8137526	Cluster003	high at 0-2 h	1	G0 associated
IQSEC1	9922	8085412	Cluster003	high at 0-2 h	1	G0 associated
ITGA11	22801	7989985	Cluster003	high at 0-2 h	1	G0 associated
ITGA8	8516	7932254	Cluster003	high at 0-2 h	1	G0 associated
ITIH5	80760	7931977	Cluster003	high at 0-2 h	1	G0 associated
JAG1	182	8064978	Cluster003	high at 0-2 h	1	G0 associated
KAT2B	8850	8078227	Cluster003	high at 0-2 h	1	G0 associated
KCND3	3752	7918558	Cluster003	high at 0-2 h	1	G0 associated
KCNMB4	27345	7957126	Cluster003	high at 0-2 h	1	G0 associated
KCNT2	343450	7923043	Cluster003	high at 0-2 h	1	G0 associated
KIAA0930	23313	8076690	Cluster003	high at 0-2 h	1	G0 associated
KIAA1211	57482	8095216	Cluster003	high at 0-2 h	1	G0 associated
KRT19	3880	8015349	Cluster003	high at 0-2 h	1	G0 associated
KRT4	3851	7963534	Cluster003	high at 0-2 h	1	G0 associated
L1CAM	3897	8175871	Cluster003	high at 0-2 h	1	G0 associated
LAMA2	3908	8121949	Cluster003	high at 0-2 h	1	G0 associated
LAMA3	3909	8020551	Cluster003	high at 0-2 h	1	G0 associated
LBH	81606	8041206	Cluster003	high at 0-2 h	1	G0 associated
LGALS3BP	3959	8018975	Cluster003	high at 0-2 h	1	G0 associated
LGALSL	29094	8042283	Cluster003	high at 0-2 h	1	G0 associated
LHFP	10186	7971150	Cluster003	high at 0-2 h	1	G0 associated
LINC00965	349196	8149153	Cluster003	high at 0-2 h	1	G0 associated
LINC00965	349196	8149157	Cluster003	high at 0-2 h	1	G0 associated
LINC00965	349196	8149161	Cluster003	high at 0-2 h	1	G0 associated
LINC00965	349196	8149210	Cluster003	high at 0-2 h	1	G0 associated
LIPA	3988	7934920	Cluster003	high at 0-2 h	1	G0 associated
LOXL4	84171	7935553	Cluster003	high at 0-2 h	1	G0 associated
LRCH2	57631	8174610	Cluster003	high at 0-2 h	1	G0 associated
LRP5	4041	7942007	Cluster003	high at 0-2 h	1	G0 associated
LRRC17	10234	8135218	Cluster003	high at 0-2 h	1	G0 associated
LRRN4CL	221091	7948794	Cluster003	high at 0-2 h	1	G0 associated
LSAMP	4045	8089714	Cluster003	high at 0-2 h	1	G0 associated
LSS	4047	8070961	Cluster003	high at 0-2 h	1	G0 associated
LTBP3	4054	7949412	Cluster003	high at 0-2 h	1	G0 associated
LTBP4	8425	8028872	Cluster003	high at 0-2 h	1	G0 associated
LYNX1	66004	8153346	Cluster003	high at 0-2 h	1	G0 associated
MAGI2	9863	8140504	Cluster003	high at 0-2 h	1	G0 associated
MAN2B1	4125	8034420	Cluster003	high at 0-2 h	1	G0 associated
MAN2B2	23324	8093916	Cluster003	high at 0-2 h	1	G0 associated
MAOA	4128	8166925	Cluster003	high at 0-2 h	1	G0 associated
MAP1LC3A	84557	8062023	Cluster003	high at 0-2 h	1	G0 associated
MAP6	4135	7950524	Cluster003	high at 0-2 h	1	G0 associated
MCC	4163	8113551	Cluster003	high at 0-2 h	1	G0 associated
MEGF8	1954	8029236	Cluster003	high at 0-2 h	1	G0 associated
MEST	4232	8136248	Cluster003	high at 0-2 h	1	G0 associated
METTL24	728464	8128837	Cluster003	high at 0-2 h	1	G0 associated
MMAB	326625	7966213	Cluster003	high at 0-2 h	1	G0 associated
MME	4311	8083494	Cluster003	high at 0-2 h	1	G0 associated
MPDZ	8777	8160088	Cluster003	high at 0-2 h	1	G0 associated
MSMO1	6307	8098195	Cluster003	high at 0-2 h	1	G0 associated
MTMR3	8897	8072279	Cluster003	high at 0-2 h	1	G0 associated
MVD	4597	8003332	Cluster003	high at 0-2 h	1	G0 associated
MXRA5	25878	8171172	Cluster003	high at 0-2 h	1	G0 associated
MYO15B	80022	8009875	Cluster003	high at 0-2 h	1	G0 associated
MYO15B	80022	8009913	Cluster003	high at 0-2 h	1	G0 associated
NAALADL2	254827	8083978	Cluster003	high at 0-2 h	1	G0 associated
NADSYN1	55191	7942232	Cluster003	high at 0-2 h	1	G0 associated
NBEA	26960	7968577	Cluster003	high at 0-2 h	1	G0 associated
NBPF3	84224	7898679	Cluster003	high at 0-2 h	1	G0 associated
NDRG1	10397	8153002	Cluster003	high at 0-2 h	1	G0 associated
NDST1	3340	8109283	Cluster003	high at 0-2 h	1	G0 associated
NEO1	4756	7984704	Cluster003	high at 0-2 h	1	G0 associated
NID2	22795	7979133	Cluster003	high at 0-2 h	1	G0 associated
NISCH	11188	8080320	Cluster003	high at 0-2 h	1	G0 associated
NLGN2	57555	8004385	Cluster003	high at 0-2 h	1	G0 associated
NLGN4Y	22829	8176655	Cluster003	high at 0-2 h	1	G0 associated
NPR2	4882	8155121	Cluster003	high at 0-2 h	1	G0 associated
NSDHL	50814	8170590	Cluster003	high at 0-2 h	1	G0 associated
NTN4	59277	7965573	Cluster003	high at 0-2 h	1	G0 associated
OLFML1	283298	7938225	Cluster003	high at 0-2 h	1	G0 associated
OLFML2A	169611	8157804	Cluster003	high at 0-2 h	1	G0 associated
OLFML3	56944	7904158	Cluster003	high at 0-2 h	1	G0 associated
OPTN	10133	7926239	Cluster003	high at 0-2 h	1	G0 associated
PALLD	23022	8098263	Cluster003	high at 0-2 h	1	G0 associated
PAPPA	5069	8157487	Cluster003	high at 0-2 h	1	G0 associated
PARD3B	117583	8047709	Cluster003	high at 0-2 h	1	G0 associated
PARK2	5071	8130645	Cluster003	high at 0-2 h	1	G0 associated
PARP14	54625	8082100	Cluster003	high at 0-2 h	1	G0 associated
PBXIP1	57326	7920575	Cluster003	high at 0-2 h	1	G0 associated
PCDH18	54510	8102792	Cluster003	high at 0-2 h	1	G0 associated
PCNXL2	80003	7925089	Cluster003	high at 0-2 h	1	G0 associated
PCSK5	5125	8155898	Cluster003	high at 0-2 h	1	G0 associated
PDE8B	8622	8106448	Cluster003	high at 0-2 h	1	G0 associated
PDGFD	80310	7951351	Cluster003	high at 0-2 h	1	G0 associated
PDGFRB	5159	8115099	Cluster003	high at 0-2 h	1	G0 associated
PDLIM1	9124	7935180	Cluster003	high at 0-2 h	1	G0 associated
PDP2	57546	7996341	Cluster003	high at 0-2 h	1	G0 associated
PEAR1	375033	7906264	Cluster003	high at 0-2 h	1	G0 associated
PERP	64065	8129880	Cluster003	high at 0-2 h	1	G0 associated
PHC1	1911	7953812	Cluster003	high at 0-2 h	1	G0 associated
PHC1	1911	7963869	Cluster003	high at 0-2 h	1	G0 associated
PHYKPL	85007	8116177	Cluster003	high at 0-2 h	1	G0 associated
PIANP	196500	7960682	Cluster003	high at 0-2 h	1	G0 associated
PIEZO2	63895	8022295	Cluster003	high at 0-2 h	1	G0 associated
PIGZ	80235	8093166	Cluster003	high at 0-2 h	1	G0 associated
PIR	8544	8171435	Cluster003	high at 0-2 h	1	G0 associated
PLD3	23646	8028791	Cluster003	high at 0-2 h	1	G0 associated
PLEKHH2	130271	8041644	Cluster003	high at 0-2 h	1	G0 associated
PLPPR4	9890	7903214	Cluster003	high at 0-2 h	1	G0 associated
PLSCR4	57088	8091306	Cluster003	high at 0-2 h	1	G0 associated
PLXNB1	5364	8086908	Cluster003	high at 0-2 h	1	G0 associated
PLXNC1	10154	7957570	Cluster003	high at 0-2 h	1	G0 associated
PNPLA2	57104	7937485	Cluster003	high at 0-2 h	1	G0 associated
PODN	127435	7901535	Cluster003	high at 0-2 h	1	G0 associated
PPIC	5480	8113726	Cluster003	high at 0-2 h	1	G0 associated
PQLC3	130814	8040278	Cluster003	high at 0-2 h	1	G0 associated
PRELP	5549	7908924	Cluster003	high at 0-2 h	1	G0 associated
PRKCA	5578	8009301	Cluster003	high at 0-2 h	1	G0 associated
PRKG1	5592	7927606	Cluster003	high at 0-2 h	1	G0 associated
PROCR	10544	8062108	Cluster003	high at 0-2 h	1	G0 associated
PRRG1	5638	8166705	Cluster003	high at 0-2 h	1	G0 associated
PRSS12	8492	8102468	Cluster003	high at 0-2 h	1	G0 associated
PRUNE2	158471	8161865	Cluster003	high at 0-2 h	1	G0 associated
PRUNE2	158471	8161884	Cluster003	high at 0-2 h	1	G0 associated
PTCHD4	442213	8126853	Cluster003	high at 0-2 h	1	G0 associated
PTCHD4	442213	8126855	Cluster003	high at 0-2 h	1	G0 associated
PTGFRN	5738	7904293	Cluster003	high at 0-2 h	1	G0 associated
PTGIS	5740	8066925	Cluster003	high at 0-2 h	1	G0 associated
PTK7	5754	8119689	Cluster003	high at 0-2 h	1	G0 associated
PTP4A3	11156	8148501	Cluster003	high at 0-2 h	1	G0 associated
PTPRG	5793	8080810	Cluster003	high at 0-2 h	1	G0 associated
PTPRM	5797	8019988	Cluster003	high at 0-2 h	1	G0 associated
PTPRS	5802	8032926	Cluster003	high at 0-2 h	1	G0 associated
PTX3	5806	8083594	Cluster003	high at 0-2 h	1	G0 associated
QPRT	23475	7994609	Cluster003	high at 0-2 h	1	G0 associated
RABL2B	11158	8044669	Cluster003	high at 0-2 h	1	G0 associated
RABL2B	11158	8077171	Cluster003	high at 0-2 h	1	G0 associated
RAP1GAP	5909	7913385	Cluster003	high at 0-2 h	1	G0 associated
RARRES2	5919	8143772	Cluster003	high at 0-2 h	1	G0 associated
RARS2	57038	8128013	Cluster003	high at 0-2 h	1	G0 associated
RASSF2	9770	8064790	Cluster003	high at 0-2 h	1	G0 associated
RBCK1	10616	8060353	Cluster003	high at 0-2 h	1	G0 associated
RCAN2	10231	8126760	Cluster003	high at 0-2 h	1	G0 associated
RECK	8434	8155169	Cluster003	high at 0-2 h	1	G0 associated
RHBDF1	64285	7998136	Cluster003	high at 0-2 h	1	G0 associated
RHOJ	57381	7974902	Cluster003	high at 0-2 h	1	G0 associated
ROBO2	6092	8081001	Cluster003	high at 0-2 h	1	G0 associated
RPS6KA2	6196	8130739	Cluster003	high at 0-2 h	1	G0 associated
SAMD5	389432	8122634	Cluster003	high at 0-2 h	1	G0 associated
SBSPON	157869	8151369	Cluster003	high at 0-2 h	1	G0 associated
SCD	6319	7929816	Cluster003	high at 0-2 h	1	G0 associated
SDC3	9672	7914282	Cluster003	high at 0-2 h	1	G0 associated
SECTM1	6398	8019486	Cluster003	high at 0-2 h	1	G0 associated
SEMA3B	7869	8079966	Cluster003	high at 0-2 h	1	G0 associated
SEMA3D	223117	8140686	Cluster003	high at 0-2 h	1	G0 associated
SEMA4G	57715	7929882	Cluster003	high at 0-2 h	1	G0 associated
SEZ6L2	26470	8000716	Cluster003	high at 0-2 h	1	G0 associated
SGSM2	9905	8003733	Cluster003	high at 0-2 h	1	G0 associated
SH3YL1	26751	8049969	Cluster003	high at 0-2 h	1	G0 associated
SHTN1	57698	7936529	Cluster003	high at 0-2 h	1	G0 associated
SLC25A1	6576	8074388	Cluster003	high at 0-2 h	1	G0 associated
SLC25A23	79085	8033190	Cluster003	high at 0-2 h	1	G0 associated
SLC2A1	6513	7915472	Cluster003	high at 0-2 h	1	G0 associated
SLC2A12	154091	8129666	Cluster003	high at 0-2 h	1	G0 associated
SLC38A11	151258	8056363	Cluster003	high at 0-2 h	1	G0 associated
SLC44A3	126969	7903144	Cluster003	high at 0-2 h	1	G0 associated
SLC47A1	55244	8005603	Cluster003	high at 0-2 h	1	G0 associated
SLC4A3	6508	8048673	Cluster003	high at 0-2 h	1	G0 associated
SLC7A14	57709	8092055	Cluster003	high at 0-2 h	1	G0 associated
SLC9A9	285195	8091260	Cluster003	high at 0-2 h	1	G0 associated
SLIT3	6586	8115691	Cluster003	high at 0-2 h	1	G0 associated
SMPD3	55512	8002249	Cluster003	high at 0-2 h	1	G0 associated
SNCA	6622	8101762	Cluster003	high at 0-2 h	1	G0 associated
SNTB1	6641	8152606	Cluster003	high at 0-2 h	1	G0 associated
SNX18	112574	8105328	Cluster003	high at 0-2 h	1	G0 associated
SPATA18	132671	8095021	Cluster003	high at 0-2 h	1	G0 associated
SPATA20	64847	8008388	Cluster003	high at 0-2 h	1	G0 associated
SQLE	6713	8148280	Cluster003	high at 0-2 h	1	G0 associated
SREBF2	6721	8073522	Cluster003	high at 0-2 h	1	G0 associated
SRPX	8406	8172043	Cluster003	high at 0-2 h	1	G0 associated
SSPN	8082	7954481	Cluster003	high at 0-2 h	1	G0 associated
ST6GAL1	6480	8084717	Cluster003	high at 0-2 h	1	G0 associated
STAT5A	6776	8007212	Cluster003	high at 0-2 h	1	G0 associated
STAT6	6778	7964360	Cluster003	high at 0-2 h	1	G0 associated
SUGCT	79783	8132439	Cluster003	high at 0-2 h	1	G0 associated
SULF2	55959	8066822	Cluster003	high at 0-2 h	1	G0 associated
SVEP1	79987	8163202	Cluster003	high at 0-2 h	1	G0 associated
SVIL	6840	7932796	Cluster003	high at 0-2 h	1	G0 associated
SYNPO	11346	8109305	Cluster003	high at 0-2 h	1	G0 associated
SYPL2	284612	7903667	Cluster003	high at 0-2 h	1	G0 associated
TAPBP	6892	8178977	Cluster003	high at 0-2 h	1	G0 associated
TAPBP	6892	8180166	Cluster003	high at 0-2 h	1	G0 associated
TBC1D19	55296	8094476	Cluster003	high at 0-2 h	1	G0 associated
TCF21	6943	8122176	Cluster003	high at 0-2 h	1	G0 associated
TCF7L1	83439	8043114	Cluster003	high at 0-2 h	1	G0 associated
THBS2	7058	8130867	Cluster003	high at 0-2 h	1	G0 associated
THNSL2	55258	8043393	Cluster003	high at 0-2 h	1	G0 associated
TIMM10B	26515	7938111	Cluster003	high at 0-2 h	1	G0 associated
TIMP2	7077	8018966	Cluster003	high at 0-2 h	1	G0 associated
TIMP4	7079	8085360	Cluster003	high at 0-2 h	1	G0 associated
TINAGL1	64129	7899627	Cluster003	high at 0-2 h	1	G0 associated
TKT	7086	8088106	Cluster003	high at 0-2 h	1	G0 associated
TLR3	7098	8098611	Cluster003	high at 0-2 h	1	G0 associated
TM7SF2	7108	7941148	Cluster003	high at 0-2 h	1	G0 associated
TMEM119	338773	7966122	Cluster003	high at 0-2 h	1	G0 associated
TMEM130	222865	8141228	Cluster003	high at 0-2 h	1	G0 associated
TMEM25	84866	7944275	Cluster003	high at 0-2 h	1	G0 associated
TMEM98	26022	8006415	Cluster003	high at 0-2 h	1	G0 associated
TMTC1	83857	7962058	Cluster003	high at 0-2 h	1	G0 associated
TNKS1BP1	85456	7948176	Cluster003	high at 0-2 h	1	G0 associated
TNXB	7148	8125234	Cluster003	high at 0-2 h	1	G0 associated
TNXB	7148	8125289	Cluster003	high at 0-2 h	1	G0 associated
TNXB	7148	8178712	Cluster003	high at 0-2 h	1	G0 associated
TNXB	7148	8179935	Cluster003	high at 0-2 h	1	G0 associated
TP53I11	9537	7947570	Cluster003	high at 0-2 h	1	G0 associated
TPCN1	53373	7958960	Cluster003	high at 0-2 h	1	G0 associated
TRO	7216	8167835	Cluster003	high at 0-2 h	1	G0 associated
TSPAN18	90139	7939559	Cluster003	high at 0-2 h	1	G0 associated
UBE2H	7328	8142886	Cluster003	high at 0-2 h	1	G0 associated
UBXN6	80700	8032815	Cluster003	high at 0-2 h	1	G0 associated
UGCG	7357	8157216	Cluster003	high at 0-2 h	1	G0 associated
ULK2	9706	8013399	Cluster003	high at 0-2 h	1	G0 associated
VGLL3	389136	8088979	Cluster003	high at 0-2 h	1	G0 associated
WNT2B	7482	7904025	Cluster003	high at 0-2 h	1	G0 associated
ZMYM2	7750	7967900	Cluster003	high at 0-2 h	1	G0 associated
ZNF462	58499	8157105	Cluster003	high at 0-2 h	1	G0 associated
ZSWIM8	23053	7928411	Cluster003	high at 0-2 h	1	G0 associated
	105377802	8149151	Cluster003	high at 0-2 h	1	G0 associated
	105377802	8149214	Cluster003	high at 0-2 h	1	G0 associated
	22925	8056151	Cluster003	high at 0-2 h	1	G0 associated
	2890	8109383	Cluster003	high at 0-2 h	1	G0 associated
	83999	8072170	Cluster003	high at 0-2 h	1	G0 associated
	23157	8174692	Cluster003	high at 0-2 h	1	G0 associated
		7935776	Cluster003	high at 0-2 h	1	G0 associated
		7953735	Cluster003	high at 0-2 h	1	G0 associated
		8045289	Cluster003	high at 0-2 h	1	G0 associated
		8144410	Cluster003	high at 0-2 h	1	G0 associated
		8144412	Cluster003	high at 0-2 h	1	G0 associated
		8144414	Cluster003	high at 0-2 h	1	G0 associated
		8144416	Cluster003	high at 0-2 h	1	G0 associated
		8144418	Cluster003	high at 0-2 h	1	G0 associated
		8144420	Cluster003	high at 0-2 h	1	G0 associated
		8144488	Cluster003	high at 0-2 h	1	G0 associated
		8144490	Cluster003	high at 0-2 h	1	G0 associated
		8144492	Cluster003	high at 0-2 h	1	G0 associated
		8144494	Cluster003	high at 0-2 h	1	G0 associated
		8149165	Cluster003	high at 0-2 h	1	G0 associated
		8149167	Cluster003	high at 0-2 h	1	G0 associated
		8149216	Cluster003	high at 0-2 h	1	G0 associated
		8149218	Cluster003	high at 0-2 h	1	G0 associated
		8149220	Cluster003	high at 0-2 h	1	G0 associated
		8149222	Cluster003	high at 0-2 h	1	G0 associated
		8149224	Cluster003	high at 0-2 h	1	G0 associated
		8149226	Cluster003	high at 0-2 h	1	G0 associated
		8149228	Cluster003	high at 0-2 h	1	G0 associated
		8176253	Cluster003	high at 0-2 h	1	G0 associated
		8180268	Cluster003	high at 0-2 h	1	G0 associated
ACACB	32	7958466	Cluster004	high at 0-2 h	1	G0 associated
ACOT1	641371	7975598	Cluster004	high at 0-2 h	1	G0 associated
ACSF2	80221	8008321	Cluster004	high at 0-2 h	1	G0 associated
ADAMTS5	11096	8069689	Cluster004	high at 0-2 h	1	G0 associated
ADAMTS9	56999	8088560	Cluster004	high at 0-2 h	1	G0 associated
ADRA1B	147	8109612	Cluster004	high at 0-2 h	1	G0 associated
AMZ2P1	201283	8017704	Cluster004	high at 0-2 h	1	G0 associated
ANKFN1	162282	8008609	Cluster004	high at 0-2 h	1	G0 associated
APCDD1	147495	8020141	Cluster004	high at 0-2 h	1	G0 associated
AR	367	8167998	Cluster004	high at 0-2 h	1	G0 associated
ARHGAP28	79822	8019964	Cluster004	high at 0-2 h	1	G0 associated
AZIN2	113451	7899851	Cluster004	high at 0-2 h	1	G0 associated
B3GALT2	8707	7923034	Cluster004	high at 0-2 h	1	G0 associated
BAZ2B	29994	8056060	Cluster004	high at 0-2 h	1	G0 associated
BCAS3	54828	8008933	Cluster004	high at 0-2 h	1	G0 associated
BCL2L13	23786	8071119	Cluster004	high at 0-2 h	1	G0 associated
BCL9	607	7904907	Cluster004	high at 0-2 h	1	G0 associated
C1orf21	81563	7908161	Cluster004	high at 0-2 h	1	G0 associated
C7orf31	136895	8138647	Cluster004	high at 0-2 h	1	G0 associated
CALCOCO1	57658	7963721	Cluster004	high at 0-2 h	1	G0 associated
CC2D2A	57545	8094190	Cluster004	high at 0-2 h	1	G0 associated
CCDC146	57639	8133770	Cluster004	high at 0-2 h	1	G0 associated
CD200	4345	8081657	Cluster004	high at 0-2 h	1	G0 associated
CD99	4267	8165794	Cluster004	high at 0-2 h	1	G0 associated
CD99	4267	8176360	Cluster004	high at 0-2 h	1	G0 associated
CDS2	8760	8060772	Cluster004	high at 0-2 h	1	G0 associated
CHD3	1107	8004699	Cluster004	high at 0-2 h	1	G0 associated
CLIP4	79745	8041179	Cluster004	high at 0-2 h	1	G0 associated
CNTN3	5067	8088866	Cluster004	high at 0-2 h	1	G0 associated
COBLL1	22837	8056343	Cluster004	high at 0-2 h	1	G0 associated
CTDSPL	10217	8078650	Cluster004	high at 0-2 h	1	G0 associated
CUL4B	8450	8174794	Cluster004	high at 0-2 h	1	G0 associated
DAPK1	1612	8156199	Cluster004	high at 0-2 h	1	G0 associated
DENND2A	27147	8143397	Cluster004	high at 0-2 h	1	G0 associated
DHRS3	9249	7912537	Cluster004	high at 0-2 h	1	G0 associated
DNM3	26052	7907370	Cluster004	high at 0-2 h	1	G0 associated
DOCK11	139818	8169541	Cluster004	high at 0-2 h	1	G0 associated
DPYSL2	1808	8145470	Cluster004	high at 0-2 h	1	G0 associated
EFHC1	114327	8120222	Cluster004	high at 0-2 h	1	G0 associated
EHBP1	23301	8042223	Cluster004	high at 0-2 h	1	G0 associated
ELMSAN1	91748	7980051	Cluster004	high at 0-2 h	1	G0 associated
EMX2	2018	7930857	Cluster004	high at 0-2 h	1	G0 associated
EPSTI1	94240	7971296	Cluster004	high at 0-2 h	1	G0 associated
ERBB2	2064	8006906	Cluster004	high at 0-2 h	1	G0 associated
EXOC4	60412	8136293	Cluster004	high at 0-2 h	1	G0 associated
EXPH5	23086	7951545	Cluster004	high at 0-2 h	1	G0 associated
FAM13A	10144	8101728	Cluster004	high at 0-2 h	1	G0 associated
FAM149B1	317662	7928354	Cluster004	high at 0-2 h	1	G0 associated
FAM63A	55793	7919872	Cluster004	high at 0-2 h	1	G0 associated
FAXDC2	10826	8115397	Cluster004	high at 0-2 h	1	G0 associated
FBXL7	23194	8104592	Cluster004	high at 0-2 h	1	G0 associated
FGD4	121512	7954729	Cluster004	high at 0-2 h	1	G0 associated
FGF9	2254	7967993	Cluster004	high at 0-2 h	1	G0 associated
FHDC1	85462	8097829	Cluster004	high at 0-2 h	1	G0 associated
FNBP1	23048	8164607	Cluster004	high at 0-2 h	1	G0 associated
FNIP1	96459	8113914	Cluster004	high at 0-2 h	1	G0 associated
FOXK1	221937	8131253	Cluster004	high at 0-2 h	1	G0 associated
FRY	10129	7968417	Cluster004	high at 0-2 h	1	G0 associated
FST	10468	8105302	Cluster004	high at 0-2 h	1	G0 associated
FYN	2534	8128956	Cluster004	high at 0-2 h	1	G0 associated
GATAD2B	57459	7920341	Cluster004	high at 0-2 h	1	G0 associated
GATS	352954	8141477	Cluster004	high at 0-2 h	1	G0 associated
GLI3	2737	8139212	Cluster004	high at 0-2 h	1	G0 associated
GNA14	9630	8161892	Cluster004	high at 0-2 h	1	G0 associated
GSTA4	2941	8127094	Cluster004	high at 0-2 h	1	G0 associated
GTF2IRD2B	389524	8133549	Cluster004	high at 0-2 h	1	G0 associated
GTF2IRD2B	389524	8140170	Cluster004	high at 0-2 h	1	G0 associated
HECA	51696	8122343	Cluster004	high at 0-2 h	1	G0 associated
HMGCR	3156	8106280	Cluster004	high at 0-2 h	1	G0 associated
HNMT	3176	8045499	Cluster004	high at 0-2 h	1	G0 associated
HOXD10	3236	8046536	Cluster004	high at 0-2 h	1	G0 associated
HSD17B7	51478	7906904	Cluster004	high at 0-2 h	1	G0 associated
IFT140	9742	7998542	Cluster004	high at 0-2 h	1	G0 associated
IL6R	3570	7905789	Cluster004	high at 0-2 h	1	G0 associated
ITGB8	3696	8131666	Cluster004	high at 0-2 h	1	G0 associated
JAKMIP2	9832	8114938	Cluster004	high at 0-2 h	1	G0 associated
JAZF1	221895	8138789	Cluster004	high at 0-2 h	1	G0 associated
JUP	3728	8015412	Cluster004	high at 0-2 h	1	G0 associated
KCND1	3750	8172493	Cluster004	high at 0-2 h	1	G0 associated
KIAA0319L	79932	7914809	Cluster004	high at 0-2 h	1	G0 associated
KIAA0825	285600	8113097	Cluster004	high at 0-2 h	1	G0 associated
KIAA1324L	222223	8140709	Cluster004	high at 0-2 h	1	G0 associated
KIF26B	55083	7911114	Cluster004	high at 0-2 h	1	G0 associated
KIT	3815	8095110	Cluster004	high at 0-2 h	1	G0 associated
KLF4	9314	8163002	Cluster004	high at 0-2 h	1	G0 associated
KLF9	687	8161648	Cluster004	high at 0-2 h	1	G0 associated
KSR1	8844	8005785	Cluster004	high at 0-2 h	1	G0 associated
LAMB1	3912	8142194	Cluster004	high at 0-2 h	1	G0 associated
LAYN	143903	7943749	Cluster004	high at 0-2 h	1	G0 associated
LDLR	3949	8025828	Cluster004	high at 0-2 h	1	G0 associated
LGR5	8549	7957140	Cluster004	high at 0-2 h	1	G0 associated
LPIN1	23175	8040340	Cluster004	high at 0-2 h	1	G0 associated
LRRC16A	55604	8117243	Cluster004	high at 0-2 h	1	G0 associated
MAML3	55534	8102862	Cluster004	high at 0-2 h	1	G0 associated
MAP2K6	5608	8009476	Cluster004	high at 0-2 h	1	G0 associated
MED12	9968	8168215	Cluster004	high at 0-2 h	1	G0 associated
MICAL1	64780	8128737	Cluster004	high at 0-2 h	1	G0 associated
MKNK1	8569	7915846	Cluster004	high at 0-2 h	1	G0 associated
MPHOSPH6	10200	8003068	Cluster004	high at 0-2 h	1	G0 associated
MRGPRF	116535	7950005	Cluster004	high at 0-2 h	1	G0 associated
MROH8	140699	8066161	Cluster004	high at 0-2 h	1	G0 associated
MRVI1	10335	7946589	Cluster004	high at 0-2 h	1	G0 associated
MTA3	57504	8041617	Cluster004	high at 0-2 h	1	G0 associated
MTSS1L	92154	8002403	Cluster004	high at 0-2 h	1	G0 associated
MYLK	4638	8090098	Cluster004	high at 0-2 h	1	G0 associated
NCKAP5	344148	8055323	Cluster004	high at 0-2 h	1	G0 associated
NFATC4	4776	7973709	Cluster004	high at 0-2 h	1	G0 associated
NFIX	4784	8026139	Cluster004	high at 0-2 h	1	G0 associated
NUPR1	26471	8000574	Cluster004	high at 0-2 h	1	G0 associated
PARD6G	84552	8023926	Cluster004	high at 0-2 h	1	G0 associated
PBX1	5087	7906954	Cluster004	high at 0-2 h	1	G0 associated
PEAK1	79834	7990632	Cluster004	high at 0-2 h	1	G0 associated
PIEZO2	63895	8022283	Cluster004	high at 0-2 h	1	G0 associated
PIK3C2B	5287	7923662	Cluster004	high at 0-2 h	1	G0 associated
PLD1	5337	8092134	Cluster004	high at 0-2 h	1	G0 associated
PLEKHA5	54477	7954245	Cluster004	high at 0-2 h	1	G0 associated
PLEKHG1	57480	8122756	Cluster004	high at 0-2 h	1	G0 associated
PLEKHM3	389072	8058512	Cluster004	high at 0-2 h	1	G0 associated
PNPLA3	80339	8073633	Cluster004	high at 0-2 h	1	G0 associated
POLI	11201	8021275	Cluster004	high at 0-2 h	1	G0 associated
PPARG	5468	8077899	Cluster004	high at 0-2 h	1	G0 associated
PPFIBP2	8495	7938231	Cluster004	high at 0-2 h	1	G0 associated
PRDM2	7799	7898070	Cluster004	high at 0-2 h	1	G0 associated
PSD3	23362	8149551	Cluster004	high at 0-2 h	1	G0 associated
PSD3	23362	8149555	Cluster004	high at 0-2 h	1	G0 associated
PTCH1	5727	8162533	Cluster004	high at 0-2 h	1	G0 associated
RAB5B	5869	7956088	Cluster004	high at 0-2 h	1	G0 associated
RABGAP1	23637	8157700	Cluster004	high at 0-2 h	1	G0 associated
RAD23B	5887	8157125	Cluster004	high at 0-2 h	1	G0 associated
RASSF4	83937	7927186	Cluster004	high at 0-2 h	1	G0 associated
RFX7	64864	7989132	Cluster004	high at 0-2 h	1	G0 associated
RGCC	28984	7968789	Cluster004	high at 0-2 h	1	G0 associated
RHOBTB1	9886	7933821	Cluster004	high at 0-2 h	1	G0 associated
RHOBTB3	22836	8106986	Cluster004	high at 0-2 h	1	G0 associated
RNF150	57484	8102938	Cluster004	high at 0-2 h	1	G0 associated
RNF41	10193	7964021	Cluster004	high at 0-2 h	1	G0 associated
ROR1	4919	7901969	Cluster004	high at 0-2 h	1	G0 associated
ROR2	4920	8162283	Cluster004	high at 0-2 h	1	G0 associated
RORA	6095	7989365	Cluster004	high at 0-2 h	1	G0 associated
SAMD12	401474	8152506	Cluster004	high at 0-2 h	1	G0 associated
SASH1	23328	8122637	Cluster004	high at 0-2 h	1	G0 associated
SATB1	6304	8085716	Cluster004	high at 0-2 h	1	G0 associated
SIK3	23387	7951873	Cluster004	high at 0-2 h	1	G0 associated
SIPA1L2	57568	7925062	Cluster004	high at 0-2 h	1	G0 associated
SLC40A1	30061	8057677	Cluster004	high at 0-2 h	1	G0 associated
SLC44A2	57153	8025672	Cluster004	high at 0-2 h	1	G0 associated
SMARCA2	6595	8154059	Cluster004	high at 0-2 h	1	G0 associated
SNX29	92017	7993274	Cluster004	high at 0-2 h	1	G0 associated
SNX29	92017	7993281	Cluster004	high at 0-2 h	1	G0 associated
SNX29P1	100652781	7993825	Cluster004	high at 0-2 h	1	G0 associated
SNX29P2	440352	7994576	Cluster004	high at 0-2 h	1	G0 associated
SNX33	257364	7985016	Cluster004	high at 0-2 h	1	G0 associated
SOX6	55553	7946757	Cluster004	high at 0-2 h	1	G0 associated
SPATA6	54558	7915955	Cluster004	high at 0-2 h	1	G0 associated
SRSF5	6430	7975368	Cluster004	high at 0-2 h	1	G0 associated
STAT2	6773	7964119	Cluster004	high at 0-2 h	1	G0 associated
SYNPO2	171024	8097080	Cluster004	high at 0-2 h	1	G0 associated
TBC1D3E	102723859	8014650	Cluster004	high at 0-2 h	1	G0 associated
TCF7L2	6934	7930537	Cluster004	high at 0-2 h	1	G0 associated
TCP11L2	255394	7958262	Cluster004	high at 0-2 h	1	G0 associated
TGFBR3	7049	7917649	Cluster004	high at 0-2 h	1	G0 associated
THRA	7067	8007008	Cluster004	high at 0-2 h	1	G0 associated
TIAF1	9220	8013860	Cluster004	high at 0-2 h	1	G0 associated
TMEM135	65084	7942964	Cluster004	high at 0-2 h	1	G0 associated
TMEM171	134285	8106170	Cluster004	high at 0-2 h	1	G0 associated
TMEM198B	440104	7956038	Cluster004	high at 0-2 h	1	G0 associated
TNS3	64759	8139500	Cluster004	high at 0-2 h	1	G0 associated
TOX	9760	8150962	Cluster004	high at 0-2 h	1	G0 associated
TRANK1	9881	8086125	Cluster004	high at 0-2 h	1	G0 associated
TRAPPC9	83696	8153175	Cluster004	high at 0-2 h	1	G0 associated
TSC22D1	8848	7971350	Cluster004	high at 0-2 h	1	G0 associated
TSHZ2	128553	8063437	Cluster004	high at 0-2 h	1	G0 associated
TSHZ2	128553	8063444	Cluster004	high at 0-2 h	1	G0 associated
UBL4B	164153	7903851	Cluster004	high at 0-2 h	1	G0 associated
UBN2	254048	8136516	Cluster004	high at 0-2 h	1	G0 associated
UTY	7404	8177137	Cluster004	high at 0-2 h	1	G0 associated
VAMP4	8674	7922309	Cluster004	high at 0-2 h	1	G0 associated
VGLL4	9686	8085340	Cluster004	high at 0-2 h	1	G0 associated
VPS39	23339	7987840	Cluster004	high at 0-2 h	1	G0 associated
VWA8	23078	7971246	Cluster004	high at 0-2 h	1	G0 associated
WASF1	8936	8128818	Cluster004	high at 0-2 h	1	G0 associated
WDR63	126820	7902660	Cluster004	high at 0-2 h	1	G0 associated
YPEL2	388403	8008819	Cluster004	high at 0-2 h	1	G0 associated
ZBTB20	26137	8089701	Cluster004	high at 0-2 h	1	G0 associated
ZBTB4	57659	8012212	Cluster004	high at 0-2 h	1	G0 associated
ZFHX4	79776	8147000	Cluster004	high at 0-2 h	1	G0 associated
ZHX2	22882	8148149	Cluster004	high at 0-2 h	1	G0 associated
ZNF362	149076	7899870	Cluster004	high at 0-2 h	1	G0 associated
ZNF521	25925	8022612	Cluster004	high at 0-2 h	1	G0 associated
	64757	7909877	Cluster004	high at 0-2 h	1	G0 associated
	220972	7933228	Cluster004	high at 0-2 h	1	G0 associated
		7892776	Cluster004	high at 0-2 h	1	G0 associated
		7894740	Cluster004	high at 0-2 h	1	G0 associated
		7895652	Cluster004	high at 0-2 h	1	G0 associated
		7975626	Cluster004	high at 0-2 h	1	G0 associated
	11119	8117458	Cluster004	high at 0-2 h	1	G0 associated
	400590	8006237	Cluster004	high at 0-2 h	1	G0 associated
	54769	8162254	Cluster004	high at 0-2 h	1	G0 associated
	55777	8045604	Cluster004	high at 0-2 h	1	G0 associated
	729468	8161513	Cluster004	high at 0-2 h	1	G0 associated
	729468	8161520	Cluster004	high at 0-2 h	1	G0 associated
	84181	8066303	Cluster004	high at 0-2 h	1	G0 associated
	94241	8151890	Cluster004	high at 0-2 h	1	G0 associated
	9900	7919645	Cluster004	high at 0-2 h	1	G0 associated
ADD3	120	7930380	Cluster012	high at 0-2 h	1	G0 associated
BBS2	583	8001507	Cluster012	high at 0-2 h	1	G0 associated
CCBL2	56267	7917482	Cluster012	high at 0-2 h	1	G0 associated
CCNG1	900	8109697	Cluster012	high at 0-2 h	1	G0 associated
CREBRF	153222	8110032	Cluster012	high at 0-2 h	1	G0 associated
EBF1	1879	8115543	Cluster012	high at 0-2 h	1	G0 associated
FAM43A	131583	8084891	Cluster012	high at 0-2 h	1	G0 associated
FAM65B	9750	8124280	Cluster012	high at 0-2 h	1	G0 associated
GTF2A1L	11036	8041940	Cluster012	high at 0-2 h	1	G0 associated
ICK	22858	8127109	Cluster012	high at 0-2 h	1	G0 associated
ISCU	23479	7958414	Cluster012	high at 0-2 h	1	G0 associated
JUND	3727	8035445	Cluster012	high at 0-2 h	1	G0 associated
KCNN2	3781	8107408	Cluster012	high at 0-2 h	1	G0 associated
KIAA1107	23285	7902977	Cluster012	high at 0-2 h	1	G0 associated
KLHL24	54800	8084219	Cluster012	high at 0-2 h	1	G0 associated
LPCAT3	10162	7960730	Cluster012	high at 0-2 h	1	G0 associated
MCTP2	55784	7986293	Cluster012	high at 0-2 h	1	G0 associated
NBR1	4077	8007471	Cluster012	high at 0-2 h	1	G0 associated
NUDT7	283927	7997332	Cluster012	high at 0-2 h	1	G0 associated
NXN	64359	8010967	Cluster012	high at 0-2 h	1	G0 associated
PCMTD2	55251	8064302	Cluster012	high at 0-2 h	1	G0 associated
PDE5A	8654	8102532	Cluster012	high at 0-2 h	1	G0 associated
PMP22	5376	8012896	Cluster012	high at 0-2 h	1	G0 associated
PRRT2	112476	7994647	Cluster012	high at 0-2 h	1	G0 associated
RAB29	8934	7923812	Cluster012	high at 0-2 h	1	G0 associated
RDH11	51109	7979743	Cluster012	high at 0-2 h	1	G0 associated
REV3L	5980	8128894	Cluster012	high at 0-2 h	1	G0 associated
RNASEL	6041	7922707	Cluster012	high at 0-2 h	1	G0 associated
SMAD3	4088	7984364	Cluster012	high at 0-2 h	1	G0 associated
SMIM20	389203	8094456	Cluster012	high at 0-2 h	1	G0 associated
TBC1D8	11138	8054308	Cluster012	high at 0-2 h	1	G0 associated
TBCK	93627	8102171	Cluster012	high at 0-2 h	1	G0 associated
TMEM159	57146	7993807	Cluster012	high at 0-2 h	1	G0 associated
TMEM94	9772	8009796	Cluster012	high at 0-2 h	1	G0 associated
TTLL1	25809	8076547	Cluster012	high at 0-2 h	1	G0 associated
USP30	84749	7958439	Cluster012	high at 0-2 h	1	G0 associated
ZCCHC24	219654	7934690	Cluster012	high at 0-2 h	1	G0 associated
ZNF395	55893	8149986	Cluster012	high at 0-2 h	1	G0 associated
		8180336	Cluster012	high at 0-2 h	1	G0 associated
		8180374	Cluster012	high at 0-2 h	1	G0 associated
	5136	8057486	Cluster012	high at 0-2 h	1	G0 associated
	5783	8096176	Cluster012	high at 0-2 h	1	G0 associated
ALDH3B1	221	7941961	Cluster024	high at 0-2 h	1	G0 associated
BDH2	56898	8102065	Cluster024	high at 0-2 h	1	G0 associated
C9orf9	11092	8158930	Cluster024	high at 0-2 h	1	G0 associated
CASP1	834	7951397	Cluster024	high at 0-2 h	1	G0 associated
CD99L2	83692	8175647	Cluster024	high at 0-2 h	1	G0 associated
CEMIP	57214	7985317	Cluster024	high at 0-2 h	1	G0 associated
CTF1	1489	7994961	Cluster024	high at 0-2 h	1	G0 associated
GAL3ST4	79690	8141459	Cluster024	high at 0-2 h	1	G0 associated
GYG2	8908	8165817	Cluster024	high at 0-2 h	1	G0 associated
HDAC5	10014	8015914	Cluster024	high at 0-2 h	1	G0 associated
IGBP1	3476	8168087	Cluster024	high at 0-2 h	1	G0 associated
MXD4	10608	8098995	Cluster024	high at 0-2 h	1	G0 associated
NYNRIN	57523	7973727	Cluster024	high at 0-2 h	1	G0 associated
RAB11FIP1	80223	8150225	Cluster024	high at 0-2 h	1	G0 associated
RIN2	54453	8061247	Cluster024	high at 0-2 h	1	G0 associated
SERGEF	26297	7946933	Cluster024	high at 0-2 h	1	G0 associated
SHISA4	149345	7908758	Cluster024	high at 0-2 h	1	G0 associated
SSH3	54961	7941843	Cluster024	high at 0-2 h	1	G0 associated
TNFSF13	8741	8004464	Cluster024	high at 0-2 h	1	G0 associated
TNS2	23371	7955663	Cluster024	high at 0-2 h	1	G0 associated
VAMP5	10791	8043203	Cluster024	high at 0-2 h	1	G0 associated
WBP1	23559	8042867	Cluster024	high at 0-2 h	1	G0 associated
WBP1	23559	8043377	Cluster024	high at 0-2 h	1	G0 associated
WBP1	23559	8053599	Cluster024	high at 0-2 h	1	G0 associated
WBP2	23558	8018482	Cluster024	high at 0-2 h	1	G0 associated
ZNF385A	25946	7963774	Cluster024	high at 0-2 h	1	G0 associated
	2323	8030339	Cluster024	high at 0-2 h	1	G0 associated
ANXA11	311	7934733	Cluster025	high at 0-2 h	1	G0 associated
APOBEC3C	27350	8073068	Cluster025	high at 0-2 h	1	G0 associated
APOBEC3D	140564	8073072	Cluster025	high at 0-2 h	1	G0 associated
APOBEC3F	200316	8073081	Cluster025	high at 0-2 h	1	G0 associated
APOBEC3G	60489	8073088	Cluster025	high at 0-2 h	1	G0 associated
ATF6B	1388	8125295	Cluster025	high at 0-2 h	1	G0 associated
ATF6B	1388	8178727	Cluster025	high at 0-2 h	1	G0 associated
CAT	847	7939298	Cluster025	high at 0-2 h	1	G0 associated
CES2	8824	7996345	Cluster025	high at 0-2 h	1	G0 associated
CPT1C	126129	8030448	Cluster025	high at 0-2 h	1	G0 associated
CUL7	9820	8126486	Cluster025	high at 0-2 h	1	G0 associated
CUL9	23113	8119722	Cluster025	high at 0-2 h	1	G0 associated
EDA2R	60401	8173299	Cluster025	high at 0-2 h	1	G0 associated
EMILIN2	84034	8019912	Cluster025	high at 0-2 h	1	G0 associated
GALT	2592	8154916	Cluster025	high at 0-2 h	1	G0 associated
GLTSCR2	29997	8029958	Cluster025	high at 0-2 h	1	G0 associated
MOV10	4343	7904050	Cluster025	high at 0-2 h	1	G0 associated
NIPSNAP1	8508	8075263	Cluster025	high at 0-2 h	1	G0 associated
PYGL	5836	7979085	Cluster025	high at 0-2 h	1	G0 associated
SERPINB1	1992	8123598	Cluster025	high at 0-2 h	1	G0 associated
SLC16A13	201232	8004266	Cluster025	high at 0-2 h	1	G0 associated
SLC16A5	9121	8009746	Cluster025	high at 0-2 h	1	G0 associated
SMARCC2	6601	7963988	Cluster025	high at 0-2 h	1	G0 associated
SYT11	23208	7906061	Cluster025	high at 0-2 h	1	G0 associated
TMEM14A	28978	8120239	Cluster025	high at 0-2 h	1	G0 associated
TP53	7157	8012257	Cluster025	high at 0-2 h	1	G0 associated
AMT	275	8087433	Cluster026	high at 0-2 h	1	G0 associated
ANXA4	307	8042468	Cluster026	high at 0-2 h	1	G0 associated
ARHGAP8	23779	8073705	Cluster026	high at 0-2 h	1	G0 associated
ARSD	414	8171148	Cluster026	high at 0-2 h	1	G0 associated
ATP6V1G2	534	8178508	Cluster026	high at 0-2 h	1	G0 associated
C19orf66	55337	8025551	Cluster026	high at 0-2 h	1	G0 associated
CLDN11	5010	8083887	Cluster026	high at 0-2 h	1	G0 associated
CPXM1	56265	8064539	Cluster026	high at 0-2 h	1	G0 associated
DNAJC4	3338	7940891	Cluster026	high at 0-2 h	1	G0 associated
ENPP2	5168	8152522	Cluster026	high at 0-2 h	1	G0 associated
GSTT1	2952	8074980	Cluster026	high at 0-2 h	1	G0 associated
HAAO	23498	8051799	Cluster026	high at 0-2 h	1	G0 associated
PHYHD1	254295	8158431	Cluster026	high at 0-2 h	1	G0 associated
PTGES	9536	8164580	Cluster026	high at 0-2 h	1	G0 associated
PTH1R	5745	8079433	Cluster026	high at 0-2 h	1	G0 associated
RAB11B	9230	8025414	Cluster026	high at 0-2 h	1	G0 associated
RNLS	55328	7934885	Cluster026	high at 0-2 h	1	G0 associated
SEPP1	6414	8111915	Cluster026	high at 0-2 h	1	G0 associated
SLC16A4	9122	7918426	Cluster026	high at 0-2 h	1	G0 associated
SLC22A18	5002	7937852	Cluster026	high at 0-2 h	1	G0 associated
SLC6A6	6533	8078014	Cluster026	high at 0-2 h	1	G0 associated
ST6GALNAC6	30815	8164304	Cluster026	high at 0-2 h	1	G0 associated
TRIM22	10346	7938035	Cluster026	high at 0-2 h	1	G0 associated
UBA7	7318	8087485	Cluster026	high at 0-2 h	1	G0 associated
VAT1L	57687	7997336	Cluster026	high at 0-2 h	1	G0 associated
	6302	7956613	Cluster026	high at 0-2 h	1	G0 associated
ADAMTS1	9510	8069676	Cluster027	high at 0-2 h	1	G0 associated
ADCK4	79934	8036938	Cluster027	high at 0-2 h	1	G0 associated
AMZ2	51321	8009432	Cluster027	high at 0-2 h	1	G0 associated
ASAP3	55616	7913609	Cluster027	high at 0-2 h	1	G0 associated
ATXN7L1	222255	8142104	Cluster027	high at 0-2 h	1	G0 associated
BMP4	652	7979241	Cluster027	high at 0-2 h	1	G0 associated
CTDSP2	10106	7964579	Cluster027	high at 0-2 h	1	G0 associated
DALRD3	55152	8087236	Cluster027	high at 0-2 h	1	G0 associated
GDF5	8200	8065905	Cluster027	high at 0-2 h	1	G0 associated
ING4	51147	7960654	Cluster027	high at 0-2 h	1	G0 associated
LDB1	8861	7935968	Cluster027	high at 0-2 h	1	G0 associated
MAP3K12	7786	7963670	Cluster027	high at 0-2 h	1	G0 associated
PDE7B	27115	8122222	Cluster027	high at 0-2 h	1	G0 associated
PGPEP1	54858	8026991	Cluster027	high at 0-2 h	1	G0 associated
PIK3IP1	113791	8075483	Cluster027	high at 0-2 h	1	G0 associated
PNRC1	10957	8121076	Cluster027	high at 0-2 h	1	G0 associated
QARS	5859	8087283	Cluster027	high at 0-2 h	1	G0 associated
RARG	5916	7963631	Cluster027	high at 0-2 h	1	G0 associated
SLC29A3	55315	7928208	Cluster027	high at 0-2 h	1	G0 associated
SLC35E2B	728661	7911591	Cluster027	high at 0-2 h	1	G0 associated
ZNF608	57507	8113761	Cluster027	high at 0-2 h	1	G0 associated
		7951612	Cluster027	high at 0-2 h	1	G0 associated
		8180300	Cluster027	high at 0-2 h	1	G0 associated
	440311	7986323	Cluster027	high at 0-2 h	1	G0 associated
ANO4	121601	7957861	Cluster033	high at 0-2 h	1	G0 associated
BNIP3L	665	8145454	Cluster033	high at 0-2 h	1	G0 associated
CPD	1362	8006123	Cluster033	high at 0-2 h	1	G0 associated
FDFT1	2222	8144669	Cluster033	high at 0-2 h	1	G0 associated
FIG4	9896	8121429	Cluster033	high at 0-2 h	1	G0 associated
HIBADH	11112	8138776	Cluster033	high at 0-2 h	1	G0 associated
IDH1	3417	8058552	Cluster033	high at 0-2 h	1	G0 associated
MFSD6	54842	8047078	Cluster033	high at 0-2 h	1	G0 associated
PCYOX1	51449	8042519	Cluster033	high at 0-2 h	1	G0 associated
PDGFRA	5156	8095080	Cluster033	high at 0-2 h	1	G0 associated
SNRK	54861	8079140	Cluster033	high at 0-2 h	1	G0 associated
TOP1MT	116447	8153390	Cluster033	high at 0-2 h	1	G0 associated
TP53BP1	7158	7988093	Cluster033	high at 0-2 h	1	G0 associated
WARS	7453	7981290	Cluster033	high at 0-2 h	1	G0 associated
ZER1	10444	8164464	Cluster033	high at 0-2 h	1	G0 associated
		8123800	Cluster033	high at 0-2 h	1	G0 associated
ABL2	27	7922610	Cluster007	high at 2 h	2	Early response
ARID5A	10865	8043621	Cluster007	high at 2 h	2	Early response
BNC1	646	7991080	Cluster007	high at 2 h	2	Early response
CLCF1	23529	7949754	Cluster007	high at 2 h	2	Early response
COL7A1	1294	8086985	Cluster007	high at 2 h	2	Early response
DENND2C	163259	7918768	Cluster007	high at 2 h	2	Early response
ELL	8178	8035477	Cluster007	high at 2 h	2	Early response
EML4	27436	8041592	Cluster007	high at 2 h	2	Early response
ETS1	2113	7952601	Cluster007	high at 2 h	2	Early response
ETV3	2117	7921228	Cluster007	high at 2 h	2	Early response
GEM	2669	8151816	Cluster007	high at 2 h	2	Early response
HIVEP1	3096	8116910	Cluster007	high at 2 h	2	Early response
HIVEP3	59269	7915392	Cluster007	high at 2 h	2	Early response
HSPA12A	259217	7936516	Cluster007	high at 2 h	2	Early response
HUNK	30811	8068180	Cluster007	high at 2 h	2	Early response
ITPKC	80271	8028908	Cluster007	high at 2 h	2	Early response
KCTD11	147040	8004331	Cluster007	high at 2 h	2	Early response
KCTD11	147040	8004360	Cluster007	high at 2 h	2	Early response
KDM6B	23135	8004671	Cluster007	high at 2 h	2	Early response
KDM7A	80853	8143341	Cluster007	high at 2 h	2	Early response
KLF13	51621	7982326	Cluster007	high at 2 h	2	Early response
LATS2	26524	7970498	Cluster007	high at 2 h	2	Early response
LIF	3976	8075310	Cluster007	high at 2 h	2	Early response
LRRFIP1	9208	8049528	Cluster007	high at 2 h	2	Early response
LRRFIP1	9208	8049532	Cluster007	high at 2 h	2	Early response
LUZP1	7798	7913558	Cluster007	high at 2 h	2	Early response
MAFF	23764	8073007	Cluster007	high at 2 h	2	Early response
METRNL	284207	8010897	Cluster007	high at 2 h	2	Early response
MIR382	494331	7976842	Cluster007	high at 2 h	2	Early response
MIR503	574506	8175261	Cluster007	high at 2 h	2	Early response
MIR503HG	84848	8175256	Cluster007	high at 2 h	2	Early response
NEDD9	4739	8123936	Cluster007	high at 2 h	2	Early response
NIPAL1	152519	8094938	Cluster007	high at 2 h	2	Early response
NRBF2	29982	7927775	Cluster007	high at 2 h	2	Early response
PFKFB4	5210	8086961	Cluster007	high at 2 h	2	Early response
PLK3	1263	7901054	Cluster007	high at 2 h	2	Early response
PRDM1	639	8121257	Cluster007	high at 2 h	2	Early response
PRKCD	5580	8080487	Cluster007	high at 2 h	2	Early response
PVRL2	5819	8029507	Cluster007	high at 2 h	2	Early response
SIK1	150094	8070665	Cluster007	high at 2 h	2	Early response
SKIL	6498	8083876	Cluster007	high at 2 h	2	Early response
SMOX	54498	8060745	Cluster007	high at 2 h	2	Early response
SOWAHC	65124	8044301	Cluster007	high at 2 h	2	Early response
SPRED2	200734	8052689	Cluster007	high at 2 h	2	Early response
SPSB1	80176	7897449	Cluster007	high at 2 h	2	Early response
STK38L	23012	7954511	Cluster007	high at 2 h	2	Early response
TBC1D10A	83874	8075332	Cluster007	high at 2 h	2	Early response
TET3	200424	8042811	Cluster007	high at 2 h	2	Early response
TIPARP	25976	8083569	Cluster007	high at 2 h	2	Early response
TMEM217	221468	8126086	Cluster007	high at 2 h	2	Early response
TRAF4	9618	8005978	Cluster007	high at 2 h	2	Early response
TSHZ3	57616	8035896	Cluster007	high at 2 h	2	Early response
UBAP1	51271	8154872	Cluster007	high at 2 h	2	Early response
UCN2	90226	8086981	Cluster007	high at 2 h	2	Early response
VEGFA	7422	8119898	Cluster007	high at 2 h	2	Early response
ZBTB21	49854	8070557	Cluster007	high at 2 h	2	Early response
ZNF800	168850	8142730	Cluster007	high at 2 h	2	Early response
ZSWIM4	65249	8026198	Cluster007	high at 2 h	2	Early response
		8105300	Cluster007	high at 2 h	2	Early response
	284023	8012282	Cluster007	high at 2 h	2	Early response
	399975	7952673	Cluster007	high at 2 h	2	Early response
	5154	8137670	Cluster007	high at 2 h	2	Early response
ABL1	25	8158725	Cluster032	high at 2-6 h	2	Early response
ACVR2A	92	8045587	Cluster032	high at 2-6 h	2	Early response
AFF4	27125	8114083	Cluster032	high at 2-6 h	2	Early response
CHIC2	26511	8100382	Cluster032	high at 2-6 h	2	Early response
DCP1A	55802	8088128	Cluster032	high at 2-6 h	2	Early response
FAM65A	79567	7996571	Cluster032	high at 2-6 h	2	Early response
FHL3	2275	7915147	Cluster032	high at 2-6 h	2	Early response
FLVCR1	28982	7909628	Cluster032	high at 2-6 h	2	Early response
KCTD20	222658	8119067	Cluster032	high at 2-6 h	2	Early response
MAFG	4097	8019308	Cluster032	high at 2-6 h	2	Early response
MAFG	4097	8019798	Cluster032	high at 2-6 h	2	Early response
MCL1	4170	7919751	Cluster032	high at 2-6 h	2	Early response
REST	5978	8095262	Cluster032	high at 2-6 h	2	Early response
RYBP	23429	8088820	Cluster032	high at 2-6 h	2	Early response
SRC	6714	8062377	Cluster032	high at 2-6 h	2	Early response
TGFBR1	7046	8156826	Cluster032	high at 2-6 h	2	Early response
ZNF469	84627	7997765	Cluster032	high at 2-6 h	2	Early response
BHLHE40	8553	8077441	Cluster037	high at 1-2 h	2	Immediate early response
CCNL1	57018	8091658	Cluster037	high at 1-2 h	2	Immediate early response
EGR2	1959	7933872	Cluster037	high at 1-2 h	2	Immediate early response
EGR3	1960	8149720	Cluster037	high at 1-2 h	2	Immediate early response
FOSB	2354	8029693	Cluster037	high at 1-2 h	2	Immediate early response
IER3	8870	8124848	Cluster037	high at 1-2 h	2	Immediate early response
IER3	8870	8178435	Cluster037	high at 1-2 h	2	Immediate early response
IER3	8870	8179704	Cluster037	high at 1-2 h	2	Immediate early response
JUNB	3726	8026047	Cluster037	high at 1-2 h	2	Immediate early response
MIDN	90007	8024228	Cluster037	high at 1-2 h	2	Immediate early response
NFKBIZ	64332	8081386	Cluster037	high at 1-2 h	2	Immediate early response
PER1	5187	8012349	Cluster037	high at 1-2 h	2	Immediate early response
TRIB1	10221	8148304	Cluster037	high at 1-2 h	2	Immediate early response
ZC3H12A	80149	7900146	Cluster037	high at 1-2 h	2	Immediate early response
	8013	8156848	Cluster037	high at 1-2 h	2	Immediate early response
ADH5	128	8101844	Cluster040	high at 1 h	2	Immediate early response
ARMC9	80210	8049044	Cluster040	high at 1 h	2	Immediate early response
B3GALT5-AS1	114041	8070411	Cluster040	high at 1 h	2	Immediate early response
BRE	9577	8041031	Cluster040	high at 1 h	2	Immediate early response
C11orf49	79096	7939723	Cluster040	high at 1 h	2	Immediate early response
DNALI1	7802	7900159	Cluster040	high at 1 h	2	Immediate early response
GMPR	2766	8117034	Cluster040	high at 1 h	2	Immediate early response
MX1	4599	8068713	Cluster040	high at 1 h	2	Immediate early response
PSMB9	5698	8118571	Cluster040	high at 1 h	2	Immediate early response
PSMB9	5698	8178211	Cluster040	high at 1 h	2	Immediate early response
PSMB9	5698	8179495	Cluster040	high at 1 h	2	Immediate early response
TCEA3	6920	7913593	Cluster040	high at 1 h	2	Immediate early response
USE1	55850	8026679	Cluster040	high at 1 h	2	Immediate early response
AAR2	25980	8062286	Cluster001	high at 6 h	3	G1 associated
ABHD5	51099	8079153	Cluster001	high at 6 h	3	G1 associated
ACPP	55	8082673	Cluster001	high at 6 h	3	G1 associated
ACSL4	2182	8174474	Cluster001	high at 6 h	3	G1 associated
ADAM19	8728	8115490	Cluster001	high at 6 h	3	G1 associated
ADRA1D	146	8064779	Cluster001	high at 6 h	3	G1 associated
AFAP1L1	134265	8109120	Cluster001	high at 6 h	3	G1 associated
AGFG1	3267	8048847	Cluster001	high at 6 h	3	G1 associated
AGO2	27161	8153201	Cluster001	high at 6 h	3	G1 associated
AJAP1	55966	7897227	Cluster001	high at 6 h	3	G1 associated
AKAP2	11217	8157153	Cluster001	high at 6 h	3	G1 associated
AKIRIN1	79647	7900216	Cluster001	high at 6 h	3	G1 associated
ALG2	85365	8162827	Cluster001	high at 6 h	3	G1 associated
AMIGO2	347902	7962579	Cluster001	high at 6 h	3	G1 associated
AMPD3	272	7938396	Cluster001	high at 6 h	3	G1 associated
AMZ1	155185	8131195	Cluster001	high at 6 h	3	G1 associated
ANKH	56172	8111101	Cluster001	high at 6 h	3	G1 associated
ANKLE2	23141	7967794	Cluster001	high at 6 h	3	G1 associated
ANKRD1	27063	7934979	Cluster001	high at 6 h	3	G1 associated
ANKRD27	84079	8035905	Cluster001	high at 6 h	3	G1 associated
APBA1	320	8161618	Cluster001	high at 6 h	3	G1 associated
AREL1	9870	7980189	Cluster001	high at 6 h	3	G1 associated
ARF4	378	8088339	Cluster001	high at 6 h	3	G1 associated
ARHGAP10	79658	8097717	Cluster001	high at 6 h	3	G1 associated
ARHGAP22	58504	7933469	Cluster001	high at 6 h	3	G1 associated
ARHGAP31	57514	8081838	Cluster001	high at 6 h	3	G1 associated
ARHGEF3	50650	8088247	Cluster001	high at 6 h	3	G1 associated
ARHGEF40	55701	7973158	Cluster001	high at 6 h	3	G1 associated
ARMC10	83787	8135229	Cluster001	high at 6 h	3	G1 associated
ARNTL	406	7938563	Cluster001	high at 6 h	3	G1 associated
ARPC5L	81873	8157828	Cluster001	high at 6 h	3	G1 associated
ARSI	340075	8115144	Cluster001	high at 6 h	3	G1 associated
ASAP2	8853	8040113	Cluster001	high at 6 h	3	G1 associated
ASB1	51665	8049657	Cluster001	high at 6 h	3	G1 associated
ATG16L1	55054	8049271	Cluster001	high at 6 h	3	G1 associated
ATG4D	84971	8025659	Cluster001	high at 6 h	3	G1 associated
ATP10A	57194	7986789	Cluster001	high at 6 h	3	G1 associated
ATP10D	57205	8094911	Cluster001	high at 6 h	3	G1 associated
ATP6V0A2	23545	7959657	Cluster001	high at 6 h	3	G1 associated
AZIN1	51582	8152222	Cluster001	high at 6 h	3	G1 associated
B3GALNT2	148789	7925229	Cluster001	high at 6 h	3	G1 associated
B3GNT2	10678	8042211	Cluster001	high at 6 h	3	G1 associated
B4GALT1	2683	8160637	Cluster001	high at 6 h	3	G1 associated
B4GALT3	8703	7921806	Cluster001	high at 6 h	3	G1 associated
BAK1	578	8125766	Cluster001	high at 6 h	3	G1 associated
BAZ1A	11177	7978595	Cluster001	high at 6 h	3	G1 associated
BCL10	8915	7917338	Cluster001	high at 6 h	3	G1 associated
BCL2L2	599	7973377	Cluster001	high at 6 h	3	G1 associated
BCL7A	605	7959354	Cluster001	high at 6 h	3	G1 associated
BCL7B	9275	8140061	Cluster001	high at 6 h	3	G1 associated
BEND3	57673	8128620	Cluster001	high at 6 h	3	G1 associated
BIRC3	330	7943413	Cluster001	high at 6 h	3	G1 associated
BLOC1S2	282991	7935746	Cluster001	high at 6 h	3	G1 associated
BLZF1	8548	7907171	Cluster001	high at 6 h	3	G1 associated
BMP2	650	8060850	Cluster001	high at 6 h	3	G1 associated
BMP6	654	8116818	Cluster001	high at 6 h	3	G1 associated
BMPER	168667	8132250	Cluster001	high at 6 h	3	G1 associated
BMPR1B	658	8096511	Cluster001	high at 6 h	3	G1 associated
BPGM	669	8136341	Cluster001	high at 6 h	3	G1 associated
BRPF3	27154	8119034	Cluster001	high at 6 h	3	G1 associated
BYSL	705	8119492	Cluster001	high at 6 h	3	G1 associated
C10orf2	56652	7929901	Cluster001	high at 6 h	3	G1 associated
C10orf88	80007	7936817	Cluster001	high at 6 h	3	G1 associated
C12orf49	79794	7966738	Cluster001	high at 6 h	3	G1 associated
C16orf72	29035	7993159	Cluster001	high at 6 h	3	G1 associated
C18orf25	147339	8021113	Cluster001	high at 6 h	3	G1 associated
C1orf52	148423	7917331	Cluster001	high at 6 h	3	G1 associated
C22orf29	79680	8074481	Cluster001	high at 6 h	3	G1 associated
C2CD2	25966	8070538	Cluster001	high at 6 h	3	G1 associated
C2CD2L	9854	7944418	Cluster001	high at 6 h	3	G1 associated
C3orf52	79669	8081645	Cluster001	high at 6 h	3	G1 associated
C5orf30	90355	8107194	Cluster001	high at 6 h	3	G1 associated
CAB39L	81617	7971590	Cluster001	high at 6 h	3	G1 associated
CACHD1	57685	7901993	Cluster001	high at 6 h	3	G1 associated
CAMSAP1	157922	8165046	Cluster001	high at 6 h	3	G1 associated
CASP3	836	8103922	Cluster001	high at 6 h	3	G1 associated
CCDC93	54520	8054804	Cluster001	high at 6 h	3	G1 associated
CCNJ	54619	7929550	Cluster001	high at 6 h	3	G1 associated
CD274	29126	8154233	Cluster001	high at 6 h	3	G1 associated
CD2AP	23607	8120102	Cluster001	high at 6 h	3	G1 associated
CD3EAP	10849	8029688	Cluster001	high at 6 h	3	G1 associated
CDC42SE1	56882	7919888	Cluster001	high at 6 h	3	G1 associated
CDC42SE2	56990	8107868	Cluster001	high at 6 h	3	G1 associated
CDK17	5128	7965652	Cluster001	high at 6 h	3	G1 associated
CDK6	1021	8140955	Cluster001	high at 6 h	3	G1 associated
CDR2	1039	8000236	Cluster001	high at 6 h	3	G1 associated
CDV3	55573	8082788	Cluster001	high at 6 h	3	G1 associated
CDYL2	124359	8002975	Cluster001	high at 6 h	3	G1 associated
CEP170	9859	7925525	Cluster001	high at 6 h	3	G1 associated
CEP170P1	645455	8097058	Cluster001	high at 6 h	3	G1 associated
CFLAR	8837	8047381	Cluster001	high at 6 h	3	G1 associated
CHD7	55636	8146579	Cluster001	high at 6 h	3	G1 associated
CHORDC1	26973	7950983	Cluster001	high at 6 h	3	G1 associated
CHST11	50515	7958202	Cluster001	high at 6 h	3	G1 associated
CHST3	9469	7928291	Cluster001	high at 6 h	3	G1 associated
CHSY3	337876	8107850	Cluster001	high at 6 h	3	G1 associated
CLDN1	9076	8092726	Cluster001	high at 6 h	3	G1 associated
CMTM3	123920	7996318	Cluster001	high at 6 h	3	G1 associated
COG3	83548	7968931	Cluster001	high at 6 h	3	G1 associated
CORO2B	10391	7984475	Cluster001	high at 6 h	3	G1 associated
CPEB4	80315	8110055	Cluster001	high at 6 h	3	G1 associated
CRK	1398	8011018	Cluster001	high at 6 h	3	G1 associated
CSGALNACT2	55454	7927146	Cluster001	high at 6 h	3	G1 associated
CSNK1G1	53944	7989628	Cluster001	high at 6 h	3	G1 associated
CTPS1	1503	7900510	Cluster001	high at 6 h	3	G1 associated
CXCL8	3576	8095680	Cluster001	high at 6 h	3	G1 associated
DCAF13	25879	8147785	Cluster001	high at 6 h	3	G1 associated
DCSTAMP	81501	8147830	Cluster001	high at 6 h	3	G1 associated
DCTN5	84516	7994102	Cluster001	high at 6 h	3	G1 associated
DCUN1D5	84259	7951325	Cluster001	high at 6 h	3	G1 associated
DDAH1	23576	7917347	Cluster001	high at 6 h	3	G1 associated
DDX21	9188	7927936	Cluster001	high at 6 h	3	G1 associated
DDX31	64794	8164742	Cluster001	high at 6 h	3	G1 associated
DGKI	9162	8143154	Cluster001	high at 6 h	3	G1 associated
DHRS7	51635	7979473	Cluster001	high at 6 h	3	G1 associated
DHX33	56919	8011861	Cluster001	high at 6 h	3	G1 associated
DHX37	57647	7967588	Cluster001	high at 6 h	3	G1 associated
DIEXF	27042	7909478	Cluster001	high at 6 h	3	G1 associated
DIMT1	27292	8112312	Cluster001	high at 6 h	3	G1 associated
DIS3	22894	7971967	Cluster001	high at 6 h	3	G1 associated
DLG4	1742	8012054	Cluster001	high at 6 h	3	G1 associated
DLL4	54567	7982854	Cluster001	high at 6 h	3	G1 associated
DNAJA1	3301	8154765	Cluster001	high at 6 h	3	G1 associated
DNAJB4	11080	7902512	Cluster001	high at 6 h	3	G1 associated
DNAJB5	25822	8154962	Cluster001	high at 6 h	3	G1 associated
DNAJB9	4189	8135480	Cluster001	high at 6 h	3	G1 associated
DNAJC2	27000	8141898	Cluster001	high at 6 h	3	G1 associated
DNAJC3	5611	7969651	Cluster001	high at 6 h	3	G1 associated
DNMBP	23268	7935660	Cluster001	high at 6 h	3	G1 associated
DOT1L	84444	8024391	Cluster001	high at 6 h	3	G1 associated
DPH2	1802	7900911	Cluster001	high at 6 h	3	G1 associated
DUSP14	11072	8006736	Cluster001	high at 6 h	3	G1 associated
DUSP7	1849	8087833	Cluster001	high at 6 h	3	G1 associated
E2F3	1871	8117128	Cluster001	high at 6 h	3	G1 associated
EAF1	85403	8078138	Cluster001	high at 6 h	3	G1 associated
EDEM3	80267	7922823	Cluster001	high at 6 h	3	G1 associated
EDN1	1906	8116921	Cluster001	high at 6 h	3	G1 associated
EFHD1	80303	8049187	Cluster001	high at 6 h	3	G1 associated
EFHD2	79180	7898161	Cluster001	high at 6 h	3	G1 associated
EHD4	30844	7987772	Cluster001	high at 6 h	3	G1 associated
EIF1AD	84285	7949545	Cluster001	high at 6 h	3	G1 associated
EIF2AK3	9451	8053668	Cluster001	high at 6 h	3	G1 associated
EIF3J	8669	7983350	Cluster001	high at 6 h	3	G1 associated
EIF4E	1977	8101839	Cluster001	high at 6 h	3	G1 associated
EIF4G1	1981	8084439	Cluster001	high at 6 h	3	G1 associated
ELK3	2004	7957665	Cluster001	high at 6 h	3	G1 associated
ELMOD1	55531	7943562	Cluster001	high at 6 h	3	G1 associated
EMP1	2012	7954090	Cluster001	high at 6 h	3	G1 associated
ENC1	8507	8112615	Cluster001	high at 6 h	3	G1 associated
ENTPD7	57089	7929750	Cluster001	high at 6 h	3	G1 associated
EPHB1	2047	8082846	Cluster001	high at 6 h	3	G1 associated
EPT1	85465	8040655	Cluster001	high at 6 h	3	G1 associated
EREG	2069	8095728	Cluster001	high at 6 h	3	G1 associated
ERN1	2081	8017555	Cluster001	high at 6 h	3	G1 associated
ERRFI1	54206	7912157	Cluster001	high at 6 h	3	G1 associated
ESF1	51575	8065032	Cluster001	high at 6 h	3	G1 associated
ESM1	11082	8112045	Cluster001	high at 6 h	3	G1 associated
ETF1	2107	8114443	Cluster001	high at 6 h	3	G1 associated
ETNK1	55500	7954419	Cluster001	high at 6 h	3	G1 associated
EXT1	2131	8152491	Cluster001	high at 6 h	3	G1 associated
EYA3	2140	7914153	Cluster001	high at 6 h	3	G1 associated
F2RL1	2150	8106403	Cluster001	high at 6 h	3	G1 associated
F3	2152	7917875	Cluster001	high at 6 h	3	G1 associated
FAM126B	285172	8058182	Cluster001	high at 6 h	3	G1 associated
FAM180A	389558	8143127	Cluster001	high at 6 h	3	G1 associated
FAM199X	139231	8169085	Cluster001	high at 6 h	3	G1 associated
FAM208B	54906	7925978	Cluster001	high at 6 h	3	G1 associated
FAM214B	80256	8160981	Cluster001	high at 6 h	3	G1 associated
FAM3C	10447	8142540	Cluster001	high at 6 h	3	G1 associated
FAM3C	10447	8166442	Cluster001	high at 6 h	3	G1 associated
FAM57A	79850	8003611	Cluster001	high at 6 h	3	G1 associated
FAM83G	644815	8013312	Cluster001	high at 6 h	3	G1 associated
FCHSD2	9873	7950248	Cluster001	high at 6 h	3	G1 associated
FGF1	2246	8114805	Cluster001	high at 6 h	3	G1 associated
FGF2	2247	8097256	Cluster001	high at 6 h	3	G1 associated
FGF5	2250	8096050	Cluster001	high at 6 h	3	G1 associated
FHOD1	29109	8001981	Cluster001	high at 6 h	3	G1 associated
FILIP1L	11259	8089112	Cluster001	high at 6 h	3	G1 associated
FJX1	24147	7939365	Cluster001	high at 6 h	3	G1 associated
FLT1	2321	7970763	Cluster001	high at 6 h	3	G1 associated
FMN1	342184	7987145	Cluster001	high at 6 h	3	G1 associated
FMNL2	114793	8045736	Cluster001	high at 6 h	3	G1 associated
FMNL3	91010	7963092	Cluster001	high at 6 h	3	G1 associated
FNDC3A	22862	7969060	Cluster001	high at 6 h	3	G1 associated
FOXN2	3344	8041902	Cluster001	high at 6 h	3	G1 associated
FOXP4	116113	8119444	Cluster001	high at 6 h	3	G1 associated
FRMD4A	55691	7932132	Cluster001	high at 6 h	3	G1 associated
FRMD6	122786	7974316	Cluster001	high at 6 h	3	G1 associated
FRMD8	83786	7941260	Cluster001	high at 6 h	3	G1 associated
FSCN1	6624	8131339	Cluster001	high at 6 h	3	G1 associated
FURIN	5045	7986092	Cluster001	high at 6 h	3	G1 associated
FXR2	9513	8012226	Cluster001	high at 6 h	3	G1 associated
FZD8	8325	7933075	Cluster001	high at 6 h	3	G1 associated
G0S2	50486	7909441	Cluster001	high at 6 h	3	G1 associated
GAK	2580	8098789	Cluster001	high at 6 h	3	G1 associated
GAPVD1	26130	8157858	Cluster001	high at 6 h	3	G1 associated
GATAD2A	54815	8027169	Cluster001	high at 6 h	3	G1 associated
GBA2	57704	8161114	Cluster001	high at 6 h	3	G1 associated
GCLC	2729	8127158	Cluster001	high at 6 h	3	G1 associated
GDNF	2668	8111670	Cluster001	high at 6 h	3	G1 associated
GFPT2	9945	8116418	Cluster001	high at 6 h	3	G1 associated
GK	2710	8166632	Cluster001	high at 6 h	3	G1 associated
GK	2710	8174103	Cluster001	high at 6 h	3	G1 associated
GNL2	29889	7915015	Cluster001	high at 6 h	3	G1 associated
GOSR2	9570	8007904	Cluster001	high at 6 h	3	G1 associated
GPATCH4	54865	7921076	Cluster001	high at 6 h	3	G1 associated
GPR75-ASB3	100302652	8052143	Cluster001	high at 6 h	3	G1 associated
GRAMD3	65983	8107673	Cluster001	high at 6 h	3	G1 associated
GRPEL1	80273	8099246	Cluster001	high at 6 h	3	G1 associated
GRSF1	2926	8100834	Cluster001	high at 6 h	3	G1 associated
GRWD1	83743	8030035	Cluster001	high at 6 h	3	G1 associated
GSAP	54103	8140468	Cluster001	high at 6 h	3	G1 associated
GSAP	54103	8140478	Cluster001	high at 6 h	3	G1 associated
GSTO1	9446	7930304	Cluster001	high at 6 h	3	G1 associated
GTPBP4	23560	7925823	Cluster001	high at 6 h	3	G1 associated
HAS2	3037	8152617	Cluster001	high at 6 h	3	G1 associated
HBEGF	1839	8114572	Cluster001	high at 6 h	3	G1 associated
HEATR1	55127	7925364	Cluster001	high at 6 h	3	G1 associated
HIPK2	28996	8143307	Cluster001	high at 6 h	3	G1 associated
HIPK3	10114	7939197	Cluster001	high at 6 h	3	G1 associated
HIRA	7290	8074432	Cluster001	high at 6 h	3	G1 associated
HIVEP2	3097	8129953	Cluster001	high at 6 h	3	G1 associated
HK2	3099	8042942	Cluster001	high at 6 h	3	G1 associated
HLX	3142	7909890	Cluster001	high at 6 h	3	G1 associated
HMGA2	8091	7956867	Cluster001	high at 6 h	3	G1 associated
HMGXB3	22993	8109201	Cluster001	high at 6 h	3	G1 associated
HOMER1	9456	8112841	Cluster001	high at 6 h	3	G1 associated
HOOK3	84376	8146243	Cluster001	high at 6 h	3	G1 associated
HS3ST3B1	9953	8005097	Cluster001	high at 6 h	3	G1 associated
HSP90AB1	3326	8119993	Cluster001	high at 6 h	3	G1 associated
HSPA5	3309	8164165	Cluster001	high at 6 h	3	G1 associated
HSPH1	10808	7970864	Cluster001	high at 6 h	3	G1 associated
HUS1	3364	8139592	Cluster001	high at 6 h	3	G1 associated
ICAM1	3383	8025601	Cluster001	high at 6 h	3	G1 associated
IKZF2	22807	8058670	Cluster001	high at 6 h	3	G1 associated
IL11	3589	8039484	Cluster001	high at 6 h	3	G1 associated
IL1RAP	3556	8084794	Cluster001	high at 6 h	3	G1 associated
IL4R	3566	7994280	Cluster001	high at 6 h	3	G1 associated
INF2	64423	7977241	Cluster001	high at 6 h	3	G1 associated
INHBA	3624	8139207	Cluster001	high at 6 h	3	G1 associated
INPP5A	3632	7931479	Cluster001	high at 6 h	3	G1 associated
IPO7	10527	7938313	Cluster001	high at 6 h	3	G1 associated
IPPK	64768	8162421	Cluster001	high at 6 h	3	G1 associated
IRX3	79191	8001449	Cluster001	high at 6 h	3	G1 associated
ISG20L2	81875	7921110	Cluster001	high at 6 h	3	G1 associated
ITCH	83737	8061986	Cluster001	high at 6 h	3	G1 associated
ITGA2	3673	8105267	Cluster001	high at 6 h	3	G1 associated
ITGAV	3685	8046861	Cluster001	high at 6 h	3	G1 associated
ITPRIP	85450	7936242	Cluster001	high at 6 h	3	G1 associated
ITPRIPL2	162073	7993622	Cluster001	high at 6 h	3	G1 associated
JMJD6	23210	8018793	Cluster001	high at 6 h	3	G1 associated
KBTBD8	84541	8080911	Cluster001	high at 6 h	3	G1 associated
KCNG1	3755	8067029	Cluster001	high at 6 h	3	G1 associated
KCNG1	3755	8067033	Cluster001	high at 6 h	3	G1 associated
KCNH1	3756	7924071	Cluster001	high at 6 h	3	G1 associated
KCNJ15	3772	8068583	Cluster001	high at 6 h	3	G1 associated
KCNK9	51305	8153167	Cluster001	high at 6 h	3	G1 associated
KCTD5	54442	7992685	Cluster001	high at 6 h	3	G1 associated
KDM5C	8242	8172827	Cluster001	high at 6 h	3	G1 associated
KIAA0040	9674	7922474	Cluster001	high at 6 h	3	G1 associated
KIAA1024	23251	7985248	Cluster001	high at 6 h	3	G1 associated
KIAA1549L	25758	7939237	Cluster001	high at 6 h	3	G1 associated
KIAA1644	85352	8076668	Cluster001	high at 6 h	3	G1 associated
KLF16	83855	8032365	Cluster001	high at 6 h	3	G1 associated
KLHL18	23276	8079517	Cluster001	high at 6 h	3	G1 associated
KLHL42	57542	7954604	Cluster001	high at 6 h	3	G1 associated
KPNA4	3840	8091764	Cluster001	high at 6 h	3	G1 associated
LARGE	9215	8075637	Cluster001	high at 6 h	3	G1 associated
LARP4B	23185	7931728	Cluster001	high at 6 h	3	G1 associated
LCOR	84458	7929596	Cluster001	high at 6 h	3	G1 associated
LEMD3	23592	7956842	Cluster001	high at 6 h	3	G1 associated
LETM1	3954	8098924	Cluster001	high at 6 h	3	G1 associated
LIMS1	3987	8044258	Cluster001	high at 6 h	3	G1 associated
LIMS3L	100288695	8044333	Cluster001	high at 6 h	3	G1 associated
LIMS3L	100288695	8054519	Cluster001	high at 6 h	3	G1 associated
LINC01128	643837	7896759	Cluster001	high at 6 h	3	G1 associated
LRFN5	145581	7974109	Cluster001	high at 6 h	3	G1 associated
LRP12	29967	8152280	Cluster001	high at 6 h	3	G1 associated
LRRC8A	56262	8158424	Cluster001	high at 6 h	3	G1 associated
LRRFIP1	9208	8049512	Cluster001	high at 6 h	3	G1 associated
LRRFIP1	9208	8049542	Cluster001	high at 6 h	3	G1 associated
LSG1	55341	8092905	Cluster001	high at 6 h	3	G1 associated
LTV1	84946	8122440	Cluster001	high at 6 h	3	G1 associated
LYAR	55646	8099107	Cluster001	high at 6 h	3	G1 associated
MAFK	7975	8131091	Cluster001	high at 6 h	3	G1 associated
MAK16	84549	8145782	Cluster001	high at 6 h	3	G1 associated
MANF	7873	8080084	Cluster001	high at 6 h	3	G1 associated
MAP2K3	5606	8005707	Cluster001	high at 6 h	3	G1 associated
MAP3K2	10746	8054997	Cluster001	high at 6 h	3	G1 associated
MAPK8	5599	7927389	Cluster001	high at 6 h	3	G1 associated
MARS2	92935	8047243	Cluster001	high at 6 h	3	G1 associated
MBD1	4152	8023323	Cluster001	high at 6 h	3	G1 associated
MEDAG	84935	7968351	Cluster001	high at 6 h	3	G1 associated
MEOX1	4222	8015821	Cluster001	high at 6 h	3	G1 associated
MFAP3	4238	8109403	Cluster001	high at 6 h	3	G1 associated
MFSD12	126321	8032608	Cluster001	high at 6 h	3	G1 associated
MICAL2	9645	7938485	Cluster001	high at 6 h	3	G1 associated
MIEF1	54471	8073135	Cluster001	high at 6 h	3	G1 associated
MIER2	54531	8032009	Cluster001	high at 6 h	3	G1 associated
MIOS	54468	8131479	Cluster001	high at 6 h	3	G1 associated
MIR103A2	406896	8060734	Cluster001	high at 6 h	3	G1 associated
MLX	6945	8007290	Cluster001	high at 6 h	3	G1 associated
MMP10	4319	7951259	Cluster001	high at 6 h	3	G1 associated
MMP14	4323	7973336	Cluster001	high at 6 h	3	G1 associated
MOB1B	92597	8095566	Cluster001	high at 6 h	3	G1 associated
MORC2	22880	8075430	Cluster001	high at 6 h	3	G1 associated
MRAS	22808	8082965	Cluster001	high at 6 h	3	G1 associated
MREG	55686	8058824	Cluster001	high at 6 h	3	G1 associated
MRPS12	6183	8028563	Cluster001	high at 6 h	3	G1 associated
MSC	9242	8151334	Cluster001	high at 6 h	3	G1 associated
MSRB3	253827	7956856	Cluster001	high at 6 h	3	G1 associated
MTAP	4507	8154635	Cluster001	high at 6 h	3	G1 associated
MTF1	4520	7915091	Cluster001	high at 6 h	3	G1 associated
MTMR12	54545	8111339	Cluster001	high at 6 h	3	G1 associated
MTMR9	66036	8144586	Cluster001	high at 6 h	3	G1 associated
MTRR	4552	8104422	Cluster001	high at 6 h	3	G1 associated
MTSS1	9788	8152764	Cluster001	high at 6 h	3	G1 associated
MURC	347273	8156919	Cluster001	high at 6 h	3	G1 associated
MYBBP1A	10514	8011640	Cluster001	high at 6 h	3	G1 associated
MYO10	4651	8111153	Cluster001	high at 6 h	3	G1 associated
MYO9B	4650	8026638	Cluster001	high at 6 h	3	G1 associated
NAV1	89796	7908694	Cluster001	high at 6 h	3	G1 associated
NAV3	89795	7957298	Cluster001	high at 6 h	3	G1 associated
NDUFAF4	29078	8128322	Cluster001	high at 6 h	3	G1 associated
NEK10	152110	8085867	Cluster001	high at 6 h	3	G1 associated
NET1	10276	7925954	Cluster001	high at 6 h	3	G1 associated
NFATC2	4773	8067040	Cluster001	high at 6 h	3	G1 associated
NFKB1	4790	8096635	Cluster001	high at 6 h	3	G1 associated
NFKB2	4791	7930074	Cluster001	high at 6 h	3	G1 associated
NFKBIE	4794	8126666	Cluster001	high at 6 h	3	G1 associated
NGF	4803	7918869	Cluster001	high at 6 h	3	G1 associated
NIFK	84365	8054930	Cluster001	high at 6 h	3	G1 associated
NIP7	51388	7996934	Cluster001	high at 6 h	3	G1 associated
NKIRAS2	28511	8007197	Cluster001	high at 6 h	3	G1 associated
NKRF	55922	8174684	Cluster001	high at 6 h	3	G1 associated
NOC3L	64318	7935146	Cluster001	high at 6 h	3	G1 associated
NOL6	65083	8160682	Cluster001	high at 6 h	3	G1 associated
NOP16	51491	8115907	Cluster001	high at 6 h	3	G1 associated
NOP2	4839	7960575	Cluster001	high at 6 h	3	G1 associated
NOX4	50507	7950933	Cluster001	high at 6 h	3	G1 associated
NPR3	4883	8104758	Cluster001	high at 6 h	3	G1 associated
NPTX1	4884	8019074	Cluster001	high at 6 h	3	G1 associated
NR3C1	2908	8114814	Cluster001	high at 6 h	3	G1 associated
NSUN2	54888	8110894	Cluster001	high at 6 h	3	G1 associated
NUFIP2	57532	8013908	Cluster001	high at 6 h	3	G1 associated
NUMB	8650	7980005	Cluster001	high at 6 h	3	G1 associated
NUS1	116150	8121704	Cluster001	high at 6 h	3	G1 associated
OGFRL1	79627	8120602	Cluster001	high at 6 h	3	G1 associated
OLFM2	93145	8033818	Cluster001	high at 6 h	3	G1 associated
ORAOV1	220064	7950016	Cluster001	high at 6 h	3	G1 associated
OTUD4	54726	8103011	Cluster001	high at 6 h	3	G1 associated
OXTR	5021	8085138	Cluster001	high at 6 h	3	G1 associated
P3H2	55214	8092707	Cluster001	high at 6 h	3	G1 associated
PAG1	55824	8151512	Cluster001	high at 6 h	3	G1 associated
PAK1IP1	55003	8116848	Cluster001	high at 6 h	3	G1 associated
PANX1	24145	7943218	Cluster001	high at 6 h	3	G1 associated
PCGF3	10336	8093398	Cluster001	high at 6 h	3	G1 associated
PCNX	22990	7975416	Cluster001	high at 6 h	3	G1 associated
PCYT1A	5130	8093086	Cluster001	high at 6 h	3	G1 associated
PDCD11	22984	7930226	Cluster001	high at 6 h	3	G1 associated
PDGFC	56034	8103399	Cluster001	high at 6 h	3	G1 associated
PDLIM4	8572	8107897	Cluster001	high at 6 h	3	G1 associated
PDLIM5	10611	8096489	Cluster001	high at 6 h	3	G1 associated
PDXK	8566	8068919	Cluster001	high at 6 h	3	G1 associated
PDZD8	118987	7936559	Cluster001	high at 6 h	3	G1 associated
PEX13	5194	8042161	Cluster001	high at 6 h	3	G1 associated
PFKFB2	5208	7909283	Cluster001	high at 6 h	3	G1 associated
PGM3	5238	8127841	Cluster001	high at 6 h	3	G1 associated
PHACTR1	221692	8116932	Cluster001	high at 6 h	3	G1 associated
PHF20L1	51105	8148358	Cluster001	high at 6 h	3	G1 associated
PHLDA2	7262	7945781	Cluster001	high at 6 h	3	G1 associated
PHLDB1	23187	7944302	Cluster001	high at 6 h	3	G1 associated
PHLPP2	23035	8002571	Cluster001	high at 6 h	3	G1 associated
PIK3CD	5293	7897482	Cluster001	high at 6 h	3	G1 associated
PITPNA	5306	8011077	Cluster001	high at 6 h	3	G1 associated
PITPNB	23760	8075130	Cluster001	high at 6 h	3	G1 associated
PLAUR	5329	8037374	Cluster001	high at 6 h	3	G1 associated
PLCXD1	55344	8165711	Cluster001	high at 6 h	3	G1 associated
PLEK2	26499	7979710	Cluster001	high at 6 h	3	G1 associated
PLXNA2	5362	7923991	Cluster001	high at 6 h	3	G1 associated
PMEPA1	56937	8067233	Cluster001	high at 6 h	3	G1 associated
PMM2	5373	7993148	Cluster001	high at 6 h	3	G1 associated
PNO1	56902	8042381	Cluster001	high at 6 h	3	G1 associated
PNP	4860	7973067	Cluster001	high at 6 h	3	G1 associated
PODXL	5420	8142981	Cluster001	high at 6 h	3	G1 associated
POGK	57645	7907024	Cluster001	high at 6 h	3	G1 associated
POLR3A	11128	7934653	Cluster001	high at 6 h	3	G1 associated
POLR3D	661	8145085	Cluster001	high at 6 h	3	G1 associated
POLR3F	10621	8061171	Cluster001	high at 6 h	3	G1 associated
POPDC3	64208	8128565	Cluster001	high at 6 h	3	G1 associated
PPARD	5467	8118945	Cluster001	high at 6 h	3	G1 associated
PPIF	10105	7928589	Cluster001	high at 6 h	3	G1 associated
PPP1R14C	81706	8122734	Cluster001	high at 6 h	3	G1 associated
PPP2R3A	5523	8082869	Cluster001	high at 6 h	3	G1 associated
PPP3CC	5533	8145136	Cluster001	high at 6 h	3	G1 associated
PPP3R1	5534	8052721	Cluster001	high at 6 h	3	G1 associated
PPRC1	23082	7929990	Cluster001	high at 6 h	3	G1 associated
PSD4	23550	8044584	Cluster001	high at 6 h	3	G1 associated
PSME4	23198	8052149	Cluster001	high at 6 h	3	G1 associated
PSTPIP2	9050	8023043	Cluster001	high at 6 h	3	G1 associated
PTHLH	5744	7962000	Cluster001	high at 6 h	3	G1 associated
PTK2	5747	8153223	Cluster001	high at 6 h	3	G1 associated
PTP4A1	7803	8120431	Cluster001	high at 6 h	3	G1 associated
PTPN21	11099	7980616	Cluster001	high at 6 h	3	G1 associated
PTPRJ	5795	7939839	Cluster001	high at 6 h	3	G1 associated
PTRF	284119	8015635	Cluster001	high at 6 h	3	G1 associated
PTRH2	51651	8017143	Cluster001	high at 6 h	3	G1 associated
PUM3	9933	8159854	Cluster001	high at 6 h	3	G1 associated
PURA	5813	8108472	Cluster001	high at 6 h	3	G1 associated
PURB	5814	8139430	Cluster001	high at 6 h	3	G1 associated
PUS1	80324	7959986	Cluster001	high at 6 h	3	G1 associated
PVR	5817	8029437	Cluster001	high at 6 h	3	G1 associated
PWP2	5822	8069003	Cluster001	high at 6 h	3	G1 associated
PWWP2A	114825	8115580	Cluster001	high at 6 h	3	G1 associated
PXN	5829	7967002	Cluster001	high at 6 h	3	G1 associated
QTRTD1	79691	8081786	Cluster001	high at 6 h	3	G1 associated
R3HDM4	91300	8032127	Cluster001	high at 6 h	3	G1 associated
RABGEF1	27342	8133176	Cluster001	high at 6 h	3	G1 associated
RAI14	26064	8104788	Cluster001	high at 6 h	3	G1 associated
RANBP2	5903	8044263	Cluster001	high at 6 h	3	G1 associated
RASA2	5922	8083094	Cluster001	high at 6 h	3	G1 associated
RASA3	22821	7972946	Cluster001	high at 6 h	3	G1 associated
RASSF8	11228	7954469	Cluster001	high at 6 h	3	G1 associated
RBM18	92400	8163948	Cluster001	high at 6 h	3	G1 associated
RBM19	9904	7966638	Cluster001	high at 6 h	3	G1 associated
RBM24	221662	8117045	Cluster001	high at 6 h	3	G1 associated
RBMS1	5937	8056201	Cluster001	high at 6 h	3	G1 associated
RCL1	10171	8154163	Cluster001	high at 6 h	3	G1 associated
RELB	5971	8029580	Cluster001	high at 6 h	3	G1 associated
RGPD1	400966	8043324	Cluster001	high at 6 h	3	G1 associated
RGPD1	400966	8044161	Cluster001	high at 6 h	3	G1 associated
RGPD1	400966	8044304	Cluster001	high at 6 h	3	G1 associated
RGPD1	400966	8053622	Cluster001	high at 6 h	3	G1 associated
RGPD1	400966	8054414	Cluster001	high at 6 h	3	G1 associated
RGPD1	400966	8054532	Cluster001	high at 6 h	3	G1 associated
RGPD1	400966	8054557	Cluster001	high at 6 h	3	G1 associated
RGPD1	400966	8054676	Cluster001	high at 6 h	3	G1 associated
RGS20	8601	8146435	Cluster001	high at 6 h	3	G1 associated
RGS4	5999	7906919	Cluster001	high at 6 h	3	G1 associated
RIOK1	83732	8116760	Cluster001	high at 6 h	3	G1 associated
RIOK2	55781	8113286	Cluster001	high at 6 h	3	G1 associated
RLN3	117579	8026272	Cluster001	high at 6 h	3	G1 associated
RNF114	55905	8063369	Cluster001	high at 6 h	3	G1 associated
RNF121	55298	7942289	Cluster001	high at 6 h	3	G1 associated
RNF149	284996	8054329	Cluster001	high at 6 h	3	G1 associated
RNF152	220441	8023598	Cluster001	high at 6 h	3	G1 associated
RPF2	84154	8121510	Cluster001	high at 6 h	3	G1 associated
RPL27A	6157	7938295	Cluster001	high at 6 h	3	G1 associated
RPS6KA3	6197	8171762	Cluster001	high at 6 h	3	G1 associated
RPSAP52	204010	7964733	Cluster001	high at 6 h	3	G1 associated
RRAS2	22800	7946697	Cluster001	high at 6 h	3	G1 associated
RRN3P1	730092	8000192	Cluster001	high at 6 h	3	G1 associated
RRN3P2	653390	7994565	Cluster001	high at 6 h	3	G1 associated
RRP1	8568	8068938	Cluster001	high at 6 h	3	G1 associated
RRP12	23223	7935425	Cluster001	high at 6 h	3	G1 associated
RRP15	51018	7909782	Cluster001	high at 6 h	3	G1 associated
RRP1B	23076	8068902	Cluster001	high at 6 h	3	G1 associated
RSC1A1	6248	7898211	Cluster001	high at 6 h	3	G1 associated
RUNDC1	146923	8007435	Cluster001	high at 6 h	3	G1 associated
S100A16	140576	7920291	Cluster001	high at 6 h	3	G1 associated
SAR1A	56681	7934122	Cluster001	high at 6 h	3	G1 associated
SATB2	23314	8058091	Cluster001	high at 6 h	3	G1 associated
SCYL2	55681	7957806	Cluster001	high at 6 h	3	G1 associated
SDAD1	55153	8101099	Cluster001	high at 6 h	3	G1 associated
SDE2	163859	7924686	Cluster001	high at 6 h	3	G1 associated
SDF2L1	23753	8071559	Cluster001	high at 6 h	3	G1 associated
SEC14L2	23541	8072328	Cluster001	high at 6 h	3	G1 associated
SEC23IP	11196	7930956	Cluster001	high at 6 h	3	G1 associated
SEC24A	10802	8108099	Cluster001	high at 6 h	3	G1 associated
SECISBP2L	9728	7988581	Cluster001	high at 6 h	3	G1 associated
SEH1L	81929	8020254	Cluster001	high at 6 h	3	G1 associated
SEMA6D	80031	7983527	Cluster001	high at 6 h	3	G1 associated
SEMA7A	8482	7990345	Cluster001	high at 6 h	3	G1 associated
SENP5	205564	8084971	Cluster001	high at 6 h	3	G1 associated
SERP1	27230	8091458	Cluster001	high at 6 h	3	G1 associated
SERPINB2	5055	8021635	Cluster001	high at 6 h	3	G1 associated
SERPINB8	5271	8021653	Cluster001	high at 6 h	3	G1 associated
SFT2D1	113402	8130720	Cluster001	high at 6 h	3	G1 associated
SGPP1	81537	7979574	Cluster001	high at 6 h	3	G1 associated
SGTB	54557	8112409	Cluster001	high at 6 h	3	G1 associated
SH2B3	10019	7958749	Cluster001	high at 6 h	3	G1 associated
SH3BP5L	80851	7925763	Cluster001	high at 6 h	3	G1 associated
SH3GL1	6455	8032804	Cluster001	high at 6 h	3	G1 associated
SH3GLB1	51100	7902771	Cluster001	high at 6 h	3	G1 associated
SH3PXD2A	9644	7936115	Cluster001	high at 6 h	3	G1 associated
SH3RF1	57630	8103630	Cluster001	high at 6 h	3	G1 associated
SHB	6461	8161255	Cluster001	high at 6 h	3	G1 associated
SHC4	399694	7988563	Cluster001	high at 6 h	3	G1 associated
SIPA1L3	23094	8028286	Cluster001	high at 6 h	3	G1 associated
SIRPA	140885	8060418	Cluster001	high at 6 h	3	G1 associated
SLC19A2	10560	7922162	Cluster001	high at 6 h	3	G1 associated
SLC20A1	6574	8044499	Cluster001	high at 6 h	3	G1 associated
SLC25A32	81034	8152255	Cluster001	high at 6 h	3	G1 associated
SLC25A43	203427	8169624	Cluster001	high at 6 h	3	G1 associated
SLC30A7	148867	7903369	Cluster001	high at 6 h	3	G1 associated
SLC33A1	9197	8091637	Cluster001	high at 6 h	3	G1 associated
SLC35D1	23169	7916808	Cluster001	high at 6 h	3	G1 associated
SLC35E1	79939	8035177	Cluster001	high at 6 h	3	G1 associated
SLC35E4	339665	8072374	Cluster001	high at 6 h	3	G1 associated
SLC35F2	54733	7951485	Cluster001	high at 6 h	3	G1 associated
SLC36A1	206358	8109350	Cluster001	high at 6 h	3	G1 associated
SLC39A14	23516	8145122	Cluster001	high at 6 h	3	G1 associated
SLC41A1	254428	7923824	Cluster001	high at 6 h	3	G1 associated
SLC41A2	84102	7965964	Cluster001	high at 6 h	3	G1 associated
SLC4A7	9497	8085914	Cluster001	high at 6 h	3	G1 associated
SLC52A2	79581	8148841	Cluster001	high at 6 h	3	G1 associated
SLC7A2	6542	8144786	Cluster001	high at 6 h	3	G1 associated
SLC7A6	9057	7996772	Cluster001	high at 6 h	3	G1 associated
SLCO4A1	28231	8063923	Cluster001	high at 6 h	3	G1 associated
SMG7	9887	7908097	Cluster001	high at 6 h	3	G1 associated
SMN2	6607	8105958	Cluster001	high at 6 h	3	G1 associated
SMN2	6607	8106006	Cluster001	high at 6 h	3	G1 associated
SMN2	6607	8177647	Cluster001	high at 6 h	3	G1 associated
SMTN	6525	8072413	Cluster001	high at 6 h	3	G1 associated
SMURF1	57154	8141241	Cluster001	high at 6 h	3	G1 associated
SMURF2	64750	8017651	Cluster001	high at 6 h	3	G1 associated
SNHG17	388796	8066247	Cluster001	high at 6 h	3	G1 associated
SNRPB2	6629	8061075	Cluster001	high at 6 h	3	G1 associated
SNX4	8723	8090256	Cluster001	high at 6 h	3	G1 associated
SNX9	51429	8122986	Cluster001	high at 6 h	3	G1 associated
SOBP	55084	8121319	Cluster001	high at 6 h	3	G1 associated
SOX4	6659	8117165	Cluster001	high at 6 h	3	G1 associated
SPATA5L1	79029	7983469	Cluster001	high at 6 h	3	G1 associated
SPHK1	8877	8010061	Cluster001	high at 6 h	3	G1 associated
SPIRE1	56907	8022356	Cluster001	high at 6 h	3	G1 associated
SPRED1	161742	7982564	Cluster001	high at 6 h	3	G1 associated
SPRY2	10253	7972217	Cluster001	high at 6 h	3	G1 associated
SPRY4	81848	8114797	Cluster001	high at 6 h	3	G1 associated
SPTLC2	9517	7980438	Cluster001	high at 6 h	3	G1 associated
SRGAP1	57522	7956759	Cluster001	high at 6 h	3	G1 associated
SRXN1	140809	8064375	Cluster001	high at 6 h	3	G1 associated
ST3GAL1	6482	8153021	Cluster001	high at 6 h	3	G1 associated
STEAP1B	256227	8138527	Cluster001	high at 6 h	3	G1 associated
STK10	6793	8115783	Cluster001	high at 6 h	3	G1 associated
STX12	23673	7899361	Cluster001	high at 6 h	3	G1 associated
STX1A	6804	8140113	Cluster001	high at 6 h	3	G1 associated
SUCO	51430	7907404	Cluster001	high at 6 h	3	G1 associated
SUSD6	9766	7975361	Cluster001	high at 6 h	3	G1 associated
SYNJ2	8871	8123006	Cluster001	high at 6 h	3	G1 associated
SYT14	255928	7909494	Cluster001	high at 6 h	3	G1 associated
TAB3	257397	8171901	Cluster001	high at 6 h	3	G1 associated
TAF13	6884	7918284	Cluster001	high at 6 h	3	G1 associated
TAF2	6873	8152553	Cluster001	high at 6 h	3	G1 associated
TAF5L	27097	7924969	Cluster001	high at 6 h	3	G1 associated
TAGLN3	29114	8081620	Cluster001	high at 6 h	3	G1 associated
TAOK2	9344	7994692	Cluster001	high at 6 h	3	G1 associated
TBC1D20	128637	8064336	Cluster001	high at 6 h	3	G1 associated
TBX2	6909	8008969	Cluster001	high at 6 h	3	G1 associated
TCEB3	6924	7898881	Cluster001	high at 6 h	3	G1 associated
TESK1	7016	8155062	Cluster001	high at 6 h	3	G1 associated
THUMPD2	80745	8051746	Cluster001	high at 6 h	3	G1 associated
TMEM156	80008	8099850	Cluster001	high at 6 h	3	G1 associated
TMEM158	25907	8086530	Cluster001	high at 6 h	3	G1 associated
TMEM170A	124491	8002878	Cluster001	high at 6 h	3	G1 associated
TMEM181	57583	8123062	Cluster001	high at 6 h	3	G1 associated
TMEM185B	79134	8054862	Cluster001	high at 6 h	3	G1 associated
TMEM2	23670	8161701	Cluster001	high at 6 h	3	G1 associated
TMEM200A	114801	8122038	Cluster001	high at 6 h	3	G1 associated
TMEM241	85019	8022514	Cluster001	high at 6 h	3	G1 associated
TMEM41B	440026	7946504	Cluster001	high at 6 h	3	G1 associated
TMEM5	10329	7956749	Cluster001	high at 6 h	3	G1 associated
TNFAIP3	7128	8122265	Cluster001	high at 6 h	3	G1 associated
TNFRSF10A	8797	8149762	Cluster001	high at 6 h	3	G1 associated
TNIP1	10318	8115210	Cluster001	high at 6 h	3	G1 associated
TNKS2	80351	7929168	Cluster001	high at 6 h	3	G1 associated
TNS1	7145	8058869	Cluster001	high at 6 h	3	G1 associated
TOP1	7150	8062603	Cluster001	high at 6 h	3	G1 associated
TP53RK	112858	8066776	Cluster001	high at 6 h	3	G1 associated
TPST2	8459	8075106	Cluster001	high at 6 h	3	G1 associated
TRAF3	7187	7977018	Cluster001	high at 6 h	3	G1 associated
TRAF6	7189	7947540	Cluster001	high at 6 h	3	G1 associated
TRAPPC10	7109	8068974	Cluster001	high at 6 h	3	G1 associated
TRIM27	5987	8124610	Cluster001	high at 6 h	3	G1 associated
TRIM27	5987	8179575	Cluster001	high at 6 h	3	G1 associated
TRIM32	22954	8157516	Cluster001	high at 6 h	3	G1 associated
TSPAN14	81619	7928705	Cluster001	high at 6 h	3	G1 associated
TTC7B	145567	7980720	Cluster001	high at 6 h	3	G1 associated
TTPAL	79183	8062844	Cluster001	high at 6 h	3	G1 associated
TXNDC11	51061	7999478	Cluster001	high at 6 h	3	G1 associated
UBASH3B	84959	7944722	Cluster001	high at 6 h	3	G1 associated
UBE2O	63893	8018708	Cluster001	high at 6 h	3	G1 associated
UBL3	5412	7970831	Cluster001	high at 6 h	3	G1 associated
UBQLN2	29978	8167924	Cluster001	high at 6 h	3	G1 associated
UCK2	7371	7906995	Cluster001	high at 6 h	3	G1 associated
UFM1	51569	7968670	Cluster001	high at 6 h	3	G1 associated
UGDH	7358	8099897	Cluster001	high at 6 h	3	G1 associated
UPP1	7378	8132725	Cluster001	high at 6 h	3	G1 associated
URB1	9875	8069943	Cluster001	high at 6 h	3	G1 associated
URB2	9816	7910416	Cluster001	high at 6 h	3	G1 associated
USP31	57478	8000244	Cluster001	high at 6 h	3	G1 associated
USP36	57602	8018937	Cluster001	high at 6 h	3	G1 associated
USP38	84640	8097570	Cluster001	high at 6 h	3	G1 associated
USP46	64854	8100328	Cluster001	high at 6 h	3	G1 associated
UST	10090	8122660	Cluster001	high at 6 h	3	G1 associated
UTP14A	10813	8169868	Cluster001	high at 6 h	3	G1 associated
UTP15	84135	8106193	Cluster001	high at 6 h	3	G1 associated
UTP18	51096	8008530	Cluster001	high at 6 h	3	G1 associated
UTP20	27340	7957890	Cluster001	high at 6 h	3	G1 associated
VASP	7408	8029710	Cluster001	high at 6 h	3	G1 associated
VAV2	7410	8164967	Cluster001	high at 6 h	3	G1 associated
VIMP	55829	7991587	Cluster001	high at 6 h	3	G1 associated
VPS37A	137492	8144774	Cluster001	high at 6 h	3	G1 associated
VPS37B	79720	7967331	Cluster001	high at 6 h	3	G1 associated
VPS53	55275	8010924	Cluster001	high at 6 h	3	G1 associated
VPS54	51542	8052626	Cluster001	high at 6 h	3	G1 associated
WDR3	10885	7904364	Cluster001	high at 6 h	3	G1 associated
WDR36	134430	8107282	Cluster001	high at 6 h	3	G1 associated
WDR4	10785	8070615	Cluster001	high at 6 h	3	G1 associated
WDR43	23160	8041149	Cluster001	high at 6 h	3	G1 associated
WDR47	22911	7918275	Cluster001	high at 6 h	3	G1 associated
WNT5B	81029	7953012	Cluster001	high at 6 h	3	G1 associated
WWC1	23286	8109773	Cluster001	high at 6 h	3	G1 associated
WWC2	80014	8098470	Cluster001	high at 6 h	3	G1 associated
YIPF5	81555	8114829	Cluster001	high at 6 h	3	G1 associated
YKT6	10652	8132580	Cluster001	high at 6 h	3	G1 associated
YOD1	55432	7923967	Cluster001	high at 6 h	3	G1 associated
YRDC	79693	7915084	Cluster001	high at 6 h	3	G1 associated
YWHAG	7532	8140398	Cluster001	high at 6 h	3	G1 associated
ZBED4	9889	8073943	Cluster001	high at 6 h	3	G1 associated
ZBTB43	23099	8157933	Cluster001	high at 6 h	3	G1 associated
ZC3HAV1L	92092	8143270	Cluster001	high at 6 h	3	G1 associated
ZDHHC5	25921	7940051	Cluster001	high at 6 h	3	G1 associated
ZFAND2A	90637	8137709	Cluster001	high at 6 h	3	G1 associated
ZFP69B	65243	7900438	Cluster001	high at 6 h	3	G1 associated
ZFPM2	23414	8147837	Cluster001	high at 6 h	3	G1 associated
ZNF121	7675	8033789	Cluster001	high at 6 h	3	G1 associated
ZNF202	7753	7952361	Cluster001	high at 6 h	3	G1 associated
ZNF26	7574	7960134	Cluster001	high at 6 h	3	G1 associated
ZNF263	10127	7992870	Cluster001	high at 6 h	3	G1 associated
ZNF275	10838	8170635	Cluster001	high at 6 h	3	G1 associated
ZNF28	7576	8038993	Cluster001	high at 6 h	3	G1 associated
ZNF282	8427	8137101	Cluster001	high at 6 h	3	G1 associated
ZNF41	7592	8172307	Cluster001	high at 6 h	3	G1 associated
ZNF440	126070	8025958	Cluster001	high at 6 h	3	G1 associated
ZNF468	90333	8038998	Cluster001	high at 6 h	3	G1 associated
ZNF470	388566	8031669	Cluster001	high at 6 h	3	G1 associated
ZNF526	116115	8029188	Cluster001	high at 6 h	3	G1 associated
ZNF542P	147947	8031632	Cluster001	high at 6 h	3	G1 associated
ZNF550	162972	8039655	Cluster001	high at 6 h	3	G1 associated
ZNF562	54811	8033801	Cluster001	high at 6 h	3	G1 associated
ZNF583	147949	8031640	Cluster001	high at 6 h	3	G1 associated
ZNF597	146434	7998978	Cluster001	high at 6 h	3	G1 associated
ZNF672	79894	7911289	Cluster001	high at 6 h	3	G1 associated
ZNF841	284371	8038949	Cluster001	high at 6 h	3	G1 associated
ZPR1	8882	7951838	Cluster001	high at 6 h	3	G1 associated
	100507739	8031899	Cluster001	high at 6 h	3	G1 associated
	134957	8122600	Cluster001	high at 6 h	3	G1 associated
	4205	7986411	Cluster001	high at 6 h	3	G1 associated
	51330	7992789	Cluster001	high at 6 h	3	G1 associated
	55743	7967841	Cluster001	high at 6 h	3	G1 associated
	57541	8137091	Cluster001	high at 6 h	3	G1 associated
	5782	8133788	Cluster001	high at 6 h	3	G1 associated
	64841	7979196	Cluster001	high at 6 h	3	G1 associated
	80821	7979223	Cluster001	high at 6 h	3	G1 associated
	90768	8103853	Cluster001	high at 6 h	3	G1 associated
	57574	8058849	Cluster001	high at 6 h	3	G1 associated
		7892786	Cluster001	high at 6 h	3	G1 associated
		7893170	Cluster001	high at 6 h	3	G1 associated
		7893268	Cluster001	high at 6 h	3	G1 associated
		7893506	Cluster001	high at 6 h	3	G1 associated
		7893892	Cluster001	high at 6 h	3	G1 associated
		7893946	Cluster001	high at 6 h	3	G1 associated
		7894204	Cluster001	high at 6 h	3	G1 associated
		7895098	Cluster001	high at 6 h	3	G1 associated
		7895439	Cluster001	high at 6 h	3	G1 associated
		7895441	Cluster001	high at 6 h	3	G1 associated
		7895847	Cluster001	high at 6 h	3	G1 associated
		7895869	Cluster001	high at 6 h	3	G1 associated
		7896521	Cluster001	high at 6 h	3	G1 associated
		7896696	Cluster001	high at 6 h	3	G1 associated
		7896713	Cluster001	high at 6 h	3	G1 associated
		8062211	Cluster001	high at 6 h	3	G1 associated
		8169154	Cluster001	high at 6 h	3	G1 associated
		8180256	Cluster001	high at 6 h	3	G1 associated
		8180257	Cluster001	high at 6 h	3	G1 associated
AMD1	262	8121489	Cluster009	high from 6 h	3	G1 associated
BRD9	65980	8110734	Cluster009	high from 6 h	3	G1 associated
CCT2	10576	7957052	Cluster009	high from 6 h	3	G1 associated
DIAPH1	1729	8114658	Cluster009	high from 6 h	3	G1 associated
DPH3	285381	8085660	Cluster009	high from 6 h	3	G1 associated
EIF2S1	1965	7975224	Cluster009	high from 6 h	3	G1 associated
EIF5B	9669	8043861	Cluster009	high from 6 h	3	G1 associated
FADD	8772	7942168	Cluster009	high from 6 h	3	G1 associated
FBXO45	200933	8084947	Cluster009	high from 6 h	3	G1 associated
GLCE	26035	7984517	Cluster009	high from 6 h	3	G1 associated
GLIPR1	11010	7957260	Cluster009	high from 6 h	3	G1 associated
GPAT4	137964	8146142	Cluster009	high from 6 h	3	G1 associated
GSPT1	2935	7999532	Cluster009	high from 6 h	3	G1 associated
GTF2A1	2957	7980523	Cluster009	high from 6 h	3	G1 associated
HSPD1	3329	8058052	Cluster009	high from 6 h	3	G1 associated
IDH3A	3419	7985134	Cluster009	high from 6 h	3	G1 associated
IMPAD1	54928	8150908	Cluster009	high from 6 h	3	G1 associated
KITLG	4254	7965322	Cluster009	high from 6 h	3	G1 associated
LRWD1	222229	8135181	Cluster009	high from 6 h	3	G1 associated
LYN	4067	8146500	Cluster009	high from 6 h	3	G1 associated
MAP2K1	5604	7984319	Cluster009	high from 6 h	3	G1 associated
MSANTD3	91283	8156897	Cluster009	high from 6 h	3	G1 associated
NAA15	80155	8097480	Cluster009	high from 6 h	3	G1 associated
NOL11	25926	8009366	Cluster009	high from 6 h	3	G1 associated
NRIP3	56675	7946446	Cluster009	high from 6 h	3	G1 associated
NUDCD1	84955	8152340	Cluster009	high from 6 h	3	G1 associated
ODC1	4953	8050240	Cluster009	high from 6 h	3	G1 associated
POP1	10940	8147548	Cluster009	high from 6 h	3	G1 associated
PSME3	10197	8007397	Cluster009	high from 6 h	3	G1 associated
RGMB	285704	8107100	Cluster009	high from 6 h	3	G1 associated
SERINC5	256987	8112865	Cluster009	high from 6 h	3	G1 associated
SETD3	84193	7981249	Cluster009	high from 6 h	3	G1 associated
SLC16A1	6566	7918622	Cluster009	high from 6 h	3	G1 associated
SLC25A17	10478	8076260	Cluster009	high from 6 h	3	G1 associated
SNRPD1	6632	8020411	Cluster009	high from 6 h	3	G1 associated
SPDL1	54908	8109830	Cluster009	high from 6 h	3	G1 associated
SRSF7	6432	8051622	Cluster009	high from 6 h	3	G1 associated
TCERG1	10915	8108954	Cluster009	high from 6 h	3	G1 associated
TIMM8A	1678	8174047	Cluster009	high from 6 h	3	G1 associated
TMEM41A	90407	8092534	Cluster009	high from 6 h	3	G1 associated
TRMT6	51605	8064879	Cluster009	high from 6 h	3	G1 associated
TTC4	7268	7901662	Cluster009	high from 6 h	3	G1 associated
TTL	150465	8044462	Cluster009	high from 6 h	3	G1 associated
TTLL4	9654	8048411	Cluster009	high from 6 h	3	G1 associated
UBE3C	9690	8137596	Cluster009	high from 6 h	3	G1 associated
UBIAD1	29914	7897685	Cluster009	high from 6 h	3	G1 associated
UHMK1	127933	7906852	Cluster009	high from 6 h	3	G1 associated
UHRF1BP1L	23074	7965723	Cluster009	high from 6 h	3	G1 associated
USP10	9100	7997633	Cluster009	high from 6 h	3	G1 associated
UTP6	55813	8014081	Cluster009	high from 6 h	3	G1 associated
WDR5	11091	8159111	Cluster009	high from 6 h	3	G1 associated
WDR75	84128	8046975	Cluster009	high from 6 h	3	G1 associated
XPR1	9213	7907861	Cluster009	high from 6 h	3	G1 associated
		7953697	Cluster009	high from 6 h	3	G1 associated
ABCE1	6059	8097647	Cluster010	high from 6 h	3	G1 associated
ALKBH8	91801	7951467	Cluster010	high from 6 h	3	G1 associated
ATP1B1	481	7907160	Cluster010	high from 6 h	3	G1 associated
ATP6V1D	51382	7979698	Cluster010	high from 6 h	3	G1 associated
BZW2	28969	8131583	Cluster010	high from 6 h	3	G1 associated
C12orf29	91298	7957467	Cluster010	high from 6 h	3	G1 associated
C12orf4	57102	7960411	Cluster010	high from 6 h	3	G1 associated
C16orf87	388272	8001178	Cluster010	high from 6 h	3	G1 associated
C2orf44	80304	8050689	Cluster010	high from 6 h	3	G1 associated
CDH11	1009	8001800	Cluster010	high from 6 h	3	G1 associated
DPY19L1	23333	8138977	Cluster010	high from 6 h	3	G1 associated
EDRF1	26098	7931239	Cluster010	high from 6 h	3	G1 associated
EEF1E1	9521	8123819	Cluster010	high from 6 h	3	G1 associated
FAM177A1	283635	7973918	Cluster010	high from 6 h	3	G1 associated
FDXACB1	91893	7951654	Cluster010	high from 6 h	3	G1 associated
GOLIM4	27333	8091954	Cluster010	high from 6 h	3	G1 associated
GUF1	60558	8094876	Cluster010	high from 6 h	3	G1 associated
HCFC2	29915	7958158	Cluster010	high from 6 h	3	G1 associated
HEATR3	55027	7995456	Cluster010	high from 6 h	3	G1 associated
HSPA8	3312	7952325	Cluster010	high from 6 h	3	G1 associated
LCMT2	9836	7988077	Cluster010	high from 6 h	3	G1 associated
LYPLA1	10434	8150830	Cluster010	high from 6 h	3	G1 associated
MB21D1	115004	8127534	Cluster010	high from 6 h	3	G1 associated
MGAT2	4247	7974207	Cluster010	high from 6 h	3	G1 associated
MSANTD3-TMEFF1	100526694	8156905	Cluster010	high from 6 h	3	G1 associated
MTDH	92140	8147483	Cluster010	high from 6 h	3	G1 associated
PALB2	79728	8000329	Cluster010	high from 6 h	3	G1 associated
PIGW	284098	8006634	Cluster010	high from 6 h	3	G1 associated
PPAT	5471	8100495	Cluster010	high from 6 h	3	G1 associated
PRMT3	10196	7938890	Cluster010	high from 6 h	3	G1 associated
PVRL3	25945	8081548	Cluster010	high from 6 h	3	G1 associated
RWDD4	201965	8103881	Cluster010	high from 6 h	3	G1 associated
RWDD4	201965	8139198	Cluster010	high from 6 h	3	G1 associated
SNX25	83891	8098581	Cluster010	high from 6 h	3	G1 associated
SRSF10	10772	7913712	Cluster010	high from 6 h	3	G1 associated
SRSF10	10772	8039947	Cluster010	high from 6 h	3	G1 associated
STYX	6815	7974387	Cluster010	high from 6 h	3	G1 associated
TMED7-TICAM2	100302736	8113623	Cluster010	high from 6 h	3	G1 associated
TSR1	55720	8011245	Cluster010	high from 6 h	3	G1 associated
UBE2G2	7327	8070799	Cluster010	high from 6 h	3	G1 associated
VKORC1L1	154807	8133114	Cluster010	high from 6 h	3	G1 associated
WDR12	55759	8058373	Cluster010	high from 6 h	3	G1 associated
WDR77	79084	7918517	Cluster010	high from 6 h	3	G1 associated
WDR89	112840	7979565	Cluster010	high from 6 h	3	G1 associated
YWHAB	7529	8062880	Cluster010	high from 6 h	3	G1 associated
ZNF473	25888	8030569	Cluster010	high from 6 h	3	G1 associated
		7893762	Cluster010	high from 6 h	3	G1 associated
		8104625	Cluster010	high from 6 h	3	G1 associated
	54205	8138640	Cluster010	high from 6 h	3	G1 associated
ARNTL2	56938	7954527	Cluster013	high from 6 h	3	G1 associated
AUP1	550	8053214	Cluster013	high from 6 h	3	G1 associated
BMS1P20	96610	8071649	Cluster013	high from 6 h	3	G1 associated
BVES	11149	8128553	Cluster013	high from 6 h	3	G1 associated
C11orf24	53838	7949948	Cluster013	high from 6 h	3	G1 associated
COA7	65260	7916219	Cluster013	high from 6 h	3	G1 associated
CRCP	27297	8133145	Cluster013	high from 6 h	3	G1 associated
EDEM1	9695	8077458	Cluster013	high from 6 h	3	G1 associated
FAM168B	130074	8055249	Cluster013	high from 6 h	3	G1 associated
GFPT1	2673	8052762	Cluster013	high from 6 h	3	G1 associated
GOLGA4	2803	8078569	Cluster013	high from 6 h	3	G1 associated
GOLT1B	51026	7954388	Cluster013	high from 6 h	3	G1 associated
IGFBP3	3486	8139488	Cluster013	high from 6 h	3	G1 associated
KIAA1919	91749	8121525	Cluster013	high from 6 h	3	G1 associated
LIN7C	55327	7947221	Cluster013	high from 6 h	3	G1 associated
MALT1	10892	8021418	Cluster013	high from 6 h	3	G1 associated
MBOAT2	129642	8050160	Cluster013	high from 6 h	3	G1 associated
MSN	4478	8167965	Cluster013	high from 6 h	3	G1 associated
NOLC1	9221	7930008	Cluster013	high from 6 h	3	G1 associated
NOP56	10528	8060484	Cluster013	high from 6 h	3	G1 associated
PDE8A	5151	7985662	Cluster013	high from 6 h	3	G1 associated
PICALM	8301	7950838	Cluster013	high from 6 h	3	G1 associated
PINX1	54984	8149296	Cluster013	high from 6 h	3	G1 associated
PTPDC1	138639	8156506	Cluster013	high from 6 h	3	G1 associated
RALA	5898	8132406	Cluster013	high from 6 h	3	G1 associated
RTCA	8634	7903321	Cluster013	high from 6 h	3	G1 associated
SHQ1	55164	8088830	Cluster013	high from 6 h	3	G1 associated
SLC9B2	133308	8102050	Cluster013	high from 6 h	3	G1 associated
SLFN11	91607	8014233	Cluster013	high from 6 h	3	G1 associated
SMAP2	64744	7900426	Cluster013	high from 6 h	3	G1 associated
SRP54	6729	7973902	Cluster013	high from 6 h	3	G1 associated
STK39	27347	8056545	Cluster013	high from 6 h	3	G1 associated
TIMM17A	10440	7908766	Cluster013	high from 6 h	3	G1 associated
TM2D2	83877	8150364	Cluster013	high from 6 h	3	G1 associated
TMED8	283578	7980381	Cluster013	high from 6 h	3	G1 associated
UBE2J1	51465	8128111	Cluster013	high from 6 h	3	G1 associated
UBE2N	7334	7965471	Cluster013	high from 6 h	3	G1 associated
WDFY2	115825	7969204	Cluster013	high from 6 h	3	G1 associated
XPO5	57510	8126588	Cluster013	high from 6 h	3	G1 associated
ZDHHC18	84243	7899253	Cluster013	high from 6 h	3	G1 associated
ANO6	196527	7954997	Cluster015	high at 4-6 h	3	G1 associated
APBB2	323	8099982	Cluster015	high at 4-6 h	3	G1 associated
ASAP1	50807	8152867	Cluster015	high at 4-6 h	3	G1 associated
CCNK	8812	7976648	Cluster015	high at 4-6 h	3	G1 associated
DIP2C	22982	7931683	Cluster015	high at 4-6 h	3	G1 associated
EFR3A	23167	8148333	Cluster015	high at 4-6 h	3	G1 associated
EGFR	1956	8132860	Cluster015	high at 4-6 h	3	G1 associated
ERCC6	2074	7933509	Cluster015	high at 4-6 h	3	G1 associated
ETV6	2120	7953981	Cluster015	high at 4-6 h	3	G1 associated
FBLIM1	54751	7898263	Cluster015	high at 4-6 h	3	G1 associated
FNDC3B	64778	8083901	Cluster015	high at 4-6 h	3	G1 associated
GPC4	2239	8175217	Cluster015	high at 4-6 h	3	G1 associated
IGF2BP2	10644	8092552	Cluster015	high at 4-6 h	3	G1 associated
JAK1	3716	7916747	Cluster015	high at 4-6 h	3	G1 associated
KIRREL	55243	7906307	Cluster015	high at 4-6 h	3	G1 associated
MLXIP	22877	7959361	Cluster015	high at 4-6 h	3	G1 associated
NCOR2	9612	7967493	Cluster015	high at 4-6 h	3	G1 associated
NHSL2	340527	8168359	Cluster015	high at 4-6 h	3	G1 associated
NPAS2	4862	8043909	Cluster015	high at 4-6 h	3	G1 associated
PHACTR2	9749	8122426	Cluster015	high at 4-6 h	3	G1 associated
PIP5K1C	23396	8032650	Cluster015	high at 4-6 h	3	G1 associated
PTPN14	5784	7924207	Cluster015	high at 4-6 h	3	G1 associated
PTPRK	5796	8129418	Cluster015	high at 4-6 h	3	G1 associated
RASGRP1	10125	7987405	Cluster015	high at 4-6 h	3	G1 associated
SLC20A2	6575	8150537	Cluster015	high at 4-6 h	3	G1 associated
SLC9A1	6548	7914021	Cluster015	high at 4-6 h	3	G1 associated
TEAD3	7005	8125887	Cluster015	high at 4-6 h	3	G1 associated
TRAK1	22906	8079037	Cluster015	high at 4-6 h	3	G1 associated
USP9Y	8287	8176578	Cluster015	high at 4-6 h	3	G1 associated
VCL	7414	7928444	Cluster015	high at 4-6 h	3	G1 associated
WASF3	10810	7968212	Cluster015	high at 4-6 h	3	G1 associated
ZBED6	100381270	7908978	Cluster015	high at 4-6 h	3	G1 associated
ARIH2	10425	8079662	Cluster016	high from 6 h	3	G1 associated
BICD2	23299	8162438	Cluster016	high from 6 h	3	G1 associated
C6orf106	64771	8125850	Cluster016	high from 6 h	3	G1 associated
CCDC47	57003	8017421	Cluster016	high from 6 h	3	G1 associated
CDK8	1024	7968199	Cluster016	high from 6 h	3	G1 associated
CHM	1121	8173892	Cluster016	high from 6 h	3	G1 associated
DDX10	1662	7943690	Cluster016	high from 6 h	3	G1 associated
DKC1	1736	8170971	Cluster016	high from 6 h	3	G1 associated
DNAJA4	55466	7985147	Cluster016	high from 6 h	3	G1 associated
GEMIN5	25929	8115410	Cluster016	high from 6 h	3	G1 associated
GFM1	85476	8083630	Cluster016	high from 6 h	3	G1 associated
GMFB	2764	7979260	Cluster016	high from 6 h	3	G1 associated
KPNA1	3836	8089999	Cluster016	high from 6 h	3	G1 associated
MPP6	51678	8131927	Cluster016	high from 6 h	3	G1 associated
MRPL32	64983	8132458	Cluster016	high from 6 h	3	G1 associated
MRPS35	60488	7954591	Cluster016	high from 6 h	3	G1 associated
NAA25	80018	7966462	Cluster016	high from 6 h	3	G1 associated
NOL10	79954	8050255	Cluster016	high from 6 h	3	G1 associated
OSBPL8	114882	7965064	Cluster016	high from 6 h	3	G1 associated
OSTM1	28962	8128669	Cluster016	high from 6 h	3	G1 associated
POLR1B	84172	8044473	Cluster016	high from 6 h	3	G1 associated
PRELID3B	51012	8067295	Cluster016	high from 6 h	3	G1 associated
PUS7	54517	8142061	Cluster016	high from 6 h	3	G1 associated
RRS1	23212	8146685	Cluster016	high from 6 h	3	G1 associated
SRRD	402055	8072113	Cluster016	high from 6 h	3	G1 associated
TATDN2	9797	8077804	Cluster016	high from 6 h	3	G1 associated
TIMM9	26520	7979416	Cluster016	high from 6 h	3	G1 associated
TOMM70A	9868	8089128	Cluster016	high from 6 h	3	G1 associated
UBE2NL	389898	8170298	Cluster016	high from 6 h	3	G1 associated
UBQLN1	29979	8161988	Cluster016	high from 6 h	3	G1 associated
ZBTB9	221504	8118721	Cluster016	high from 6 h	3	G1 associated
		8177046	Cluster016	high from 6 h	3	G1 associated
ABCC1	4363	7993478	Cluster017	high at 4 h	3	G1 associated
ARHGAP23	57636	8006779	Cluster017	high at 4 h	3	G1 associated
BAZ2A	11176	7964203	Cluster017	high at 4 h	3	G1 associated
C20orf194	25943	8064637	Cluster017	high at 4 h	3	G1 associated
CACNA1C	775	7953040	Cluster017	high at 4 h	3	G1 associated
COL14A1	7373	8148070	Cluster017	high at 4 h	3	G1 associated
CRTC3	64784	7986049	Cluster017	high at 4 h	3	G1 associated
DCHS1	8642	7946245	Cluster017	high at 4 h	3	G1 associated
EVC	2121	8093878	Cluster017	high at 4 h	3	G1 associated
FGFR1	2260	8150318	Cluster017	high at 4 h	3	G1 associated
FOXO3B	2310	8013307	Cluster017	high at 4 h	3	G1 associated
GLIS3	169792	8159900	Cluster017	high at 4 h	3	G1 associated
HEG1	57493	8090193	Cluster017	high at 4 h	3	G1 associated
IDS	3423	8175593	Cluster017	high at 4 h	3	G1 associated
KLHL29	114818	8040490	Cluster017	high at 4 h	3	G1 associated
NCOA1	8648	8040552	Cluster017	high at 4 h	3	G1 associated
NFAT5	10725	7996954	Cluster017	high at 4 h	3	G1 associated
PHF2	5253	8156476	Cluster017	high at 4 h	3	G1 associated
RABGAP1L	9910	7907492	Cluster017	high at 4 h	3	G1 associated
RERE	473	7912166	Cluster017	high at 4 h	3	G1 associated
SETD5	55209	8077528	Cluster017	high at 4 h	3	G1 associated
STAT5B	6777	8015590	Cluster017	high at 4 h	3	G1 associated
TRPS1	7227	8152453	Cluster017	high at 4 h	3	G1 associated
TUG1	55000	8072407	Cluster017	high at 4 h	3	G1 associated
USF3	205717	8089647	Cluster017	high at 4 h	3	G1 associated
USP53	54532	8097098	Cluster017	high at 4 h	3	G1 associated
WDR26	80232	7924582	Cluster017	high at 4 h	3	G1 associated
ZBTB7A	51341	8032755	Cluster017	high at 4 h	3	G1 associated
ZFAND3	60685	8119227	Cluster017	high at 4 h	3	G1 associated
		8171024	Cluster017	high at 4 h	3	G1 associated
ADSL	158	8073242	Cluster021	high from 8 h	3	G1 associated
APEX2	27301	8167854	Cluster021	high from 8 h	3	G1 associated
CLPB	81570	7950142	Cluster021	high from 8 h	3	G1 associated
CSTF2T	23283	7933659	Cluster021	high from 8 h	3	G1 associated
DKK1	22943	7927631	Cluster021	high from 8 h	3	G1 associated
FKBP4	2288	7953100	Cluster021	high from 8 h	3	G1 associated
KARS	3735	8002919	Cluster021	high from 8 h	3	G1 associated
NCLN	56926	8024584	Cluster021	high from 8 h	3	G1 associated
NDUFA9	4704	7953243	Cluster021	high from 8 h	3	G1 associated
NTMT1	28989	8158544	Cluster021	high from 8 h	3	G1 associated
NUDC	10726	7899273	Cluster021	high from 8 h	3	G1 associated
PACSIN2	11252	8076533	Cluster021	high from 8 h	3	G1 associated
PCGF7P	253272	8027330	Cluster021	high from 8 h	3	G1 associated
PPM1G	5496	8051119	Cluster021	high from 8 h	3	G1 associated
PRMT5	10419	7977820	Cluster021	high from 8 h	3	G1 associated
PSMD2	5708	8084423	Cluster021	high from 8 h	3	G1 associated
RQCD1	9125	8048340	Cluster021	high from 8 h	3	G1 associated
SART1	9092	7941478	Cluster021	high from 8 h	3	G1 associated
SLBP	7884	8098904	Cluster021	high from 8 h	3	G1 associated
STIP1	10963	7940857	Cluster021	high from 8 h	3	G1 associated
SURF4	6836	8164883	Cluster021	high from 8 h	3	G1 associated
TMX2	51075	7940066	Cluster021	high from 8 h	3	G1 associated
TOMM34	10953	8066461	Cluster021	high from 8 h	3	G1 associated
TPM3P9	147804	8030991	Cluster021	high from 8 h	3	G1 associated
TPM3P9	147804	8142468	Cluster021	high from 8 h	3	G1 associated
		7894146	Cluster021	high from 8 h	3	G1 associated
		7894395	Cluster021	high from 8 h	3	G1 associated
		8180357	Cluster021	high from 8 h	3	G1 associated
APCDD1L	164284	8067270	Cluster022	high from 6 h	3	G1 associated
APOOL	139322	8168580	Cluster022	high from 6 h	3	G1 associated
CDH2	1000	8022674	Cluster022	high from 6 h	3	G1 associated
CMPK1	51727	7901299	Cluster022	high from 6 h	3	G1 associated
CS	1431	7964064	Cluster022	high from 6 h	3	G1 associated
EIF1AX	1964	7912852	Cluster022	high from 6 h	3	G1 associated
EIF1AX	1964	8171747	Cluster022	high from 6 h	3	G1 associated
ELN	2006	8133372	Cluster022	high from 6 h	3	G1 associated
G3BP1	10146	8109368	Cluster022	high from 6 h	3	G1 associated
GGCT	79017	8138857	Cluster022	high from 6 h	3	G1 associated
GPATCH11	253635	8041487	Cluster022	high from 6 h	3	G1 associated
KPNA3	3839	7971620	Cluster022	high from 6 h	3	G1 associated
NETO2	81831	8001197	Cluster022	high from 6 h	3	G1 associated
NFATC2IP	84901	7994506	Cluster022	high from 6 h	3	G1 associated
NUP188	23511	8158446	Cluster022	high from 6 h	3	G1 associated
P4HA3	283208	7950374	Cluster022	high from 6 h	3	G1 associated
PDHA1	5160	8166335	Cluster022	high from 6 h	3	G1 associated
PDSS1	23590	7926807	Cluster022	high from 6 h	3	G1 associated
PGM2	55276	8094556	Cluster022	high from 6 h	3	G1 associated
PLOD2	5352	8091283	Cluster022	high from 6 h	3	G1 associated
PLS3	5358	8169473	Cluster022	high from 6 h	3	G1 associated
PPIL1	51645	8126058	Cluster022	high from 6 h	3	G1 associated
PRPF4	9128	8157283	Cluster022	high from 6 h	3	G1 associated
TAF5	6877	7930213	Cluster022	high from 6 h	3	G1 associated
TBC1D1	23216	8094574	Cluster022	high from 6 h	3	G1 associated
TGFBI	7045	8108217	Cluster022	high from 6 h	3	G1 associated
WSB2	55884	7966829	Cluster022	high from 6 h	3	G1 associated
		8112041	Cluster022	high from 6 h	3	G1 associated
ASNSD1	54529	8046997	Cluster023	high from 6 h	3	G1 associated
C3orf67	200844	8088436	Cluster023	high from 6 h	3	G1 associated
DNM1L	10059	7954752	Cluster023	high from 6 h	3	G1 associated
FAR1	84188	7938592	Cluster023	high from 6 h	3	G1 associated
GNB4	59345	8092251	Cluster023	high from 6 h	3	G1 associated
GPR137C	283554	7974372	Cluster023	high from 6 h	3	G1 associated
HNRNPAB	3182	8110450	Cluster023	high from 6 h	3	G1 associated
HSPA14	51182	7926299	Cluster023	high from 6 h	3	G1 associated
IPO5	3843	7969703	Cluster023	high from 6 h	3	G1 associated
METTL3	56339	7977749	Cluster023	high from 6 h	3	G1 associated
MIS12	79003	8004144	Cluster023	high from 6 h	3	G1 associated
ORC5	5001	8142019	Cluster023	high from 6 h	3	G1 associated
OSBPL11	114885	8090277	Cluster023	high from 6 h	3	G1 associated
OTUD6B	51633	8147262	Cluster023	high from 6 h	3	G1 associated
PNPT1	87178	8052331	Cluster023	high from 6 h	3	G1 associated
POLR2D	5433	8055089	Cluster023	high from 6 h	3	G1 associated
PPIP5K2	23262	8107164	Cluster023	high from 6 h	3	G1 associated
RECQL	5965	7961654	Cluster023	high from 6 h	3	G1 associated
SLC25A13	10165	8141107	Cluster023	high from 6 h	3	G1 associated
SMC6	79677	8050443	Cluster023	high from 6 h	3	G1 associated
SPCS3	60559	8098414	Cluster023	high from 6 h	3	G1 associated
SRPK1	6732	8125941	Cluster023	high from 6 h	3	G1 associated
SUGT1	10910	7969271	Cluster023	high from 6 h	3	G1 associated
TEX30	93081	7972674	Cluster023	high from 6 h	3	G1 associated
TNPO2	30000	8034482	Cluster023	high from 6 h	3	G1 associated
TYRO3	7301	7982938	Cluster023	high from 6 h	3	G1 associated
UBA6	55236	8100615	Cluster023	high from 6 h	3	G1 associated
UMPS	7372	8082229	Cluster023	high from 6 h	3	G1 associated
AFAP1	60312	8099259	Cluster028	high at 4 h	3	G1 associated
AMOTL1	154810	7943263	Cluster028	high at 4 h	3	G1 associated
BMPR2	659	8047538	Cluster028	high at 4 h	3	G1 associated
CDKL5	6792	8166289	Cluster028	high at 4 h	3	G1 associated
CFLAR	8837	8047401	Cluster028	high at 4 h	3	G1 associated
CMIP	80790	7997427	Cluster028	high at 4 h	3	G1 associated
DVL3	1857	8084323	Cluster028	high at 4 h	3	G1 associated
EFNB2	1948	7972713	Cluster028	high at 4 h	3	G1 associated
EHD1	10938	7949264	Cluster028	high at 4 h	3	G1 associated
FNIP2	57600	8098103	Cluster028	high at 4 h	3	G1 associated
GLI2	2736	8044933	Cluster028	high at 4 h	3	G1 associated
GLS	2744	8047097	Cluster028	high at 4 h	3	G1 associated
INF2	64423	7977270	Cluster028	high at 4 h	3	G1 associated
KCTD13	253980	8000738	Cluster028	high at 4 h	3	G1 associated
MAGI1	9223	8088602	Cluster028	high at 4 h	3	G1 associated
RIC1	57589	8154254	Cluster028	high at 4 h	3	G1 associated
RREB1	6239	8116740	Cluster028	high at 4 h	3	G1 associated
RUSC2	9853	8155048	Cluster028	high at 4 h	3	G1 associated
SETX	23064	8164701	Cluster028	high at 4 h	3	G1 associated
SRF	6722	8119712	Cluster028	high at 4 h	3	G1 associated
TMPPE	643853	8086048	Cluster028	high at 4 h	3	G1 associated
WDR35	57539	8050507	Cluster028	high at 4 h	3	G1 associated
ANGPTL4	51129	8025402	Cluster029	high at 6 h	3	G1 associated
AREG	374	8095736	Cluster029	high at 6 h	3	G1 associated
AREG	374	8095744	Cluster029	high at 6 h	3	G1 associated
CITED4	163732	7915347	Cluster029	high at 6 h	3	G1 associated
CNIH3	149111	7910022	Cluster029	high at 6 h	3	G1 associated
CSF2	1437	8107887	Cluster029	high at 6 h	3	G1 associated
KPRP	448834	7905515	Cluster029	high at 6 h	3	G1 associated
KRTAP4-2	85291	8015242	Cluster029	high at 6 h	3	G1 associated
KRTAP4-7	100132476	8007112	Cluster029	high at 6 h	3	G1 associated
KRTAP4-9	100132386	8007115	Cluster029	high at 6 h	3	G1 associated
KRTAP4-9	100132386	8015218	Cluster029	high at 6 h	3	G1 associated
KRTAP4-9	100132386	8015221	Cluster029	high at 6 h	3	G1 associated
KRTAP4-9	100132386	8015223	Cluster029	high at 6 h	3	G1 associated
KRTAP4-9	100132386	8015230	Cluster029	high at 6 h	3	G1 associated
KRTAP4-9	100132386	8019565	Cluster029	high at 6 h	3	G1 associated
MIR31	407035	8160439	Cluster029	high at 6 h	3	G1 associated
RGS16	6004	7922717	Cluster029	high at 6 h	3	G1 associated
SLC16A6	9120	8017843	Cluster029	high at 6 h	3	G1 associated
SLC22A23	63027	8123658	Cluster029	high at 6 h	3	G1 associated
	8111	7980765	Cluster029	high at 6 h	3	G1 associated
AHSA1	10598	7975976	Cluster030	high at 8-10 h	3	G1 associated
ARPC4	10093	8077652	Cluster030	high at 8-10 h	3	G1 associated
CCDC86	79080	7940349	Cluster030	high at 8-10 h	3	G1 associated
DDX56	54606	8139392	Cluster030	high at 8-10 h	3	G1 associated
DUS1L	64118	8019376	Cluster030	high at 8-10 h	3	G1 associated
EDC4	23644	7996685	Cluster030	high at 8-10 h	3	G1 associated
EIF3B	8662	8131111	Cluster030	high at 8-10 h	3	G1 associated
GATC	283459	7959157	Cluster030	high at 8-10 h	3	G1 associated
HARS	3035	8114628	Cluster030	high at 8-10 h	3	G1 associated
METTL1	4234	7964548	Cluster030	high at 8-10 h	3	G1 associated
NFKBIB	4793	8028552	Cluster030	high at 8-10 h	3	G1 associated
PES1	23481	8075406	Cluster030	high at 8-10 h	3	G1 associated
PLCXD1	55344	8176286	Cluster030	high at 8-10 h	3	G1 associated
POLR2C	5432	7996051	Cluster030	high at 8-10 h	3	G1 associated
TBRG4	9238	8139468	Cluster030	high at 8-10 h	3	G1 associated
TRMT1	55621	8034615	Cluster030	high at 8-10 h	3	G1 associated
UBL4A	8266	8176098	Cluster030	high at 8-10 h	3	G1 associated
ULBP3	79465	8130176	Cluster030	high at 8-10 h	3	G1 associated
VPS33B	26276	7991427	Cluster030	high at 8-10 h	3	G1 associated
CBFB	865	7996393	Cluster031	high at 4-8 h	3	G1 associated
CHMP7	91782	8145259	Cluster031	high at 4-8 h	3	G1 associated
CLDN12	9069	8134091	Cluster031	high at 4-8 h	3	G1 associated
FAM210A	125228	8022404	Cluster031	high at 4-8 h	3	G1 associated
GSK3A	2931	8037152	Cluster031	high at 4-8 h	3	G1 associated
NFYA	4800	8119408	Cluster031	high at 4-8 h	3	G1 associated
OSGIN2	734	8147221	Cluster031	high at 4-8 h	3	G1 associated
OTULIN	90268	8104580	Cluster031	high at 4-8 h	3	G1 associated
RBM28	55131	8142774	Cluster031	high at 4-8 h	3	G1 associated
RRN3	54700	7999608	Cluster031	high at 4-8 h	3	G1 associated
RRN3P2	653390	8000200	Cluster031	high at 4-8 h	3	G1 associated
SMIM15	643155	8112302	Cluster031	high at 4-8 h	3	G1 associated
SRFBP1	153443	8107578	Cluster031	high at 4-8 h	3	G1 associated
TEX10	54881	8162850	Cluster031	high at 4-8 h	3	G1 associated
TMED5	50999	7917741	Cluster031	high at 4-8 h	3	G1 associated
USP12	219333	7970696	Cluster031	high at 4-8 h	3	G1 associated
ZFYVE16	9765	8106602	Cluster031	high at 4-8 h	3	G1 associated
		8180323	Cluster031	high at 4-8 h	3	G1 associated
ARL13B	200894	8081115	Cluster034	high from 4 h	3	G1 associated
CDKN2AIP	55602	8098500	Cluster034	high from 4 h	3	G1 associated
EIF5	1983	7977058	Cluster034	high from 4 h	3	G1 associated
IER3IP1	51124	8023175	Cluster034	high from 4 h	3	G1 associated
NAA50	80218	8089652	Cluster034	high from 4 h	3	G1 associated
NOP58	51602	8047518	Cluster034	high from 4 h	3	G1 associated
PPP2CA	5515	8114158	Cluster034	high from 4 h	3	G1 associated
PSMD11	5717	8006392	Cluster034	high from 4 h	3	G1 associated
RCC2	55920	7912956	Cluster034	high from 4 h	3	G1 associated
RNF4	6047	8093590	Cluster034	high from 4 h	3	G1 associated
SPAG1	6674	8147661	Cluster034	high from 4 h	3	G1 associated
SYNCRIP	10492	8127977	Cluster034	high from 4 h	3	G1 associated
TJP2	9414	8155707	Cluster034	high from 4 h	3	G1 associated
UBA2	10054	8027650	Cluster034	high from 4 h	3	G1 associated
UBE2G1	7326	8011626	Cluster034	high from 4 h	3	G1 associated
UTP4	84916	7996891	Cluster034	high from 4 h	3	G1 associated
AVL9	23080	8132188	Cluster036	high at 6 h	3	G1 associated
C16orf45	89927	7993458	Cluster036	high at 6 h	3	G1 associated
CMKLR1	1240	7966089	Cluster036	high at 6 h	3	G1 associated
ELFN1	392617	8131096	Cluster036	high at 6 h	3	G1 associated
IL17RA	23765	8071069	Cluster036	high at 6 h	3	G1 associated
MIR222	407007	8172268	Cluster036	high at 6 h	3	G1 associated
NAA60	79903	7992905	Cluster036	high at 6 h	3	G1 associated
PHC2	1912	7914648	Cluster036	high at 6 h	3	G1 associated
PRKCI	5584	8083854	Cluster036	high at 6 h	3	G1 associated
PTPRE	5791	7931353	Cluster036	high at 6 h	3	G1 associated
SLC5A3	6526	8068353	Cluster036	high at 6 h	3	G1 associated
SLC5A3	6526	8068361	Cluster036	high at 6 h	3	G1 associated
STX6	10228	7922669	Cluster036	high at 6 h	3	G1 associated
ZNF518B	85460	8099364	Cluster036	high at 6 h	3	G1 associated
		7896709	Cluster036	high at 6 h	3	G1 associated
ACSL1	2180	8103951	Cluster039	high at 6-10 h	3	G1 associated
ALG11	440138	7969228	Cluster039	high at 6-10 h	3	G1 associated
BAG1	573	8160647	Cluster039	high at 6-10 h	3	G1 associated
ERO1B	56605	7925342	Cluster039	high at 6-10 h	3	G1 associated
FZD6	8323	8147766	Cluster039	high at 6-10 h	3	G1 associated
GOSR1	9527	8006148	Cluster039	high at 6-10 h	3	G1 associated
MCM9	254394	8129214	Cluster039	high at 6-10 h	3	G1 associated
[truncated: 2,736 more rows]

## Sheet: MEF data MCL2.2
Symbol	EntrezID	ProbeID	MCL_2.2, r =0 .88	Pattern	Peak time index	Cluster description
39692	20362	17249542	Cluster0001	high at 0-1 h	1	G0 associated
1110051M20Rik	228356	17388215	Cluster0001	high at 0-1 h	1	G0 associated
1190002N15Rik	68861	17529699	Cluster0001	high at 0-1 h	1	G0 associated
1500015O10Rik	78896	17212364	Cluster0001	high at 0-1 h	1	G0 associated
2700069I18Rik	72608	17403969	Cluster0001	high at 0-1 h	1	G0 associated
2810032G03Rik	72669	17273850	Cluster0001	high at 0-1 h	1	G0 associated
3632451O06Rik	67419	17305910	Cluster0001	high at 0-1 h	1	G0 associated
5430421F17Rik	74489	17508369	Cluster0001	high at 0-1 h	1	G0 associated
6330403K07Rik	103712	17265470	Cluster0001	high at 0-1 h	1	G0 associated
A2m	232345	17462492	Cluster0001	high at 0-1 h	1	G0 associated
Abat	268860	17322750	Cluster0001	high at 0-1 h	1	G0 associated
Abca3	27410	17334205	Cluster0001	high at 0-1 h	1	G0 associated
Abca8a	217258	17271350	Cluster0001	high at 0-1 h	1	G0 associated
Abca8b	27404	17271307	Cluster0001	high at 0-1 h	1	G0 associated
Abca9	217262	17271399	Cluster0001	high at 0-1 h	1	G0 associated
Abcc9	20928	17472536	Cluster0001	high at 0-1 h	1	G0 associated
Abhd4	105501	17300251	Cluster0001	high at 0-1 h	1	G0 associated
Abi3bp	320712	17326318	Cluster0001	high at 0-1 h	1	G0 associated
Ablim1	226251	17365911	Cluster0001	high at 0-1 h	1	G0 associated
Accs	329470	17388499	Cluster0001	high at 0-1 h	1	G0 associated
Ace	11421	17257444	Cluster0001	high at 0-1 h	1	G0 associated
Acox3	80911	17436839	Cluster0001	high at 0-1 h	1	G0 associated
Acsf2	264895	17268010	Cluster0001	high at 0-1 h	1	G0 associated
Acvr2a	11480	17370598	Cluster0001	high at 0-1 h	1	G0 associated
Adam22	11496	17445467	Cluster0001	high at 0-1 h	1	G0 associated
Adamts1	11504	17331705	Cluster0001	high at 0-1 h	1	G0 associated
Adamts17	233332	17479041	Cluster0001	high at 0-1 h	1	G0 associated
Adamts2	216725	17249206	Cluster0001	high at 0-1 h	1	G0 associated
Adamts3	330119	17449488	Cluster0001	high at 0-1 h	1	G0 associated
Adamts5	23794	17331720	Cluster0001	high at 0-1 h	1	G0 associated
Adamts9	101401	17469136	Cluster0001	high at 0-1 h	1	G0 associated
Adamtsl1	77739	17415136	Cluster0001	high at 0-1 h	1	G0 associated
Adamtsl4	229595	17407829	Cluster0001	high at 0-1 h	1	G0 associated
Add3	27360	17360312	Cluster0001	high at 0-1 h	1	G0 associated
Adgrg2	237175	17539271	Cluster0001	high at 0-1 h	1	G0 associated
Adgrg6	215798	17239435	Cluster0001	high at 0-1 h	1	G0 associated
Adgrl3	319387	17438530	Cluster0001	high at 0-1 h	1	G0 associated
Adh1	11522	17403070	Cluster0001	high at 0-1 h	1	G0 associated
Adh7	11529	17403058	Cluster0001	high at 0-1 h	1	G0 associated
Adrb2	11555	17354857	Cluster0001	high at 0-1 h	1	G0 associated
Afap1	70292	17436907	Cluster0001	high at 0-1 h	1	G0 associated
Agtr1a	11607	17286271	Cluster0001	high at 0-1 h	1	G0 associated
Agtr2	11609	17533746	Cluster0001	high at 0-1 h	1	G0 associated
Ak5	229949	17411235	Cluster0001	high at 0-1 h	1	G0 associated
Akr1c14	105387	17284919	Cluster0001	high at 0-1 h	1	G0 associated
Aldh1a1	11668	17358103	Cluster0001	high at 0-1 h	1	G0 associated
Aldh1l2	216188	17243544	Cluster0001	high at 0-1 h	1	G0 associated
Aldh6a1	104776	17282518	Cluster0001	high at 0-1 h	1	G0 associated
Angptl1	72713	17218449	Cluster0001	high at 0-1 h	1	G0 associated
Angptl6	70726	17524515	Cluster0001	high at 0-1 h	1	G0 associated
Ank2	109676	17410130	Cluster0001	high at 0-1 h	1	G0 associated
Ankrd44	329154	17223169	Cluster0001	high at 0-1 h	1	G0 associated
Anks1b	77531	17236439	Cluster0001	high at 0-1 h	1	G0 associated
Ano3	228432	17389161	Cluster0001	high at 0-1 h	1	G0 associated
Ano5	233246	17478435	Cluster0001	high at 0-1 h	1	G0 associated
Anxa4	11746	17468551	Cluster0001	high at 0-1 h	1	G0 associated
Aox1	11761	17212982	Cluster0001	high at 0-1 h	1	G0 associated
Apba1	319924	17358240	Cluster0001	high at 0-1 h	1	G0 associated
Apobec1	11810	17470580	Cluster0001	high at 0-1 h	1	G0 associated
Apod	11815	17329759	Cluster0001	high at 0-1 h	1	G0 associated
Appl2	216190	17243576	Cluster0001	high at 0-1 h	1	G0 associated
Ar	11835	17536436	Cluster0001	high at 0-1 h	1	G0 associated
Arap1	69710	17480829	Cluster0001	high at 0-1 h	1	G0 associated
Arhgap20	244867	17517222	Cluster0001	high at 0-1 h	1	G0 associated
Arhgap28	268970	17346898	Cluster0001	high at 0-1 h	1	G0 associated
Arhgef9	236915	17543290	Cluster0001	high at 0-1 h	1	G0 associated
Arsa	11883	17320538	Cluster0001	high at 0-1 h	1	G0 associated
Arsb	11881	17289181	Cluster0001	high at 0-1 h	1	G0 associated
Aspn	66695	17287160	Cluster0001	high at 0-1 h	1	G0 associated
Atf2	11909	17386591	Cluster0001	high at 0-1 h	1	G0 associated
Atp6v0a1	11975	17256473	Cluster0001	high at 0-1 h	1	G0 associated
Atp8a1	11980	17448475	Cluster0001	high at 0-1 h	1	G0 associated
Atraid	381629	17435963	Cluster0001	high at 0-1 h	1	G0 associated
Atrnl1	226255	17360695	Cluster0001	high at 0-1 h	1	G0 associated
Auts2	319974	17453242	Cluster0001	high at 0-1 h	1	G0 associated
AW549877	106064	17315669	Cluster0001	high at 0-1 h	1	G0 associated
AW551984	244810	17525746	Cluster0001	high at 0-1 h	1	G0 associated
B4galnt2	14422	17268243	Cluster0001	high at 0-1 h	1	G0 associated
Bcas3	192197	17254547	Cluster0001	high at 0-1 h	1	G0 associated
Bdh2	69772	17402846	Cluster0001	high at 0-1 h	1	G0 associated
Bend5	67621	17416955	Cluster0001	high at 0-1 h	1	G0 associated
Blnk	17060	17364565	Cluster0001	high at 0-1 h	1	G0 associated
Bmp3	110075	17439535	Cluster0001	high at 0-1 h	1	G0 associated
Bmp6	12161	17286682	Cluster0001	high at 0-1 h	1	G0 associated
Boc	117606	17330577	Cluster0001	high at 0-1 h	1	G0 associated
Bre	107976	17436210	Cluster0001	high at 0-1 h	1	G0 associated
C1qtnf6	72709	17319022	Cluster0001	high at 0-1 h	1	G0 associated
C1qtnf7	109323	17437148	Cluster0001	high at 0-1 h	1	G0 associated
Cacng7	81904	17473155	Cluster0001	high at 0-1 h	1	G0 associated
Cadm1	54725	17516960	Cluster0001	high at 0-1 h	1	G0 associated
Cadm3	94332	17229988	Cluster0001	high at 0-1 h	1	G0 associated
Calcoco1	67488	17322289	Cluster0001	high at 0-1 h	1	G0 associated
Capn5	12337	17493526	Cluster0001	high at 0-1 h	1	G0 associated
Capn6	12338	17545106	Cluster0001	high at 0-1 h	1	G0 associated
Cask	12361	17540332	Cluster0001	high at 0-1 h	1	G0 associated
Cass4	320664	17380119	Cluster0001	high at 0-1 h	1	G0 associated
Ccdc159	67119	17515344	Cluster0001	high at 0-1 h	1	G0 associated
Ccdc3	74186	17366536	Cluster0001	high at 0-1 h	1	G0 associated
Ccdc91	67015	17464429	Cluster0001	high at 0-1 h	1	G0 associated
Cd248	70445	17356369	Cluster0001	high at 0-1 h	1	G0 associated
Cd34	12490	17221014	Cluster0001	high at 0-1 h	1	G0 associated
Cdh26	381409	17380612	Cluster0001	high at 0-1 h	1	G0 associated
Cdh3	12560	17505124	Cluster0001	high at 0-1 h	1	G0 associated
Cdh8	12564	17512121	Cluster0001	high at 0-1 h	1	G0 associated
Cdkn1c	12577	17498245	Cluster0001	high at 0-1 h	1	G0 associated
Cdon	57810	17515921	Cluster0001	high at 0-1 h	1	G0 associated
Cebpa	12606	17476728	Cluster0001	high at 0-1 h	1	G0 associated
Celf2	14007	17381475	Cluster0001	high at 0-1 h	1	G0 associated
Cercam	99151	17368930	Cluster0001	high at 0-1 h	1	G0 associated
Chchd10	103172	17234436	Cluster0001	high at 0-1 h	1	G0 associated
Chd6	71389	17393910	Cluster0001	high at 0-1 h	1	G0 associated
Chodl	246048	17326735	Cluster0001	high at 0-1 h	1	G0 associated
Chrdl1	83453	17545087	Cluster0001	high at 0-1 h	1	G0 associated
Cldn1	12737	17329479	Cluster0001	high at 0-1 h	1	G0 associated
Clec11a	20256	17490211	Cluster0001	high at 0-1 h	1	G0 associated
Clip3	76686	17476317	Cluster0001	high at 0-1 h	1	G0 associated
Clstn1	65945	17421828	Cluster0001	high at 0-1 h	1	G0 associated
Clu	12759	17301452	Cluster0001	high at 0-1 h	1	G0 associated
Cmpk2	22169	17274620	Cluster0001	high at 0-1 h	1	G0 associated
Col11a1	12814	17401902	Cluster0001	high at 0-1 h	1	G0 associated
Col4a5	12830	17538222	Cluster0001	high at 0-1 h	1	G0 associated
Col8a1	12837	17331162	Cluster0001	high at 0-1 h	1	G0 associated
Col8a2	329941	17418581	Cluster0001	high at 0-1 h	1	G0 associated
Copg2	54160	17465557	Cluster0001	high at 0-1 h	1	G0 associated
Coro7	78885	17327765	Cluster0001	high at 0-1 h	1	G0 associated
Cpa6	329093	17221269	Cluster0001	high at 0-1 h	1	G0 associated
Cped1	214642	17456339	Cluster0001	high at 0-1 h	1	G0 associated
Cpxm1	56264	17391623	Cluster0001	high at 0-1 h	1	G0 associated
Crebrf	77128	17334956	Cluster0001	high at 0-1 h	1	G0 associated
Creg1	433375	17219005	Cluster0001	high at 0-1 h	1	G0 associated
Crispld1	83691	17211313	Cluster0001	high at 0-1 h	1	G0 associated
Csdc2	105859	17313418	Cluster0001	high at 0-1 h	1	G0 associated
Csprs	114564	17366278	Cluster0001	high at 0-1 h	1	G0 associated
Ctnna2	12386	17467938	Cluster0001	high at 0-1 h	1	G0 associated
Ctns	83429	17265733	Cluster0001	high at 0-1 h	1	G0 associated
Ctsf	56464	17356288	Cluster0001	high at 0-1 h	1	G0 associated
Ctso	229445	17398430	Cluster0001	high at 0-1 h	1	G0 associated
Cxcl13	55985	17439367	Cluster0001	high at 0-1 h	1	G0 associated
Cxcl15	20309	17438980	Cluster0001	high at 0-1 h	1	G0 associated
Cyb5r2	320635	17494739	Cluster0001	high at 0-1 h	1	G0 associated
Cybb	13058	17540154	Cluster0001	high at 0-1 h	1	G0 associated
Cygb	114886	17272461	Cluster0001	high at 0-1 h	1	G0 associated
Dapk1	69635	17287984	Cluster0001	high at 0-1 h	1	G0 associated
Dcaf4	73828	17277043	Cluster0001	high at 0-1 h	1	G0 associated
Dchs1	233651	17494610	Cluster0001	high at 0-1 h	1	G0 associated
Ddah2	51793	17336906	Cluster0001	high at 0-1 h	1	G0 associated
Ddr2	18214	17229481	Cluster0001	high at 0-1 h	1	G0 associated
Ddx60	234311	17501440	Cluster0001	high at 0-1 h	1	G0 associated
Decr2	26378	17342581	Cluster0001	high at 0-1 h	1	G0 associated
Dennd2a	209773	17466142	Cluster0001	high at 0-1 h	1	G0 associated
Dirc2	224132	17330080	Cluster0001	high at 0-1 h	1	G0 associated
Disp1	68897	17230638	Cluster0001	high at 0-1 h	1	G0 associated
Dmpk	13400	17474454	Cluster0001	high at 0-1 h	1	G0 associated
Dock10	210293	17224813	Cluster0001	high at 0-1 h	1	G0 associated
Dock9	105445	17309580	Cluster0001	high at 0-1 h	1	G0 associated
Dopey2	70028	17327270	Cluster0001	high at 0-1 h	1	G0 associated
Dpt	56429	17218927	Cluster0001	high at 0-1 h	1	G0 associated
Dtx3	80904	17245772	Cluster0001	high at 0-1 h	1	G0 associated
Dtx3l	209200	17330119	Cluster0001	high at 0-1 h	1	G0 associated
Dync2li1	213575	17340084	Cluster0001	high at 0-1 h	1	G0 associated
Dyrk1b	13549	17475787	Cluster0001	high at 0-1 h	1	G0 associated
Dzip1	66573	17309457	Cluster0001	high at 0-1 h	1	G0 associated
E030003E18Rik	320092	17358098	Cluster0001	high at 0-1 h	1	G0 associated
Ebf1	13591	17248691	Cluster0001	high at 0-1 h	1	G0 associated
Ebf2	13592	17301536	Cluster0001	high at 0-1 h	1	G0 associated
Ebf3	13593	17497366	Cluster0001	high at 0-1 h	1	G0 associated
Ech1	51798	17475975	Cluster0001	high at 0-1 h	1	G0 associated
Eda2r	245527	17543396	Cluster0001	high at 0-1 h	1	G0 associated
Edil3	13612	17288992	Cluster0001	high at 0-1 h	1	G0 associated
Efemp1	216616	17247948	Cluster0001	high at 0-1 h	1	G0 associated
Efna5	13640	17346637	Cluster0001	high at 0-1 h	1	G0 associated
Egfl6	54156	17546055	Cluster0001	high at 0-1 h	1	G0 associated
Ehbp1	216565	17260968	Cluster0001	high at 0-1 h	1	G0 associated
Elmo1	140580	17285559	Cluster0001	high at 0-1 h	1	G0 associated
Eng	13805	17369925	Cluster0001	high at 0-1 h	1	G0 associated
Enox1	239188	17302113	Cluster0001	high at 0-1 h	1	G0 associated
Enpep	13809	17410251	Cluster0001	high at 0-1 h	1	G0 associated
Enpp2	18606	17317056	Cluster0001	high at 0-1 h	1	G0 associated
Enpp3	209558	17239817	Cluster0001	high at 0-1 h	1	G0 associated
Enpp5	83965	17337844	Cluster0001	high at 0-1 h	1	G0 associated
Entpd1	12495	17359344	Cluster0001	high at 0-1 h	1	G0 associated
Epb41l4a	13824	17353378	Cluster0001	high at 0-1 h	1	G0 associated
Epha3	13837	17331380	Cluster0001	high at 0-1 h	1	G0 associated
Epha4	13838	17224661	Cluster0001	high at 0-1 h	1	G0 associated
Ephb6	13848	17457807	Cluster0001	high at 0-1 h	1	G0 associated
Epyc	13516	17236821	Cluster0001	high at 0-1 h	1	G0 associated
Erap1	80898	17288654	Cluster0001	high at 0-1 h	1	G0 associated
Etl4	208618	17367390	Cluster0001	high at 0-1 h	1	G0 associated
Evi2a	14017	17266590	Cluster0001	high at 0-1 h	1	G0 associated
Exoc4	20336	17457063	Cluster0001	high at 0-1 h	1	G0 associated
Eya1	14048	17221375	Cluster0001	high at 0-1 h	1	G0 associated
Eya4	14051	17239719	Cluster0001	high at 0-1 h	1	G0 associated
F8	14069	17542781	Cluster0001	high at 0-1 h	1	G0 associated
Fam110b	242297	17411575	Cluster0001	high at 0-1 h	1	G0 associated
Fam129a	63913	17218186	Cluster0001	high at 0-1 h	1	G0 associated
Fam13c	71721	17234146	Cluster0001	high at 0-1 h	1	G0 associated
Fam171b	241520	17372552	Cluster0001	high at 0-1 h	1	G0 associated
Fam180a	208164	17465824	Cluster0001	high at 0-1 h	1	G0 associated
Fam193a	231128	17436583	Cluster0001	high at 0-1 h	1	G0 associated
Fam229b	66337	17240239	Cluster0001	high at 0-1 h	1	G0 associated
Fam234a	106581	17342625	Cluster0001	high at 0-1 h	1	G0 associated
Fam46a	212943	17529316	Cluster0001	high at 0-1 h	1	G0 associated
Fap	14089	17385767	Cluster0001	high at 0-1 h	1	G0 associated
Fat1	14107	17500832	Cluster0001	high at 0-1 h	1	G0 associated
Fat3	270120	17524233	Cluster0001	high at 0-1 h	1	G0 associated
Fat4	329628	17397185	Cluster0001	high at 0-1 h	1	G0 associated
Fbln1	14114	17313811	Cluster0001	high at 0-1 h	1	G0 associated
Fbln5	23876	17283380	Cluster0001	high at 0-1 h	1	G0 associated
Fbn2	14119	17354513	Cluster0001	high at 0-1 h	1	G0 associated
Fbxl7	448987	17316179	Cluster0001	high at 0-1 h	1	G0 associated
Fcgrt	14132	17490589	Cluster0001	high at 0-1 h	1	G0 associated
Fgd4	224014	17328508	Cluster0001	high at 0-1 h	1	G0 associated
Fgf12	14167	17329516	Cluster0001	high at 0-1 h	1	G0 associated
Fig4	103199	17240405	Cluster0001	high at 0-1 h	1	G0 associated
Figf	14205	17539536	Cluster0001	high at 0-1 h	1	G0 associated
Flt3l	14256	17490628	Cluster0001	high at 0-1 h	1	G0 associated
Fmod	14264	17217373	Cluster0001	high at 0-1 h	1	G0 associated
Fndc1	68655	17340673	Cluster0001	high at 0-1 h	1	G0 associated
Foxn3	71375	17283203	Cluster0001	high at 0-1 h	1	G0 associated
Foxp2	114142	17456084	Cluster0001	high at 0-1 h	1	G0 associated
Fras1	231470	17439388	Cluster0001	high at 0-1 h	1	G0 associated
Frem1	329872	17426808	Cluster0001	high at 0-1 h	1	G0 associated
Frmd4b	232288	17469365	Cluster0001	high at 0-1 h	1	G0 associated
Fsd1	240121	17338670	Cluster0001	high at 0-1 h	1	G0 associated
Fuca2	66848	17231717	Cluster0001	high at 0-1 h	1	G0 associated
Fxyd6	59095	17516777	Cluster0001	high at 0-1 h	1	G0 associated
Fzd4	14366	17480036	Cluster0001	high at 0-1 h	1	G0 associated
Gab1	14388	17510823	Cluster0001	high at 0-1 h	1	G0 associated
Gab3	210710	17542732	Cluster0001	high at 0-1 h	1	G0 associated
Gadd45a	13197	17467316	Cluster0001	high at 0-1 h	1	G0 associated
Ganc	76051	17375006	Cluster0001	high at 0-1 h	1	G0 associated
Gas2	14453	17478476	Cluster0001	high at 0-1 h	1	G0 associated
Gas6	14456	17507605	Cluster0001	high at 0-1 h	1	G0 associated
Gbp3	55932	17403237	Cluster0001	high at 0-1 h	1	G0 associated
Gbp7	229900	17403224	Cluster0001	high at 0-1 h	1	G0 associated
Gbp9	236573	17450448	Cluster0001	high at 0-1 h	1	G0 associated
Gca	227960	17371201	Cluster0001	high at 0-1 h	1	G0 associated
Ggt5	23887	17234403	Cluster0001	high at 0-1 h	1	G0 associated
Ghr	14600	17315635	Cluster0001	high at 0-1 h	1	G0 associated
Glrb	14658	17406165	Cluster0001	high at 0-1 h	1	G0 associated
Glt8d2	74782	17243493	Cluster0001	high at 0-1 h	1	G0 associated
Gm11710	100043123	17271751	Cluster0001	high at 0-1 h	1	G0 associated
Gm11711	100043125	17271757	Cluster0001	high at 0-1 h	1	G0 associated
Gm11816	102638175	17423136	Cluster0001	high at 0-1 h	1	G0 associated
Gm12764	---	17476695	Cluster0001	high at 0-1 h	1	G0 associated
Gm13305	100042555	17424389	Cluster0001	high at 0-1 h	1	G0 associated
Gm13305	100042555	17424431	Cluster0001	high at 0-1 h	1	G0 associated
Gm13305	100042555	17434174	Cluster0001	high at 0-1 h	1	G0 associated
Gm13305	100042555	17434259	Cluster0001	high at 0-1 h	1	G0 associated
Gm15559	---	17440569	Cluster0001	high at 0-1 h	1	G0 associated
Gm16524	100040846	17232581	Cluster0001	high at 0-1 h	1	G0 associated
Gm21158	100861715	17424447	Cluster0001	high at 0-1 h	1	G0 associated
Gm21158	100861715	17434275	Cluster0001	high at 0-1 h	1	G0 associated
Gm23347	---	17278781	Cluster0001	high at 0-1 h	1	G0 associated
Gm26507	105246453	17350853	Cluster0001	high at 0-1 h	1	G0 associated
Gm26719	---	17465059	Cluster0001	high at 0-1 h	1	G0 associated
Gm26883	---	17394911	Cluster0001	high at 0-1 h	1	G0 associated
Gm2a	14667	17249801	Cluster0001	high at 0-1 h	1	G0 associated
Gm38510	102638555	17225080	Cluster0001	high at 0-1 h	1	G0 associated
Gm6665	---	17353256	Cluster0001	high at 0-1 h	1	G0 associated
Gnaq	14682	17357959	Cluster0001	high at 0-1 h	1	G0 associated
Gnptg	214505	17342167	Cluster0001	high at 0-1 h	1	G0 associated
Gpc4	14735	17541668	Cluster0001	high at 0-1 h	1	G0 associated
Gpc6	23888	17302656	Cluster0001	high at 0-1 h	1	G0 associated
Gpm6a	234267	17501191	Cluster0001	high at 0-1 h	1	G0 associated
Gpr165	76206	17536420	Cluster0001	high at 0-1 h	1	G0 associated
Gramd1b	235283	17525803	Cluster0001	high at 0-1 h	1	G0 associated
Grb10	14783	17260668	Cluster0001	high at 0-1 h	1	G0 associated
Grcc10	14790	17470820	Cluster0001	high at 0-1 h	1	G0 associated
Gria3	53623	17534385	Cluster0001	high at 0-1 h	1	G0 associated
Gstm2-ps1	433943	17451839	Cluster0001	high at 0-1 h	1	G0 associated
Gstm7	68312	17409099	Cluster0001	high at 0-1 h	1	G0 associated
Gucy1a3	60596	17406221	Cluster0001	high at 0-1 h	1	G0 associated
Gxylt2	232313	17461166	Cluster0001	high at 0-1 h	1	G0 associated
Gyg	27357	17404329	Cluster0001	high at 0-1 h	1	G0 associated
Hacd4	66775	17427051	Cluster0001	high at 0-1 h	1	G0 associated
Hbp1	73389	17280577	Cluster0001	high at 0-1 h	1	G0 associated
Hcfc1r1	353502	17334091	Cluster0001	high at 0-1 h	1	G0 associated
Heg1	77446	17325069	Cluster0001	high at 0-1 h	1	G0 associated
Heph	15203	17536390	Cluster0001	high at 0-1 h	1	G0 associated
Herpud2	80517	17525075	Cluster0001	high at 0-1 h	1	G0 associated
Hexa	15211	17517947	Cluster0001	high at 0-1 h	1	G0 associated
Hey2	15214	17240077	Cluster0001	high at 0-1 h	1	G0 associated
Hmcn1	545370	17227910	Cluster0001	high at 0-1 h	1	G0 associated
Hoga1	67432	17359504	Cluster0001	high at 0-1 h	1	G0 associated
Hpgd	15446	17501250	Cluster0001	high at 0-1 h	1	G0 associated
Hpgds	54486	17467269	Cluster0001	high at 0-1 h	1	G0 associated
Hpse2	545291	17364917	Cluster0001	high at 0-1 h	1	G0 associated
Hs3st5	319415	17232549	Cluster0001	high at 0-1 h	1	G0 associated
Hsd17b11	114664	17450366	Cluster0001	high at 0-1 h	1	G0 associated
Htatip2	53415	17478352	Cluster0001	high at 0-1 h	1	G0 associated
Hvcn1	74096	17442046	Cluster0001	high at 0-1 h	1	G0 associated
Hyal1	15586	17521428	Cluster0001	high at 0-1 h	1	G0 associated
Ids	15931	17542149	Cluster0001	high at 0-1 h	1	G0 associated
Idua	15932	17440293	Cluster0001	high at 0-1 h	1	G0 associated
Ifi27	52668	17278200	Cluster0001	high at 0-1 h	1	G0 associated
Ifi35	70110	17256734	Cluster0001	high at 0-1 h	1	G0 associated
Ifi44	99899	17411147	Cluster0001	high at 0-1 h	1	G0 associated
Ifih1	71586	17385797	Cluster0001	high at 0-1 h	1	G0 associated
Ifit1	15957	17358832	Cluster0001	high at 0-1 h	1	G0 associated
Ift46	76568	17516666	Cluster0001	high at 0-1 h	1	G0 associated
Igdcc4	56741	17518458	Cluster0001	high at 0-1 h	1	G0 associated
Igf1	16000	17236288	Cluster0001	high at 0-1 h	1	G0 associated
Igf2r	16004	17340845	Cluster0001	high at 0-1 h	1	G0 associated
Igfbp5	16011	17224180	Cluster0001	high at 0-1 h	1	G0 associated
Igsf10	242050	17405489	Cluster0001	high at 0-1 h	1	G0 associated
Igtp	16145	17249980	Cluster0001	high at 0-1 h	1	G0 associated
Iigp1	60440	17350925	Cluster0001	high at 0-1 h	1	G0 associated
Il17rd	171463	17298021	Cluster0001	high at 0-1 h	1	G0 associated
Inpp4a	269180	17211939	Cluster0001	high at 0-1 h	1	G0 associated
Inpp5k	19062	17253037	Cluster0001	high at 0-1 h	1	G0 associated
Insc	233752	17482047	Cluster0001	high at 0-1 h	1	G0 associated
Irf7	54123	17497813	Cluster0001	high at 0-1 h	1	G0 associated
Irgm2	54396	17249990	Cluster0001	high at 0-1 h	1	G0 associated
Irs1	16367	17224878	Cluster0001	high at 0-1 h	1	G0 associated
Isg15	100038882	17434023	Cluster0001	high at 0-1 h	1	G0 associated
Islr	26968	17527661	Cluster0001	high at 0-1 h	1	G0 associated
Isoc1	66307	17350869	Cluster0001	high at 0-1 h	1	G0 associated
Itfg1	71927	17511389	Cluster0001	high at 0-1 h	1	G0 associated
Itga1	109700	17296388	Cluster0001	high at 0-1 h	1	G0 associated
Itm2b	16432	17308603	Cluster0001	high at 0-1 h	1	G0 associated
Kcnd2	16508	17456308	Cluster0001	high at 0-1 h	1	G0 associated
Kcnma1	16531	17304012	Cluster0001	high at 0-1 h	1	G0 associated
Kcnt2	240776	17217969	Cluster0001	high at 0-1 h	1	G0 associated
Kdelc2	68304	17517300	Cluster0001	high at 0-1 h	1	G0 associated
Kidins220	77480	17274574	Cluster0001	high at 0-1 h	1	G0 associated
Kif21b	16565	17217728	Cluster0001	high at 0-1 h	1	G0 associated
Kif9	16578	17522377	Cluster0001	high at 0-1 h	1	G0 associated
Kiz	228730	17377268	Cluster0001	high at 0-1 h	1	G0 associated
Klf12	16597	17309099	Cluster0001	high at 0-1 h	1	G0 associated
Klf3	16599	17437674	Cluster0001	high at 0-1 h	1	G0 associated
Klf4	16600	17425401	Cluster0001	high at 0-1 h	1	G0 associated
Klhl13	67455	17540589	Cluster0001	high at 0-1 h	1	G0 associated
Klhl24	75785	17323838	Cluster0001	high at 0-1 h	1	G0 associated
Klhl29	208439	17279893	Cluster0001	high at 0-1 h	1	G0 associated
Lama1	16772	17339223	Cluster0001	high at 0-1 h	1	G0 associated
Lama4	16775	17232593	Cluster0001	high at 0-1 h	1	G0 associated
Lamb2	16779	17521727	Cluster0001	high at 0-1 h	1	G0 associated
Lancl1	14768	17223932	Cluster0001	high at 0-1 h	1	G0 associated
Ldb2	16826	17447884	Cluster0001	high at 0-1 h	1	G0 associated
Lgi2	246316	17448064	Cluster0001	high at 0-1 h	1	G0 associated
Lgr5	14160	17245059	Cluster0001	high at 0-1 h	1	G0 associated
Limch1	77569	17437887	Cluster0001	high at 0-1 h	1	G0 associated
Lipa	16889	17364114	Cluster0001	high at 0-1 h	1	G0 associated
LOC101055672	101055672	17366201	Cluster0001	high at 0-1 h	1	G0 associated
LOC102636558	102636558	17366275	Cluster0001	high at 0-1 h	1	G0 associated
Lpar4	78134	17537112	Cluster0001	high at 0-1 h	1	G0 associated
Lpl	16956	17501633	Cluster0001	high at 0-1 h	1	G0 associated
Lrba	80877	17398655	Cluster0001	high at 0-1 h	1	G0 associated
Lrch1	380916	17308626	Cluster0001	high at 0-1 h	1	G0 associated
Lrpap1	16976	17447310	Cluster0001	high at 0-1 h	1	G0 associated
Lrrc17	74511	17435107	Cluster0001	high at 0-1 h	1	G0 associated
Lrrc28	67867	17491999	Cluster0001	high at 0-1 h	1	G0 associated
Lrrn1	16979	17461330	Cluster0001	high at 0-1 h	1	G0 associated
Lrrn3	16981	17280888	Cluster0001	high at 0-1 h	1	G0 associated
Lrrn4cl	68852	17357255	Cluster0001	high at 0-1 h	1	G0 associated
Lrrtm1	74342	17459735	Cluster0001	high at 0-1 h	1	G0 associated
Lrrtm3	216028	17241604	Cluster0001	high at 0-1 h	1	G0 associated
Lsp1	16985	17485226	Cluster0001	high at 0-1 h	1	G0 associated
Lum	17022	17236811	Cluster0001	high at 0-1 h	1	G0 associated
Mafb	16658	17393868	Cluster0001	high at 0-1 h	1	G0 associated
Man1a	17155	17240880	Cluster0001	high at 0-1 h	1	G0 associated
Man2b2	17160	17447514	Cluster0001	high at 0-1 h	1	G0 associated
Mansc1	67729	17472023	Cluster0001	high at 0-1 h	1	G0 associated
Map2	17756	17213770	Cluster0001	high at 0-1 h	1	G0 associated
Map4k3	225028	17347571	Cluster0001	high at 0-1 h	1	G0 associated
Mapk8ip1	19099	17388371	Cluster0001	high at 0-1 h	1	G0 associated
Marcks	17118	17240226	Cluster0001	high at 0-1 h	1	G0 associated
Mef2c	17260	17288917	Cluster0001	high at 0-1 h	1	G0 associated
Megf6	230971	17422337	Cluster0001	high at 0-1 h	1	G0 associated
Megf9	230316	17426497	Cluster0001	high at 0-1 h	1	G0 associated
Meis2	17536	17389608	Cluster0001	high at 0-1 h	1	G0 associated
Mest	17294	17456934	Cluster0001	high at 0-1 h	1	G0 associated
Mettl22	239706	17322735	Cluster0001	high at 0-1 h	1	G0 associated
Mfap2	17150	17420951	Cluster0001	high at 0-1 h	1	G0 associated
Mfap4	76293	17250585	Cluster0001	high at 0-1 h	1	G0 associated
Mid2	23947	17538171	Cluster0001	high at 0-1 h	1	G0 associated
Mir136	387154	17278713	Cluster0001	high at 0-1 h	1	G0 associated
Mlana	77836	17358591	Cluster0001	high at 0-1 h	1	G0 associated
Mme	17380	17397990	Cluster0001	high at 0-1 h	1	G0 associated
Mmp16	17389	17412013	Cluster0001	high at 0-1 h	1	G0 associated
Mmp2	17390	17503825	Cluster0001	high at 0-1 h	1	G0 associated
Mmp23	26561	17433815	Cluster0001	high at 0-1 h	1	G0 associated
Mrc2	17534	17257361	Cluster0001	high at 0-1 h	1	G0 associated
Mtss1	211401	17317327	Cluster0001	high at 0-1 h	1	G0 associated
Mx2	17858	17327557	Cluster0001	high at 0-1 h	1	G0 associated
Myl6b	216459	17246154	Cluster0001	high at 0-1 h	1	G0 associated
Mylk	107589	17325159	Cluster0001	high at 0-1 h	1	G0 associated
NA	NA	17234433	Cluster0001	high at 0-1 h	1	G0 associated
NA	NA	17237400	Cluster0001	high at 0-1 h	1	G0 associated
NA	NA	17239360	Cluster0001	high at 0-1 h	1	G0 associated
NA	NA	17240231	Cluster0001	high at 0-1 h	1	G0 associated
NA	NA	17407335	Cluster0001	high at 0-1 h	1	G0 associated
NA	NA	17464530	Cluster0001	high at 0-1 h	1	G0 associated
NA	NA	17547949	Cluster0001	high at 0-1 h	1	G0 associated
NA	NA	17550524	Cluster0001	high at 0-1 h	1	G0 associated
Naalad2	72560	17524264	Cluster0001	high at 0-1 h	1	G0 associated
Naga	17939	17319607	Cluster0001	high at 0-1 h	1	G0 associated
Ncoa1	17977	17279805	Cluster0001	high at 0-1 h	1	G0 associated
Ncoa2	17978	17221317	Cluster0001	high at 0-1 h	1	G0 associated
Nedd9	18003	17292071	Cluster0001	high at 0-1 h	1	G0 associated
Neo1	18007	17527735	Cluster0001	high at 0-1 h	1	G0 associated
Nfia	18027	17415606	Cluster0001	high at 0-1 h	1	G0 associated
Nfib	18028	17426765	Cluster0001	high at 0-1 h	1	G0 associated
Nfix	18032	17511142	Cluster0001	high at 0-1 h	1	G0 associated
Nhsl1	215819	17231826	Cluster0001	high at 0-1 h	1	G0 associated
Nhsl2	100042480	17536861	Cluster0001	high at 0-1 h	1	G0 associated
Nid2	18074	17297391	Cluster0001	high at 0-1 h	1	G0 associated
Nipal3	74552	17431454	Cluster0001	high at 0-1 h	1	G0 associated
Nkain4	58237	17395707	Cluster0001	high at 0-1 h	1	G0 associated
Nkd1	93960	17503650	Cluster0001	high at 0-1 h	1	G0 associated
Nmi	64685	17385085	Cluster0001	high at 0-1 h	1	G0 associated
Nov	18133	17311519	Cluster0001	high at 0-1 h	1	G0 associated
Npr2	230103	17413403	Cluster0001	high at 0-1 h	1	G0 associated
Nrbp1	192292	17436077	Cluster0001	high at 0-1 h	1	G0 associated
Nrbp2	223649	17318312	Cluster0001	high at 0-1 h	1	G0 associated
Nrep	27528	17353370	Cluster0001	high at 0-1 h	1	G0 associated
Nrg1	211323	17508609	Cluster0001	high at 0-1 h	1	G0 associated
Nrk	27206	17538018	Cluster0001	high at 0-1 h	1	G0 associated
Ntrk2	18212	17287901	Cluster0001	high at 0-1 h	1	G0 associated
Nub1	53312	17435422	Cluster0001	high at 0-1 h	1	G0 associated
Nupr1	56312	17496345	Cluster0001	high at 0-1 h	1	G0 associated
Oasl2	23962	17441037	Cluster0001	high at 0-1 h	1	G0 associated
Ogn	18295	17287175	Cluster0001	high at 0-1 h	1	G0 associated
Olfml1	244198	17481550	Cluster0001	high at 0-1 h	1	G0 associated
Olfml2a	241327	17370487	Cluster0001	high at 0-1 h	1	G0 associated
Osbpl2	228983	17380711	Cluster0001	high at 0-1 h	1	G0 associated
Osr2	107587	17310982	Cluster0001	high at 0-1 h	1	G0 associated
Pag1	94212	17404058	Cluster0001	high at 0-1 h	1	G0 associated
Pamr1	210622	17373680	Cluster0001	high at 0-1 h	1	G0 associated
Paqr3	231474	17449920	Cluster0001	high at 0-1 h	1	G0 associated
Park2	50873	17333206	Cluster0001	high at 0-1 h	1	G0 associated
Parp10	671535	17318407	Cluster0001	high at 0-1 h	1	G0 associated
Parp12	243771	17466060	Cluster0001	high at 0-1 h	1	G0 associated
Parp9	80285	17325274	Cluster0001	high at 0-1 h	1	G0 associated
Pccb	66904	17530141	Cluster0001	high at 0-1 h	1	G0 associated
Pcdh11x	245578	17537356	Cluster0001	high at 0-1 h	1	G0 associated
Pcdh18	73173	17405075	Cluster0001	high at 0-1 h	1	G0 associated
Pcdh9	211712	17309013	Cluster0001	high at 0-1 h	1	G0 associated
Pcdhb13	93884	17349910	Cluster0001	high at 0-1 h	1	G0 associated
Pcdhb15	93886	17349918	Cluster0001	high at 0-1 h	1	G0 associated
Pcmtd1	319263	17210984	Cluster0001	high at 0-1 h	1	G0 associated
Pcsk2	18549	17376993	Cluster0001	high at 0-1 h	1	G0 associated
Pcsk6	18553	17478961	Cluster0001	high at 0-1 h	1	G0 associated
Pde3b	18576	17482021	Cluster0001	high at 0-1 h	1	G0 associated
Pdgfd	71785	17514460	Cluster0001	high at 0-1 h	1	G0 associated
Pdk2	18604	17268120	Cluster0001	high at 0-1 h	1	G0 associated
Pdp1	381511	17423321	Cluster0001	high at 0-1 h	1	G0 associated
Peg3	18616	17486110	Cluster0001	high at 0-1 h	1	G0 associated
Pgap2	233575	17481066	Cluster0001	high at 0-1 h	1	G0 associated
Pgm5	226041	17363626	Cluster0001	high at 0-1 h	1	G0 associated
Phactr2	215789	17239384	Cluster0001	high at 0-1 h	1	G0 associated
Phkb	102093	17503462	Cluster0001	high at 0-1 h	1	G0 associated
Phyhd1	227696	17369131	Cluster0001	high at 0-1 h	1	G0 associated
Pi16	74116	17335506	Cluster0001	high at 0-1 h	1	G0 associated
Pid1	98496	17224971	Cluster0001	high at 0-1 h	1	G0 associated
Pink1	68943	17431749	Cluster0001	high at 0-1 h	1	G0 associated
Pkia	18767	17396003	Cluster0001	high at 0-1 h	1	G0 associated
Pknox2	208076	17525561	Cluster0001	high at 0-1 h	1	G0 associated
Plagl1	22634	17231694	Cluster0001	high at 0-1 h	1	G0 associated
Plcl1	227120	17212908	Cluster0001	high at 0-1 h	1	G0 associated
Pld1	18805	17396403	Cluster0001	high at 0-1 h	1	G0 associated
Pld4	104759	17279404	Cluster0001	high at 0-1 h	1	G0 associated
Plekhg1	213783	17231366	Cluster0001	high at 0-1 h	1	G0 associated
Plekhh2	213556	17340050	Cluster0001	high at 0-1 h	1	G0 associated
Plppr1	272031	17414045	Cluster0001	high at 0-1 h	1	G0 associated
Pltp	18830	17394297	Cluster0001	high at 0-1 h	1	G0 associated
Plxdc2	67448	17367216	Cluster0001	high at 0-1 h	1	G0 associated
Plxna3	18846	17535841	Cluster0001	high at 0-1 h	1	G0 associated
Plxnc1	54712	17244439	Cluster0001	high at 0-1 h	1	G0 associated
Podn	242608	17427970	Cluster0001	high at 0-1 h	1	G0 associated
Porcn	53627	17540059	Cluster0001	high at 0-1 h	1	G0 associated
Ppfibp2	19024	17481556	Cluster0001	high at 0-1 h	1	G0 associated
Pqlc3	217430	17280125	Cluster0001	high at 0-1 h	1	G0 associated
Prelp	116847	17227077	Cluster0001	high at 0-1 h	1	G0 associated
Prickle2	243548	17469121	Cluster0001	high at 0-1 h	1	G0 associated
Prkg1	19091	17363903	Cluster0001	high at 0-1 h	1	G0 associated
Prrg2	65116	17490567	Cluster0001	high at 0-1 h	1	G0 associated
Prss35	244954	17520034	Cluster0001	high at 0-1 h	1	G0 associated
Psd3	234353	17509723	Cluster0001	high at 0-1 h	1	G0 associated
Psmb9	16912	17343789	Cluster0001	high at 0-1 h	1	G0 associated
Ptdss2	27388	17484752	Cluster0001	high at 0-1 h	1	G0 associated
Ptn	19242	17465856	Cluster0001	high at 0-1 h	1	G0 associated
Ptpdc1	218232	17292333	Cluster0001	high at 0-1 h	1	G0 associated
Ptprd	19266	17426638	Cluster0001	high at 0-1 h	1	G0 associated
Ptprm	19274	17346856	Cluster0001	high at 0-1 h	1	G0 associated
Ptprq	237523	17244737	Cluster0001	high at 0-1 h	1	G0 associated
Ptprs	19280	17346231	Cluster0001	high at 0-1 h	1	G0 associated
Ptprv	13924	17227221	Cluster0001	high at 0-1 h	1	G0 associated
Pts	19286	17526813	Cluster0001	high at 0-1 h	1	G0 associated
R74862	97423	17498199	Cluster0001	high at 0-1 h	1	G0 associated
Rab3il1	74760	17357425	Cluster0001	high at 0-1 h	1	G0 associated
Rad9b	231724	17452378	Cluster0001	high at 0-1 h	1	G0 associated
Ralgps1	241308	17384146	Cluster0001	high at 0-1 h	1	G0 associated
Rbms3	207181	17531999	Cluster0001	high at 0-1 h	1	G0 associated
Rcor3	214742	17231118	Cluster0001	high at 0-1 h	1	G0 associated
Reck	53614	17413474	Cluster0001	high at 0-1 h	1	G0 associated
Reps2	194590	17545839	Cluster0001	high at 0-1 h	1	G0 associated
Rmdn1	66302	17412067	Cluster0001	high at 0-1 h	1	G0 associated
Rnd3	74194	17385044	Cluster0001	high at 0-1 h	1	G0 associated
Rnf144a	108089	17280315	Cluster0001	high at 0-1 h	1	G0 associated
Robo1	19876	17326604	Cluster0001	high at 0-1 h	1	G0 associated
Robo2	268902	17331481	Cluster0001	high at 0-1 h	1	G0 associated
Ror1	26563	17415835	Cluster0001	high at 0-1 h	1	G0 associated
Rspo3	72780	17240012	Cluster0001	high at 0-1 h	1	G0 associated
Rtp4	67775	17324446	Cluster0001	high at 0-1 h	1	G0 associated
Samd12	320679	17317031	Cluster0001	high at 0-1 h	1	G0 associated
Sardh	192166	17383254	Cluster0001	high at 0-1 h	1	G0 associated
Scai	320271	17384787	Cluster0001	high at 0-1 h	1	G0 associated
Scaper	244891	17527373	Cluster0001	high at 0-1 h	1	G0 associated
Scara3	219151	17307791	Cluster0001	high at 0-1 h	1	G0 associated
Scara5	71145	17301414	Cluster0001	high at 0-1 h	1	G0 associated
Scn3b	235281	17516332	Cluster0001	high at 0-1 h	1	G0 associated
Scube1	64706	17319887	Cluster0001	high at 0-1 h	1	G0 associated
Scx	20289	17312480	Cluster0001	high at 0-1 h	1	G0 associated
Sdhaf4	68002	17221786	Cluster0001	high at 0-1 h	1	G0 associated
Sema3a	20346	17434764	Cluster0001	high at 0-1 h	1	G0 associated
Sema3b	20347	17530930	Cluster0001	high at 0-1 h	1	G0 associated
Sema3c	20348	17434973	Cluster0001	high at 0-1 h	1	G0 associated
Sema3d	108151	17434742	Cluster0001	high at 0-1 h	1	G0 associated
Sema3f	20350	17531001	Cluster0001	high at 0-1 h	1	G0 associated
Sema5a	20356	17310837	Cluster0001	high at 0-1 h	1	G0 associated
Sepp1	20363	17309785	Cluster0001	high at 0-1 h	1	G0 associated
Serpinb9	20723	17286365	Cluster0001	high at 0-1 h	1	G0 associated
Serping1	12258	17387517	Cluster0001	high at 0-1 h	1	G0 associated
Sesn2	230784	17430861	Cluster0001	high at 0-1 h	1	G0 associated
Sfrp2	20319	17398557	Cluster0001	high at 0-1 h	1	G0 associated
Sft2d2	108735	17229212	Cluster0001	high at 0-1 h	1	G0 associated
Sfxn4	94281	17366123	Cluster0001	high at 0-1 h	1	G0 associated
Sgce	20392	17464588	Cluster0001	high at 0-1 h	1	G0 associated
Sgsh	27029	17272913	Cluster0001	high at 0-1 h	1	G0 associated
Siae	22619	17516098	Cluster0001	high at 0-1 h	1	G0 associated
Sil1	81500	17353585	Cluster0001	high at 0-1 h	1	G0 associated
Sim1	20464	17233194	Cluster0001	high at 0-1 h	1	G0 associated
Slc14a2	27411	17355579	Cluster0001	high at 0-1 h	1	G0 associated
Slc17a5	235504	17529076	Cluster0001	high at 0-1 h	1	G0 associated
Slc1a3	20512	17315860	Cluster0001	high at 0-1 h	1	G0 associated
Slc22a15	242126	17408546	Cluster0001	high at 0-1 h	1	G0 associated
Slc22a18	18400	17485339	Cluster0001	high at 0-1 h	1	G0 associated
Slc22a23	73102	17291787	Cluster0001	high at 0-1 h	1	G0 associated
Slc25a23	66972	17346461	Cluster0001	high at 0-1 h	1	G0 associated
Slc25a35	71998	17251441	Cluster0001	high at 0-1 h	1	G0 associated
Slc27a6	225579	17350856	Cluster0001	high at 0-1 h	1	G0 associated
Slc40a1	53945	17222777	Cluster0001	high at 0-1 h	1	G0 associated
Slc41a3	71699	17460861	Cluster0001	high at 0-1 h	1	G0 associated
Slc44a1	100434	17414188	Cluster0001	high at 0-1 h	1	G0 associated
Slc46a3	71706	17455386	Cluster0001	high at 0-1 h	1	G0 associated
Slc5a7	63993	17346018	Cluster0001	high at 0-1 h	1	G0 associated
Slc6a9	14664	17417702	Cluster0001	high at 0-1 h	1	G0 associated
Slc9a9	331004	17520396	Cluster0001	high at 0-1 h	1	G0 associated
Slfn5	327978	17254153	Cluster0001	high at 0-1 h	1	G0 associated
Slit2	20563	17437302	Cluster0001	high at 0-1 h	1	G0 associated
Smarca1	93761	17541343	Cluster0001	high at 0-1 h	1	G0 associated
Smim1	68859	17433555	Cluster0001	high at 0-1 h	1	G0 associated
Smpdl3a	57319	17233394	Cluster0001	high at 0-1 h	1	G0 associated
Snapin	20615	17407332	Cluster0001	high at 0-1 h	1	G0 associated
Sncaip	67847	17350591	Cluster0001	high at 0-1 h	1	G0 associated
Snhg12	100039864	17419389	Cluster0001	high at 0-1 h	1	G0 associated
Sort1	20661	17401673	Cluster0001	high at 0-1 h	1	G0 associated
Sp100	20684	17214948	Cluster0001	high at 0-1 h	1	G0 associated
Spon2	100689	17447081	Cluster0001	high at 0-1 h	1	G0 associated
Sppl3	74585	17441083	Cluster0001	high at 0-1 h	1	G0 associated
Spry1	24063	17397170	Cluster0001	high at 0-1 h	1	G0 associated
Spta1	20739	17219698	Cluster0001	high at 0-1 h	1	G0 associated
Sptan1	20740	17369001	Cluster0001	high at 0-1 h	1	G0 associated
Sptbn1	20742	17261339	Cluster0001	high at 0-1 h	1	G0 associated
Srgap1	117600	17245539	Cluster0001	high at 0-1 h	1	G0 associated
Srpx	51795	17540188	Cluster0001	high at 0-1 h	1	G0 associated
Srpx2	68792	17537592	Cluster0001	high at 0-1 h	1	G0 associated
Srr	27364	17265896	Cluster0001	high at 0-1 h	1	G0 associated
Srsf12	272009	17412593	Cluster0001	high at 0-1 h	1	G0 associated
Ssbp2	66970	17289037	Cluster0001	high at 0-1 h	1	G0 associated
Ssc5d	269855	17473423	Cluster0001	high at 0-1 h	1	G0 associated
St8sia2	20450	17492185	Cluster0001	high at 0-1 h	1	G0 associated
Stard9	668880	17375127	Cluster0001	high at 0-1 h	1	G0 associated
Stat1	20846	17212750	Cluster0001	high at 0-1 h	1	G0 associated
Sulf2	72043	17394538	Cluster0001	high at 0-1 h	1	G0 associated
Susd2	71733	17241849	Cluster0001	high at 0-1 h	1	G0 associated
Svbp	69216	17417860	Cluster0001	high at 0-1 h	1	G0 associated
Svil	225115	17348156	Cluster0001	high at 0-1 h	1	G0 associated
Sync	68828	17418976	Cluster0001	high at 0-1 h	1	G0 associated
Syndig1	433485	17377432	Cluster0001	high at 0-1 h	1	G0 associated
Syt11	229521	17406831	Cluster0001	high at 0-1 h	1	G0 associated
Tap1	21354	17336432	Cluster0001	high at 0-1 h	1	G0 associated
Tbc1d12	209478	17359195	Cluster0001	high at 0-1 h	1	G0 associated
Tbc1d17	233204	17490398	Cluster0001	high at 0-1 h	1	G0 associated
Tbxa2r	21390	17235694	Cluster0001	high at 0-1 h	1	G0 associated
Tcea3	21401	17420064	Cluster0001	high at 0-1 h	1	G0 associated
Tcf12	21406	17528714	Cluster0001	high at 0-1 h	1	G0 associated
Tcf7l1	21415	17467806	Cluster0001	high at 0-1 h	1	G0 associated
Tcp11l2	216198	17236003	Cluster0001	high at 0-1 h	1	G0 associated
Tek	21687	17415469	Cluster0001	high at 0-1 h	1	G0 associated
Tenm3	23965	17509315	Cluster0001	high at 0-1 h	1	G0 associated
Tenm4	23966	17480243	Cluster0001	high at 0-1 h	1	G0 associated
Tgfb2	21808	17230830	Cluster0001	high at 0-1 h	1	G0 associated
Tgfbr2	21813	17531987	Cluster0001	high at 0-1 h	1	G0 associated
Thnsl2	232078	17467575	Cluster0001	high at 0-1 h	1	G0 associated
Thrb	21834	17297359	Cluster0001	high at 0-1 h	1	G0 associated
Tlr13	279572	17537081	Cluster0001	high at 0-1 h	1	G0 associated
Tm7sf3	67623	17472868	Cluster0001	high at 0-1 h	1	G0 associated
Tmem164	209497	17538297	Cluster0001	high at 0-1 h	1	G0 associated
Tmem175	72392	17440277	Cluster0001	high at 0-1 h	1	G0 associated
Tmem64	100201	17411961	Cluster0001	high at 0-1 h	1	G0 associated
Tmem8b	242409	17413436	Cluster0001	high at 0-1 h	1	G0 associated
Tmppe	100504715	17522736	Cluster0001	high at 0-1 h	1	G0 associated
Tmtc1	387314	17472955	Cluster0001	high at 0-1 h	1	G0 associated
Tmtc2	278279	17244661	Cluster0001	high at 0-1 h	1	G0 associated
Tnrc18	231861	17454704	Cluster0001	high at 0-1 h	1	G0 associated
Tnrc6c	217351	17258789	Cluster0001	high at 0-1 h	1	G0 associated
Tor3a	30935	17228563	Cluster0001	high at 0-1 h	1	G0 associated
Tox	252838	17423107	Cluster0001	high at 0-1 h	1	G0 associated
Tpp1	12751	17494596	Cluster0001	high at 0-1 h	1	G0 associated
Trappc9	76510	17317804	Cluster0001	high at 0-1 h	1	G0 associated
Tril	66873	17466932	Cluster0001	high at 0-1 h	1	G0 associated
Trim12a	76681	17494353	Cluster0001	high at 0-1 h	1	G0 associated
Trim21	20821	17494101	Cluster0001	high at 0-1 h	1	G0 associated
Trim66	330627	17494868	Cluster0001	high at 0-1 h	1	G0 associated
Trp53inp1	60599	17411751	Cluster0001	high at 0-1 h	1	G0 associated
Ttc23	67009	17479075	Cluster0001	high at 0-1 h	1	G0 associated
Ttc3	22129	17327371	Cluster0001	high at 0-1 h	1	G0 associated
Ttc38	239570	17313877	Cluster0001	high at 0-1 h	1	G0 associated
Txndc16	70561	17305605	Cluster0001	high at 0-1 h	1	G0 associated
Ubxn6	66530	17346107	Cluster0001	high at 0-1 h	1	G0 associated
Ulk1	22241	17451140	Cluster0001	high at 0-1 h	1	G0 associated
Unc119	22248	17253630	Cluster0001	high at 0-1 h	1	G0 associated
Unc5c	22253	17403185	Cluster0001	high at 0-1 h	1	G0 associated
Upk3b	100647	17443380	Cluster0001	high at 0-1 h	1	G0 associated
Use1	67023	17502147	Cluster0001	high at 0-1 h	1	G0 associated
Usp11	236733	17533665	Cluster0001	high at 0-1 h	1	G0 associated
Usp18	24110	17462437	Cluster0001	high at 0-1 h	1	G0 associated
Vldlr	22359	17358422	Cluster0001	high at 0-1 h	1	G0 associated
Vnn1	22361	17232162	Cluster0001	high at 0-1 h	1	G0 associated
Vps13b	666173	17310989	Cluster0001	high at 0-1 h	1	G0 associated
Vstm4	320736	17298631	Cluster0001	high at 0-1 h	1	G0 associated
Vwa5a	67776	17516194	Cluster0001	high at 0-1 h	1	G0 associated
Wbscr17	212996	17453222	Cluster0001	high at 0-1 h	1	G0 associated
Wbscr27	79565	17443133	Cluster0001	high at 0-1 h	1	G0 associated
Wdr19	213081	17437727	Cluster0001	high at 0-1 h	1	G0 associated
Wls	68151	17403950	Cluster0001	high at 0-1 h	1	G0 associated
Xaf1	327959	17252341	Cluster0001	high at 0-1 h	1	G0 associated
Xkr4	497097	17221045	Cluster0001	high at 0-1 h	1	G0 associated
Xpnpep2	170745	17534528	Cluster0001	high at 0-1 h	1	G0 associated
Zcchc5	213436	17544073	Cluster0001	high at 0-1 h	1	G0 associated
Zfp185	22673	17535448	Cluster0001	high at 0-1 h	1	G0 associated
Zfp385b	241494	17387184	Cluster0001	high at 0-1 h	1	G0 associated
Zfp395	380912	17301378	Cluster0001	high at 0-1 h	1	G0 associated
Zfp423	94187	17511482	Cluster0001	high at 0-1 h	1	G0 associated
Zfp521	225207	17352824	Cluster0001	high at 0-1 h	1	G0 associated
Zfpm2	22762	17311272	Cluster0001	high at 0-1 h	1	G0 associated
1110032A03Rik	68721	17526929	Cluster0005	high at 0-1 h	1	G0 associated
1700003M07Rik	72225	17419090	Cluster0005	high at 0-1 h	1	G0 associated
2210408F21Rik	73652	17456974	Cluster0005	high at 0-1 h	1	G0 associated
2310040G07Rik	---	17438419	Cluster0005	high at 0-1 h	1	G0 associated
2410006H16Rik	69221	17250734	Cluster0005	high at 0-1 h	1	G0 associated
2810433D01Rik	77132	17270297	Cluster0005	high at 0-1 h	1	G0 associated
Abca2	11305	17368009	Cluster0005	high at 0-1 h	1	G0 associated
Adam23	23792	17213608	Cluster0005	high at 0-1 h	1	G0 associated
Adhfe1	76187	17211004	Cluster0005	high at 0-1 h	1	G0 associated
Aff3	16764	17222465	Cluster0005	high at 0-1 h	1	G0 associated
Anapc13	69010	17520851	Cluster0005	high at 0-1 h	1	G0 associated
Anpep	16790	17492431	Cluster0005	high at 0-1 h	1	G0 associated
Arhgap21	71435	17382104	Cluster0005	high at 0-1 h	1	G0 associated
Arid1b	239985	17332739	Cluster0005	high at 0-1 h	1	G0 associated
Ascc1	69090	17233600	Cluster0005	high at 0-1 h	1	G0 associated
Asxl3	211961	17348879	Cluster0005	high at 0-1 h	1	G0 associated
BC023105	667597	17548055	Cluster0005	high at 0-1 h	1	G0 associated
BC026585	226527	17218465	Cluster0005	high at 0-1 h	1	G0 associated
BC037032	414066	17315677	Cluster0005	high at 0-1 h	1	G0 associated
Bche	12038	17405908	Cluster0005	high at 0-1 h	1	G0 associated
Cachd1	320508	17415863	Cluster0005	high at 0-1 h	1	G0 associated
Cat	12359	17388803	Cluster0005	high at 0-1 h	1	G0 associated
Ccpg1os	546143	17528775	Cluster0005	high at 0-1 h	1	G0 associated
Ccser2	72972	17305116	Cluster0005	high at 0-1 h	1	G0 associated
Cd180	17079	17289527	Cluster0005	high at 0-1 h	1	G0 associated
Cd59a	12509	17373825	Cluster0005	high at 0-1 h	1	G0 associated
Cd96	84544	17330751	Cluster0005	high at 0-1 h	1	G0 associated
Cln5	211286	17302483	Cluster0005	high at 0-1 h	1	G0 associated
Cox7a2l	20463	17347638	Cluster0005	high at 0-1 h	1	G0 associated
Cyfip2	76884	17262065	Cluster0005	high at 0-1 h	1	G0 associated
D630045J12Rik	330286	17465971	Cluster0005	high at 0-1 h	1	G0 associated
Dhdh	71755	17490848	Cluster0005	high at 0-1 h	1	G0 associated
Dnajc4	57431	17362207	Cluster0005	high at 0-1 h	1	G0 associated
Dock8	76088	17358274	Cluster0005	high at 0-1 h	1	G0 associated
Dvl3	13544	17323909	Cluster0005	high at 0-1 h	1	G0 associated
E330013P04Rik	107376	17360863	Cluster0005	high at 0-1 h	1	G0 associated
Eif3h	68135	17316986	Cluster0005	high at 0-1 h	1	G0 associated
Emc2	66736	17311315	Cluster0005	high at 0-1 h	1	G0 associated
F830016B08Rik	240328	17350921	Cluster0005	high at 0-1 h	1	G0 associated
Fam65a	75687	17504837	Cluster0005	high at 0-1 h	1	G0 associated
Fas	14102	17358797	Cluster0005	high at 0-1 h	1	G0 associated
Fhit	14198	17303474	Cluster0005	high at 0-1 h	1	G0 associated
Gabra3	14396	17542220	Cluster0005	high at 0-1 h	1	G0 associated
Gli3	14634	17285414	Cluster0005	high at 0-1 h	1	G0 associated
Gm12942	100039968	17418724	Cluster0005	high at 0-1 h	1	G0 associated
Gm13251	433791	17421432	Cluster0005	high at 0-1 h	1	G0 associated
Gm26797	---	17532433	Cluster0005	high at 0-1 h	1	G0 associated
Gm4841	225594	17354589	Cluster0005	high at 0-1 h	1	G0 associated
Gm4951	240327	17350916	Cluster0005	high at 0-1 h	1	G0 associated
Gstm2	14863	17409142	Cluster0005	high at 0-1 h	1	G0 associated
Gstm5	14866	17401610	Cluster0005	high at 0-1 h	1	G0 associated
Gstm6	14867	17409113	Cluster0005	high at 0-1 h	1	G0 associated
Gstt1	14871	17241934	Cluster0005	high at 0-1 h	1	G0 associated
Gulp1	70676	17212442	Cluster0005	high at 0-1 h	1	G0 associated
Hpse	15442	17450142	Cluster0005	high at 0-1 h	1	G0 associated
Ift22	67286	17443461	Cluster0005	high at 0-1 h	1	G0 associated
Il18	16173	17517105	Cluster0005	high at 0-1 h	1	G0 associated
Isg20	57444	17479317	Cluster0005	high at 0-1 h	1	G0 associated
Itga11	319480	17518191	Cluster0005	high at 0-1 h	1	G0 associated
Jmjd8	72106	17334803	Cluster0005	high at 0-1 h	1	G0 associated
Jmy	57748	17294991	Cluster0005	high at 0-1 h	1	G0 associated
Kcnj8	16523	17472530	Cluster0005	high at 0-1 h	1	G0 associated
Kera	16545	17236816	Cluster0005	high at 0-1 h	1	G0 associated
Kmt2c	231051	17446354	Cluster0005	high at 0-1 h	1	G0 associated
Lrrc49	102747	17527883	Cluster0005	high at 0-1 h	1	G0 associated
Lyrm4	380840	17291866	Cluster0005	high at 0-1 h	1	G0 associated
Magi2	50791	17435008	Cluster0005	high at 0-1 h	1	G0 associated
Maml2	270118	17514678	Cluster0005	high at 0-1 h	1	G0 associated
Man1c1	230815	17431332	Cluster0005	high at 0-1 h	1	G0 associated
Mctp1	78771	17288780	Cluster0005	high at 0-1 h	1	G0 associated
Meis2	17536	17389635	Cluster0005	high at 0-1 h	1	G0 associated
Mid1	17318	17546762	Cluster0005	high at 0-1 h	1	G0 associated
Mir568	100124467	17325723	Cluster0005	high at 0-1 h	1	G0 associated
Ms4a14	383435	17362941	Cluster0005	high at 0-1 h	1	G0 associated
Ms4a4d	66607	17357700	Cluster0005	high at 0-1 h	1	G0 associated
Myrf	225908	17362616	Cluster0005	high at 0-1 h	1	G0 associated
NA	NA	17207007	Cluster0005	high at 0-1 h	1	G0 associated
NA	NA	17209831	Cluster0005	high at 0-1 h	1	G0 associated
NA	NA	17407334	Cluster0005	high at 0-1 h	1	G0 associated
NA	NA	17412854	Cluster0005	high at 0-1 h	1	G0 associated
NA	NA	17532489	Cluster0005	high at 0-1 h	1	G0 associated
NA	NA	17538758	Cluster0005	high at 0-1 h	1	G0 associated
NA	NA	17548746	Cluster0005	high at 0-1 h	1	G0 associated
Ncam2	17968	17326756	Cluster0005	high at 0-1 h	1	G0 associated
Nhs	195727	17545824	Cluster0005	high at 0-1 h	1	G0 associated
Nipal2	223473	17316402	Cluster0005	high at 0-1 h	1	G0 associated
Nlgn2	216856	17264984	Cluster0005	high at 0-1 h	1	G0 associated
Notch3	18131	17343299	Cluster0005	high at 0-1 h	1	G0 associated
Nova1	664883	17280913	Cluster0005	high at 0-1 h	1	G0 associated
Nsa2	59050	17295270	Cluster0005	high at 0-1 h	1	G0 associated
Oas2	246728	17452054	Cluster0005	high at 0-1 h	1	G0 associated
Omd	27047	17287170	Cluster0005	high at 0-1 h	1	G0 associated
P2rx6	18440	17323532	Cluster0005	high at 0-1 h	1	G0 associated
P3h2	210530	17329454	Cluster0005	high at 0-1 h	1	G0 associated
Pcdh10	18526	17397377	Cluster0005	high at 0-1 h	1	G0 associated
Pcdhac1	353236	17349807	Cluster0005	high at 0-1 h	1	G0 associated
Pcdhb14	93885	17349914	Cluster0005	high at 0-1 h	1	G0 associated
Pcdhb20	93891	17349942	Cluster0005	high at 0-1 h	1	G0 associated
Pcdhga10	93722	17548046	Cluster0005	high at 0-1 h	1	G0 associated
Perp	64058	17231844	Cluster0005	high at 0-1 h	1	G0 associated
Phf11d	219132	17307290	Cluster0005	high at 0-1 h	1	G0 associated
Phkg2	68961	17483385	Cluster0005	high at 0-1 h	1	G0 associated
Pi4kb	107650	17400198	Cluster0005	high at 0-1 h	1	G0 associated
Pigp	56176	17332317	Cluster0005	high at 0-1 h	1	G0 associated
Pkhd1l1	192190	17311350	Cluster0005	high at 0-1 h	1	G0 associated
Pld5	319455	17230176	Cluster0005	high at 0-1 h	1	G0 associated
Plppr4	229791	17409816	Cluster0005	high at 0-1 h	1	G0 associated
Plscr2	18828	17520326	Cluster0005	high at 0-1 h	1	G0 associated
Ppef1	237178	17545764	Cluster0005	high at 0-1 h	1	G0 associated
Prdm8	77630	17439511	Cluster0005	high at 0-1 h	1	G0 associated
Prl3a1	67000	17286158	Cluster0005	high at 0-1 h	1	G0 associated
Prr32	68800	17534489	Cluster0005	high at 0-1 h	1	G0 associated
Psmb10	19171	17512554	Cluster0005	high at 0-1 h	1	G0 associated
Rab2b	76338	17306274	Cluster0005	high at 0-1 h	1	G0 associated
Rnf2	19821	17228046	Cluster0005	high at 0-1 h	1	G0 associated
Rspo1	192199	17418403	Cluster0005	high at 0-1 h	1	G0 associated
Rtn2	20167	17474547	Cluster0005	high at 0-1 h	1	G0 associated
Scnn1a	20276	17463169	Cluster0005	high at 0-1 h	1	G0 associated
Sema6a	20358	17354299	Cluster0005	high at 0-1 h	1	G0 associated
Serpinb6b	20708	17286354	Cluster0005	high at 0-1 h	1	G0 associated
Sh3rf3	237353	17233513	Cluster0005	high at 0-1 h	1	G0 associated
Slc16a4	229699	17401563	Cluster0005	high at 0-1 h	1	G0 associated
Smarca2	67155	17358375	Cluster0005	high at 0-1 h	1	G0 associated
Smo	319757	17456721	Cluster0005	high at 0-1 h	1	G0 associated
Sntb1	20649	17317153	Cluster0005	high at 0-1 h	1	G0 associated
Sp3os	100503849	17371964	Cluster0005	high at 0-1 h	1	G0 associated
Stard10	56018	17480813	Cluster0005	high at 0-1 h	1	G0 associated
Sync	68828	17418982	Cluster0005	high at 0-1 h	1	G0 associated
Tbc1d19	67249	17437505	Cluster0005	high at 0-1 h	1	G0 associated
Tbcel	272589	17525993	Cluster0005	high at 0-1 h	1	G0 associated
Tet1	52463	17241512	Cluster0005	high at 0-1 h	1	G0 associated
Tex26	75860	17444998	Cluster0005	high at 0-1 h	1	G0 associated
Tinag	26944	17528934	Cluster0005	high at 0-1 h	1	G0 associated
Tlr3	142980	17509101	Cluster0005	high at 0-1 h	1	G0 associated
Tlr7	170743	17546109	Cluster0005	high at 0-1 h	1	G0 associated
Tlr8	170744	17546101	Cluster0005	high at 0-1 h	1	G0 associated
Tmem108	81907	17530311	Cluster0005	high at 0-1 h	1	G0 associated
Tmem42	66079	17523531	Cluster0005	high at 0-1 h	1	G0 associated
Trim30a	20128	17494394	Cluster0005	high at 0-1 h	1	G0 associated
Trp53i11	277414	17373550	Cluster0005	high at 0-1 h	1	G0 associated
Tsc2	22084	17341917	Cluster0005	high at 0-1 h	1	G0 associated
Tshz2	228911	17380021	Cluster0005	high at 0-1 h	1	G0 associated
Ttc28	209683	17440592	Cluster0005	high at 0-1 h	1	G0 associated
Ttc39aos1	102635290	17428186	Cluster0005	high at 0-1 h	1	G0 associated
Ube2r2	67615	17412850	Cluster0005	high at 0-1 h	1	G0 associated
Vsnl1	26950	17279980	Cluster0005	high at 0-1 h	1	G0 associated
Wiz	22404	17343405	Cluster0005	high at 0-1 h	1	G0 associated
Zbtb20	56490	17325686	Cluster0005	high at 0-1 h	1	G0 associated
Zdhhc4	72881	17454846	Cluster0005	high at 0-1 h	1	G0 associated
Zfhx4	80892	17395985	Cluster0005	high at 0-1 h	1	G0 associated
Zfp945	240041	17341440	Cluster0005	high at 0-1 h	1	G0 associated
Zim1	22776	17486099	Cluster0005	high at 0-1 h	1	G0 associated
Apoe	11816	17487381	Cluster0011	high at 0 h	1	G0 associated
App	11820	17331669	Cluster0011	high at 0 h	1	G0 associated
Astn2	56079	17426402	Cluster0011	high at 0 h	1	G0 associated
Atp9a	11981	17394829	Cluster0011	high at 0 h	1	G0 associated
Bst2	69550	17510345	Cluster0011	high at 0 h	1	G0 associated
C1qtnf3	81799	17310339	Cluster0011	high at 0 h	1	G0 associated
Col14a1	12818	17311551	Cluster0011	high at 0 h	1	G0 associated
Col3a1	12825	17212461	Cluster0011	high at 0 h	1	G0 associated
Col5a2	12832	17222719	Cluster0011	high at 0 h	1	G0 associated
Col6a2	12834	17242150	Cluster0011	high at 0 h	1	G0 associated
Cpq	54381	17310882	Cluster0011	high at 0 h	1	G0 associated
Cpxm2	55987	17497058	Cluster0011	high at 0 h	1	G0 associated
Cpz	242939	17447331	Cluster0011	high at 0 h	1	G0 associated
Cyb5r1	72017	17217440	Cluster0011	high at 0 h	1	G0 associated
Eln	13717	17453454	Cluster0011	high at 0 h	1	G0 associated
Fam195b	192173	17273152	Cluster0011	high at 0 h	1	G0 associated
Fstl1	14314	17325514	Cluster0011	high at 0 h	1	G0 associated
Ggcx	56316	17459634	Cluster0011	high at 0 h	1	G0 associated
Gnas	14683	17380306	Cluster0011	high at 0 h	1	G0 associated
Gpc3	14734	17541681	Cluster0011	high at 0 h	1	G0 associated
Igf2	16002	17498142	Cluster0011	high at 0 h	1	G0 associated
Igfbp3	16009	17260474	Cluster0011	high at 0 h	1	G0 associated
Igfbp4	16010	17256264	Cluster0011	high at 0 h	1	G0 associated
Igfbp6	16012	17315305	Cluster0011	high at 0 h	1	G0 associated
Itm2a	16431	17544078	Cluster0011	high at 0 h	1	G0 associated
Ltbp3	16998	17356526	Cluster0011	high at 0 h	1	G0 associated
Maged2	80884	17545353	Cluster0011	high at 0 h	1	G0 associated
Man2b1	17159	17503397	Cluster0011	high at 0 h	1	G0 associated
Mir675	735280	17498126	Cluster0011	high at 0 h	1	G0 associated
Os9	216440	17245709	Cluster0011	high at 0 h	1	G0 associated
Pdgfrl	68797	17500735	Cluster0011	high at 0 h	1	G0 associated
Prnp	19122	17376541	Cluster0011	high at 0 h	1	G0 associated
Pycr1	209027	17273240	Cluster0011	high at 0 h	1	G0 associated
Rcn3	52377	17490578	Cluster0011	high at 0 h	1	G0 associated
Reep3	28193	17241623	Cluster0011	high at 0 h	1	G0 associated
Rerg	232441	17472223	Cluster0011	high at 0 h	1	G0 associated
Serpinf1	20317	17265958	Cluster0011	high at 0 h	1	G0 associated
Timp3	21859	17236182	Cluster0011	high at 0 h	1	G0 associated
Acat2	110460	17340967	Cluster0016	high at 0 and 30 h	1	G0 associated
Cdo1	12583	17354282	Cluster0016	high at 0 and 30 h	1	G0 associated
Dmrt2	226049	17358368	Cluster0016	high at 0 and 30 h	1	G0 associated
Dpysl2	12934	17307905	Cluster0016	high at 0 and 30 h	1	G0 associated
Ebp	13595	17540050	Cluster0016	high at 0 and 30 h	1	G0 associated
Fads2	56473	17362595	Cluster0016	high at 0 and 30 h	1	G0 associated
Fam198b	68659	17398406	Cluster0016	high at 0 and 30 h	1	G0 associated
Fdps	110196	17406908	Cluster0016	high at 0 and 30 h	1	G0 associated
Flot2	14252	17253431	Cluster0016	high at 0 and 30 h	1	G0 associated
H2afv	77605	17260357	Cluster0016	high at 0 and 30 h	1	G0 associated
Hif1a	15251	17276328	Cluster0016	high at 0 and 30 h	1	G0 associated
Hoxc10	209448	17315500	Cluster0016	high at 0 and 30 h	1	G0 associated
Idh2	269951	17492478	Cluster0016	high at 0 and 30 h	1	G0 associated
Lss	16987	17234552	Cluster0016	high at 0 and 30 h	1	G0 associated
Mrgprf	211577	17485462	Cluster0016	high at 0 and 30 h	1	G0 associated
NA	NA	17420443	Cluster0016	high at 0 and 30 h	1	G0 associated
NA	NA	17549342	Cluster0016	high at 0 and 30 h	1	G0 associated
Nsdhl	18194	17535434	Cluster0016	high at 0 and 30 h	1	G0 associated
Nxn	18230	17266095	Cluster0016	high at 0 and 30 h	1	G0 associated
Pcyt2	68671	17273200	Cluster0016	high at 0 and 30 h	1	G0 associated
Pmvk	68603	17399474	Cluster0016	high at 0 and 30 h	1	G0 associated
Rtn3	20168	17362330	Cluster0016	high at 0 and 30 h	1	G0 associated
Scd1	20249	17365098	Cluster0016	high at 0 and 30 h	1	G0 associated
Scd2	20250	17359689	Cluster0016	high at 0 and 30 h	1	G0 associated
Sdpr	20324	17212719	Cluster0016	high at 0 and 30 h	1	G0 associated
Shox2	20429	17405724	Cluster0016	high at 0 and 30 h	1	G0 associated
Tmem119	231633	17451431	Cluster0016	high at 0 and 30 h	1	G0 associated
Tspan11	68498	17463387	Cluster0016	high at 0 and 30 h	1	G0 associated
0610010B08Rik	100039060	17380454	Cluster0022	high at 0 h	1	G0 associated
Gm14288	13999	17380399	Cluster0022	high at 0 h	1	G0 associated
Gm14288	13999	17380472	Cluster0022	high at 0 h	1	G0 associated
Gm14288	13999	17395277	Cluster0022	high at 0 h	1	G0 associated
Gm14296	102639598	17395359	Cluster0022	high at 0 h	1	G0 associated
Gm14308	100043381	17380427	Cluster0022	high at 0 h	1	G0 associated
Gm14308	100043381	17380434	Cluster0022	high at 0 h	1	G0 associated
Gm14308	100043381	17395251	Cluster0022	high at 0 h	1	G0 associated
Gm14308	100043381	17395260	Cluster0022	high at 0 h	1	G0 associated
Gm14308	100043381	17395345	Cluster0022	high at 0 h	1	G0 associated
Gm14399	---	17395227	Cluster0022	high at 0 h	1	G0 associated
Gm14431	100303732	17380410	Cluster0022	high at 0 h	1	G0 associated
Gm14431	100303732	17380491	Cluster0022	high at 0 h	1	G0 associated
Gm14431	100303732	17395272	Cluster0022	high at 0 h	1	G0 associated
Gm14431	100303732	17395290	Cluster0022	high at 0 h	1	G0 associated
Gm14436	100190996	17380418	Cluster0022	high at 0 h	1	G0 associated
Gm14436	100190996	17380496	Cluster0022	high at 0 h	1	G0 associated
Gm6710	626832	17380446	Cluster0022	high at 0 h	1	G0 associated
Gm6710	626832	17395238	Cluster0022	high at 0 h	1	G0 associated
Nck1	17973	17530128	Cluster0022	high at 0 h	1	G0 associated
Dip2b	239667	17314929	Cluster0026	high at 0 h	1	G0 associated
Ep400	75560	17451061	Cluster0026	high at 0 h	1	G0 associated
Huwe1	59026	17538744	Cluster0026	high at 0 h	1	G0 associated
Kmt2a	214162	17526382	Cluster0026	high at 0 h	1	G0 associated
NA	NA	17538761	Cluster0026	high at 0 h	1	G0 associated
NA	NA	17538766	Cluster0026	high at 0 h	1	G0 associated
NA	NA	17538788	Cluster0026	high at 0 h	1	G0 associated
NA	NA	17538794	Cluster0026	high at 0 h	1	G0 associated
NA	NA	17538798	Cluster0026	high at 0 h	1	G0 associated
NA	NA	17538813	Cluster0026	high at 0 h	1	G0 associated
NA	NA	17538814	Cluster0026	high at 0 h	1	G0 associated
NA	NA	17538815	Cluster0026	high at 0 h	1	G0 associated
NA	NA	17538819	Cluster0026	high at 0 h	1	G0 associated
NA	NA	17538823	Cluster0026	high at 0 h	1	G0 associated
NA	NA	17538839	Cluster0026	high at 0 h	1	G0 associated
Prrc2c	226562	17228968	Cluster0026	high at 0 h	1	G0 associated
Wdfy3	72145	17450207	Cluster0026	high at 0 h	1	G0 associated
Acp2	11432	17373222	Cluster0031	high at 0-0.5 h	1	G0 associated
Crtc3	70461	17492644	Cluster0031	high at 0-0.5 h	1	G0 associated
Cyhr1	54151	17318650	Cluster0031	high at 0-0.5 h	1	G0 associated
Efs	13644	17306524	Cluster0031	high at 0-0.5 h	1	G0 associated
Gm5617	434402	17516997	Cluster0031	high at 0-0.5 h	1	G0 associated
Gpx3	14778	17249787	Cluster0031	high at 0-0.5 h	1	G0 associated
Grik5	14809	17487833	Cluster0031	high at 0-0.5 h	1	G0 associated
Hscb	100900	17451171	Cluster0031	high at 0-0.5 h	1	G0 associated
Irx3	16373	17511623	Cluster0031	high at 0-0.5 h	1	G0 associated
Ldhb	16832	17472517	Cluster0031	high at 0-0.5 h	1	G0 associated
Lynx1	23936	17318013	Cluster0031	high at 0-0.5 h	1	G0 associated
Myl12b	67938	17346956	Cluster0031	high at 0-0.5 h	1	G0 associated
NA	NA	17406662	Cluster0031	high at 0-0.5 h	1	G0 associated
Psmb8	16913	17336446	Cluster0031	high at 0-0.5 h	1	G0 associated
Pxmp4	59038	17393173	Cluster0031	high at 0-0.5 h	1	G0 associated
Wbp1	22377	17468102	Cluster0031	high at 0-0.5 h	1	G0 associated
Angpt1	11600	17316780	Cluster0032	high at 0-2 h	1	G0 associated
Arhgap18	73910	17232332	Cluster0032	high at 0-2 h	1	G0 associated
Atp6v0e2	76252	17458308	Cluster0032	high at 0-2 h	1	G0 associated
Ccdc136	232664	17456604	Cluster0032	high at 0-2 h	1	G0 associated
Cdk19	78334	17232734	Cluster0032	high at 0-2 h	1	G0 associated
Dennd4a	102442	17518378	Cluster0032	high at 0-2 h	1	G0 associated
E430025E21Rik	223593	17317349	Cluster0032	high at 0-2 h	1	G0 associated
Hfe	15216	17291211	Cluster0032	high at 0-2 h	1	G0 associated
Il6st	16195	17289889	Cluster0032	high at 0-2 h	1	G0 associated
Kansl1l	68691	17223880	Cluster0032	high at 0-2 h	1	G0 associated
Peg3os	100169889	17473637	Cluster0032	high at 0-2 h	1	G0 associated
Pnrc1	108767	17423792	Cluster0032	high at 0-2 h	1	G0 associated
Rora	19883	17518911	Cluster0032	high at 0-2 h	1	G0 associated
Sesn3	75747	17514732	Cluster0032	high at 0-2 h	1	G0 associated
Sntb2	20650	17505215	Cluster0032	high at 0-2 h	1	G0 associated
Stard9	668880	17375111	Cluster0032	high at 0-2 h	1	G0 associated
BC004004	80748	17335493	Cluster0039	high at 0 h	1	G0 associated
Borcs8	72368	17501818	Cluster0039	high at 0 h	1	G0 associated
Cyp2r1	244209	17495320	Cluster0039	high at 0 h	1	G0 associated
Gm1976	100038746	17348069	Cluster0039	high at 0 h	1	G0 associated
Igbp1	18518	17536519	Cluster0039	high at 0 h	1	G0 associated
NA	NA	17234896	Cluster0039	high at 0 h	1	G0 associated
Nsun3	106338	17331350	Cluster0039	high at 0 h	1	G0 associated
Pigb	55981	17528778	Cluster0039	high at 0 h	1	G0 associated
Slc29a3	71279	17241130	Cluster0039	high at 0 h	1	G0 associated
Slc31a2	20530	17414536	Cluster0039	high at 0 h	1	G0 associated
Syngap1	240057	17335017	Cluster0039	high at 0 h	1	G0 associated
Tmem159	233806	17482366	Cluster0039	high at 0 h	1	G0 associated
Uprt	331487	17537003	Cluster0039	high at 0 h	1	G0 associated
Vps33b	233405	17479548	Cluster0039	high at 0 h	1	G0 associated
38412	69104	17359008	Cluster0040	high at 0 h	1	G0 associated
Brd4	57261	17343344	Cluster0040	high at 0 h	1	G0 associated
Cd80	12519	17325608	Cluster0040	high at 0 h	1	G0 associated
Ei24	13663	17525548	Cluster0040	high at 0 h	1	G0 associated
Fundc2	67391	17535951	Cluster0040	high at 0 h	1	G0 associated
Ggact	223267	17309688	Cluster0040	high at 0 h	1	G0 associated
Gpr89	67549	17408135	Cluster0040	high at 0 h	1	G0 associated
Ift74	67694	17415439	Cluster0040	high at 0 h	1	G0 associated
Mtx2	53375	17372119	Cluster0040	high at 0 h	1	G0 associated
NA	NA	17475205	Cluster0040	high at 0 h	1	G0 associated
NA	NA	17538837	Cluster0040	high at 0 h	1	G0 associated
Rere	68703	17421928	Cluster0040	high at 0 h	1	G0 associated
Snx2	67804	17350611	Cluster0040	high at 0 h	1	G0 associated
Tmem184c	234463	17510667	Cluster0040	high at 0 h	1	G0 associated
Ergic3	66366	17378507	Cluster0043	high at 0-2 h	1	G0 associated
Gm13306	100039863	17413039	Cluster0043	high at 0-2 h	1	G0 associated
Gm13306	100039863	17413137	Cluster0043	high at 0-2 h	1	G0 associated
Gm13306	100039863	17434210	Cluster0043	high at 0-2 h	1	G0 associated
Gm13306	100039863	17434254	Cluster0043	high at 0-2 h	1	G0 associated
Gm13308	621580	17413090	Cluster0043	high at 0-2 h	1	G0 associated
Gm13308	621580	17413103	Cluster0043	high at 0-2 h	1	G0 associated
Hsd17b10	15108	17538852	Cluster0043	high at 0-2 h	1	G0 associated
NA	NA	17512463	Cluster0043	high at 0-2 h	1	G0 associated
Pld3	18807	17488292	Cluster0043	high at 0-2 h	1	G0 associated
Tcn2	21452	17259907	Cluster0043	high at 0-2 h	1	G0 associated
Ube2l6	56791	17372604	Cluster0043	high at 0-2 h	1	G0 associated
Vkorc1	27973	17496800	Cluster0043	high at 0-2 h	1	G0 associated
Adgrd1	243277	17442834	Cluster0046	high at 0 h	1	G0 associated
Amz2	13929	17257835	Cluster0046	high at 0 h	1	G0 associated
BC003331	226499	17227872	Cluster0046	high at 0 h	1	G0 associated
Cd38	12494	17437213	Cluster0046	high at 0 h	1	G0 associated
Fzd8	14370	17348276	Cluster0046	high at 0 h	1	G0 associated
Glt8d1	76485	17298312	Cluster0046	high at 0 h	1	G0 associated
NA	NA	17419031	Cluster0046	high at 0 h	1	G0 associated
Pygo1	72135	17519238	Cluster0046	high at 0 h	1	G0 associated
Rnaset2a	100037283	17340720	Cluster0046	high at 0 h	1	G0 associated
Rnaset2b	68195	17332956	Cluster0046	high at 0 h	1	G0 associated
Smim19	102032	17508045	Cluster0046	high at 0 h	1	G0 associated
Zfp362	230761	17430276	Cluster0046	high at 0 h	1	G0 associated
37316	224703	17343602	Cluster0050	high at 0-2 h	1	G0 associated
Atf5	107503	17490391	Cluster0050	high at 0-2 h	1	G0 associated
Fam3a	66294	17542678	Cluster0050	high at 0-2 h	1	G0 associated
Gdf1	14559	17501905	Cluster0050	high at 0-2 h	1	G0 associated
Gm867	333670	17241981	Cluster0050	high at 0-2 h	1	G0 associated
Mir434	723867	17278709	Cluster0050	high at 0-2 h	1	G0 associated
Ogdhl	239017	17298556	Cluster0050	high at 0-2 h	1	G0 associated
Plod1	18822	17432835	Cluster0050	high at 0-2 h	1	G0 associated
Scrn1	69938	17466982	Cluster0050	high at 0-2 h	1	G0 associated
Trnp1	69539	17431025	Cluster0050	high at 0-2 h	1	G0 associated
Uba7	74153	17521541	Cluster0050	high at 0-2 h	1	G0 associated
6430411K18Rik	76880	17278704	Cluster0052	high 0-10 h	1	G0 associated
Adamts10	224697	17336086	Cluster0052	high 0-10 h	1	G0 associated
Derl1	67819	17317203	Cluster0052	high 0-10 h	1	G0 associated
DQ267102	100861572	17278777	Cluster0052	high 0-10 h	1	G0 associated
Gm25856	---	17278793	Cluster0052	high 0-10 h	1	G0 associated
Meg3	17263	17278662	Cluster0052	high 0-10 h	1	G0 associated
Mir1906-1	100316809	17543104	Cluster0052	high 0-10 h	1	G0 associated
Mir300	723833	17278842	Cluster0052	high 0-10 h	1	G0 associated
Mir377	723857	17278882	Cluster0052	high 0-10 h	1	G0 associated
Mir485	723875	17278858	Cluster0052	high 0-10 h	1	G0 associated
NA	NA	17550418	Cluster0052	high 0-10 h	1	G0 associated
Akna	100182	17426277	Cluster0056	high at 0-0.5 h	1	G0 associated
Asap3	230837	17420036	Cluster0056	high at 0-0.5 h	1	G0 associated
Atf4	11911	17313100	Cluster0056	high at 0-0.5 h	1	G0 associated
Cpt2	12896	17427961	Cluster0056	high at 0-0.5 h	1	G0 associated
Dctn4	67665	17350936	Cluster0056	high at 0-0.5 h	1	G0 associated
Hps4	192232	17440692	Cluster0056	high at 0-0.5 h	1	G0 associated
Ldoc1l	223732	17319989	Cluster0056	high at 0-0.5 h	1	G0 associated
Trib3	228775	17392925	Cluster0056	high at 0-0.5 h	1	G0 associated
Unk	217331	17258527	Cluster0056	high at 0-0.5 h	1	G0 associated
Usp22	216825	17263708	Cluster0056	high at 0-0.5 h	1	G0 associated
Zfp438	240186	17352419	Cluster0056	high at 0-0.5 h	1	G0 associated
Arhgap35	232906	17486930	Cluster0057	high at 0-2 h	1	G0 associated
Bbx	70508	17330875	Cluster0057	high at 0-2 h	1	G0 associated
Itsn1	16443	17327137	Cluster0057	high at 0-2 h	1	G0 associated
Kif26b	269152	17219997	Cluster0057	high at 0-2 h	1	G0 associated
Mettl7a1	70152	17315002	Cluster0057	high at 0-2 h	1	G0 associated
Narf	67608	17259585	Cluster0057	high at 0-2 h	1	G0 associated
Nedd4	17999	17519184	Cluster0057	high at 0-2 h	1	G0 associated
Rev3l	19714	17232684	Cluster0057	high at 0-2 h	1	G0 associated
Sgcb	24051	17448840	Cluster0057	high at 0-2 h	1	G0 associated
Tbl1x	21372	17536005	Cluster0057	high at 0-2 h	1	G0 associated
Tbl1xr1	81004	17396315	Cluster0057	high at 0-2 h	1	G0 associated
1700016P03Rik	---	17252875	Cluster0007	high at 1-2 h	2	Immediate early response
2010111I01Rik	72061	17288112	Cluster0007	high at 1-2 h	2	Immediate early response
AI846148	68229	17362320	Cluster0007	high at 1-2 h	2	Immediate early response
Alpk1	71481	17410204	Cluster0007	high at 1-2 h	2	Immediate early response
Arc	11838	17317983	Cluster0007	high at 1-2 h	2	Immediate early response
Arl4d	80981	17256823	Cluster0007	high at 1-2 h	2	Immediate early response
Arl5b	75869	17367192	Cluster0007	high at 1-2 h	2	Immediate early response
Bach1	12013	17326895	Cluster0007	high at 1-2 h	2	Immediate early response
Bdnf	12064	17374077	Cluster0007	high at 1-2 h	2	Immediate early response
Bhlhe40	20893	17461414	Cluster0007	high at 1-2 h	2	Immediate early response
Chka	12660	17355984	Cluster0007	high at 1-2 h	2	Immediate early response
Cpeb2	231207	17437129	Cluster0007	high at 1-2 h	2	Immediate early response
Csrnp1	215418	17532257	Cluster0007	high at 1-2 h	2	Immediate early response
Dnajb1	81489	17502954	Cluster0007	high at 1-2 h	2	Immediate early response
Dusp5	240672	17360348	Cluster0007	high at 1-2 h	2	Immediate early response
Errfi1	74155	17421972	Cluster0007	high at 1-2 h	2	Immediate early response
F3	14066	17402181	Cluster0007	high at 1-2 h	2	Immediate early response
Fbxo33	70611	17281388	Cluster0007	high at 1-2 h	2	Immediate early response
Frmd6	319710	17276020	Cluster0007	high at 1-2 h	2	Immediate early response
Gadd45b	17873	17235511	Cluster0007	high at 1-2 h	2	Immediate early response
Gem	14579	17411840	Cluster0007	high at 1-2 h	2	Immediate early response
Gm20481	---	17336820	Cluster0007	high at 1-2 h	2	Immediate early response
Gm23722	---	17222566	Cluster0007	high at 1-2 h	2	Immediate early response
Helz2	229003	17395801	Cluster0007	high at 1-2 h	2	Immediate early response
Ier3	15937	17337228	Cluster0007	high at 1-2 h	2	Immediate early response
Ier5	15939	17228349	Cluster0007	high at 1-2 h	2	Immediate early response
Irs2	384783	17507374	Cluster0007	high at 1-2 h	2	Immediate early response
Jund	16478	17502001	Cluster0007	high at 1-2 h	2	Immediate early response
Kdm6b	216850	17264651	Cluster0007	high at 1-2 h	2	Immediate early response
Kdm6bos	---	17251653	Cluster0007	high at 1-2 h	2	Immediate early response
Klf10	21847	17316690	Cluster0007	high at 1-2 h	2	Immediate early response
Klf9	16601	17358214	Cluster0007	high at 1-2 h	2	Immediate early response
Maff	17133	17312989	Cluster0007	high at 1-2 h	2	Immediate early response
Mafk	17135	17444037	Cluster0007	high at 1-2 h	2	Immediate early response
Mir155	387173	17326794	Cluster0007	high at 1-2 h	2	Immediate early response
Mir221	723827	17540451	Cluster0007	high at 1-2 h	2	Immediate early response
Mir505	751545	17542021	Cluster0007	high at 1-2 h	2	Immediate early response
NA	NA	17475538	Cluster0007	high at 1-2 h	2	Immediate early response
Npas4	225872	17361435	Cluster0007	high at 1-2 h	2	Immediate early response
Nppb	18158	17421540	Cluster0007	high at 1-2 h	2	Immediate early response
Nr4a3	18124	17413945	Cluster0007	high at 1-2 h	2	Immediate early response
Palld	72333	17509537	Cluster0007	high at 1-2 h	2	Immediate early response
Peg10	170676	17455878	Cluster0007	high at 1-2 h	2	Immediate early response
Peli1	67245	17247550	Cluster0007	high at 1-2 h	2	Immediate early response
Phlda1	21664	17237280	Cluster0007	high at 1-2 h	2	Immediate early response
Pim1	18712	17335540	Cluster0007	high at 1-2 h	2	Immediate early response
Prkab2	108097	17400788	Cluster0007	high at 1-2 h	2	Immediate early response
Prkcg	18752	17473135	Cluster0007	high at 1-2 h	2	Immediate early response
Rbm18	67889	17384549	Cluster0007	high at 1-2 h	2	Immediate early response
Rcan1	54720	17332228	Cluster0007	high at 1-2 h	2	Immediate early response
Rel	19696	17261107	Cluster0007	high at 1-2 h	2	Immediate early response
Rsph4a	212892	17232499	Cluster0007	high at 1-2 h	2	Immediate early response
Sertad1	55942	17475597	Cluster0007	high at 1-2 h	2	Immediate early response
Sgk1	20393	17232055	Cluster0007	high at 1-2 h	2	Immediate early response
Srf	20807	17345465	Cluster0007	high at 1-2 h	2	Immediate early response
Tab3	66724	17536170	Cluster0007	high at 1-2 h	2	Immediate early response
Tiparp	99929	17398082	Cluster0007	high at 1-2 h	2	Immediate early response
Tmem95	100503361	17265019	Cluster0007	high at 1-2 h	2	Immediate early response
Tnf	21926	17344309	Cluster0007	high at 1-2 h	2	Immediate early response
Tnfaip3	21929	17239597	Cluster0007	high at 1-2 h	2	Immediate early response
Tnfaip6	21930	17370735	Cluster0007	high at 1-2 h	2	Immediate early response
Tnfsf18	240873	17218707	Cluster0007	high at 1-2 h	2	Immediate early response
Trib1	211770	17311831	Cluster0007	high at 1-2 h	2	Immediate early response
Ttll3	101100	17461648	Cluster0007	high at 1-2 h	2	Immediate early response
Zfand5	22682	17358119	Cluster0007	high at 1-2 h	2	Immediate early response
Atf3	11910	17231033	Cluster0009	high at 1 h	2	Immediate early response
Btg2	12227	17227089	Cluster0009	high at 1 h	2	Immediate early response
Ccnl1	56706	17405688	Cluster0009	high at 1 h	2	Immediate early response
Chac1	69065	17374807	Cluster0009	high at 1 h	2	Immediate early response
Cited2	17684	17231784	Cluster0009	high at 1 h	2	Immediate early response
Dusp1	19252	17342642	Cluster0009	high at 1 h	2	Immediate early response
Dusp8	18218	17498041	Cluster0009	high at 1 h	2	Immediate early response
Egr1	13653	17349514	Cluster0009	high at 1 h	2	Immediate early response
Egr2	13654	17233993	Cluster0009	high at 1 h	2	Immediate early response
Egr3	13655	17301718	Cluster0009	high at 1 h	2	Immediate early response
Egr4	13656	17468405	Cluster0009	high at 1 h	2	Immediate early response
Elmsan1	238317	17282465	Cluster0009	high at 1 h	2	Immediate early response
Enc1	13803	17289372	Cluster0009	high at 1 h	2	Immediate early response
Fos	14281	17277387	Cluster0009	high at 1 h	2	Immediate early response
Fosb	14282	17487211	Cluster0009	high at 1 h	2	Immediate early response
Gadd45g	23882	17287361	Cluster0009	high at 1 h	2	Immediate early response
Gm17024	---	17280864	Cluster0009	high at 1 h	2	Immediate early response
Gm24520	---	17474266	Cluster0009	high at 1 h	2	Immediate early response
Hspa1a	193740	17344132	Cluster0009	high at 1 h	2	Immediate early response
Hspa1b	15511	17344126	Cluster0009	high at 1 h	2	Immediate early response
Ier2	15936	17511130	Cluster0009	high at 1 h	2	Immediate early response
Ifrd1	15982	17280842	Cluster0009	high at 1 h	2	Immediate early response
Jun	16476	17427312	Cluster0009	high at 1 h	2	Immediate early response
Junb	16477	17511259	Cluster0009	high at 1 h	2	Immediate early response
Klf2	16598	17502440	Cluster0009	high at 1 h	2	Immediate early response
Klf6	23849	17285000	Cluster0009	high at 1 h	2	Immediate early response
Klf7	93691	17223766	Cluster0009	high at 1 h	2	Immediate early response
Lurap1l	52829	17414984	Cluster0009	high at 1 h	2	Immediate early response
Mex3b	108797	17479834	Cluster0009	high at 1 h	2	Immediate early response
Mir1938	100316693	17280867	Cluster0009	high at 1 h	2	Immediate early response
Mir1957a	100316707	17417858	Cluster0009	high at 1 h	2	Immediate early response
NA	NA	17208875	Cluster0009	high at 1 h	2	Immediate early response
NA	NA	17547994	Cluster0009	high at 1 h	2	Immediate early response
Nfil3	18030	17292634	Cluster0009	high at 1 h	2	Immediate early response
Nfkbiz	80859	17330967	Cluster0009	high at 1 h	2	Immediate early response
Nr4a1	15370	17315178	Cluster0009	high at 1 h	2	Immediate early response
Otud1	71198	17367385	Cluster0009	high at 1 h	2	Immediate early response
Per1	18626	17251527	Cluster0009	high at 1 h	2	Immediate early response
Plk3	12795	17428766	Cluster0009	high at 1 h	2	Immediate early response
Pmaip1	58801	17351414	Cluster0009	high at 1 h	2	Immediate early response
Ppp1r15a	17872	17490878	Cluster0009	high at 1 h	2	Immediate early response
Ppp1r15b	108954	17217283	Cluster0009	high at 1 h	2	Immediate early response
Rhob	11852	17279919	Cluster0009	high at 1 h	2	Immediate early response
Rnf19a	30945	17316480	Cluster0009	high at 1 h	2	Immediate early response
Slc25a25	227731	17383905	Cluster0009	high at 1 h	2	Immediate early response
Spty2d1	101685	17491276	Cluster0009	high at 1 h	2	Immediate early response
Tas2r135	387512	17457962	Cluster0009	high at 1 h	2	Immediate early response
Zfp36	22695	17488458	Cluster0009	high at 1 h	2	Early response
1810011O10Rik	69068	17508170	Cluster0008	high at 2 h	3	Early response
Abhd1	57742	17435946	Cluster0008	high at 2 h	3	Early response
Areg	11839	17439029	Cluster0008	high at 2 h	3	Early response
Asb5	76294	17501170	Cluster0008	high at 2 h	3	Early response
Bcl10	12042	17403451	Cluster0008	high at 2 h	3	Early response
Ccdc71l	72123	17274868	Cluster0008	high at 2 h	3	Early response
D430036J16Rik	319405	17519868	Cluster0008	high at 2 h	3	Early response
Dot1l	208266	17235408	Cluster0008	high at 2 h	3	Early response
Dusp10	63953	17220475	Cluster0008	high at 2 h	3	Early response
Dusp4	319520	17500535	Cluster0008	high at 2 h	3	Early response
Ereg	13874	17439021	Cluster0008	high at 2 h	3	Early response
Ets1	23871	17515819	Cluster0008	high at 2 h	3	Early response
Eva1a	232146	17459826	Cluster0008	high at 2 h	3	Early response
Fam107b	66540	17366437	Cluster0008	high at 2 h	3	Early response
Fam214b	230088	17424573	Cluster0008	high at 2 h	3	Early response
Fem1b	14155	17528014	Cluster0008	high at 2 h	3	Early response
Fhl5	57756	17423665	Cluster0008	high at 2 h	3	Early response
Flnc	68794	17456627	Cluster0008	high at 2 h	3	Early response
Flrt3	71436	17392255	Cluster0008	high at 2 h	3	Early response
Foxc2	14234	17506296	Cluster0008	high at 2 h	3	Early response
Gjb4	14621	17430222	Cluster0008	high at 2 h	3	Early response
Gm13291	---	17366985	Cluster0008	high at 2 h	3	Early response
Gm16098	---	17378460	Cluster0008	high at 2 h	3	Early response
Gm6634	625901	17405838	Cluster0008	high at 2 h	3	Early response
Gprc5a	232431	17463747	Cluster0008	high at 2 h	3	Early response
Hbegf	15200	17353699	Cluster0008	high at 2 h	3	Early response
Hmga2-ps1	15365	17230225	Cluster0008	high at 2 h	3	Early response
Hmox1	15368	17502573	Cluster0008	high at 2 h	3	Early response
Homer1	26556	17289137	Cluster0008	high at 2 h	3	Early response
Klf5	12224	17302397	Cluster0008	high at 2 h	3	Early response
Klhl21	242785	17422039	Cluster0008	high at 2 h	3	Early response
Krtap1-5	69664	17269139	Cluster0008	high at 2 h	3	Early response
Lamc2	16782	17228136	Cluster0008	high at 2 h	3	Early response
Lif	16878	17246810	Cluster0008	high at 2 h	3	Early response
LOC102639958	102639958	17548464	Cluster0008	high at 2 h	3	Early response
Micall1	27008	17312920	Cluster0008	high at 2 h	3	Early response
Nt5dc3	103466	17236227	Cluster0008	high at 2 h	3	Early response
Pex5	19305	17470689	Cluster0008	high at 2 h	3	Early response
Ppp1r13l	333654	17474574	Cluster0008	high at 2 h	3	Early response
Pxdc1	66895	17291803	Cluster0008	high at 2 h	3	Early response
Relb	19698	17487325	Cluster0008	high at 2 h	3	Early response
Rrad	56437	17512321	Cluster0008	high at 2 h	3	Early response
Sertad2	58172	17247543	Cluster0008	high at 2 h	3	Early response
Sgms2	74442	17410410	Cluster0008	high at 2 h	3	Early response
Slc35d1	242585	17427686	Cluster0008	high at 2 h	3	Early response
Slc35e4	103710	17259902	Cluster0008	high at 2 h	3	Early response
Sphk1	20698	17258584	Cluster0008	high at 2 h	3	Early response
Srxn1	76650	17377666	Cluster0008	high at 2 h	3	Early response
Stx11	74732	17239354	Cluster0008	high at 2 h	3	Early response
Tac1	21333	17455954	Cluster0008	high at 2 h	3	Early response
Tbc1d9	71310	17502874	Cluster0008	high at 2 h	3	Early response
Tgif1	21815	17346936	Cluster0008	high at 2 h	3	Early response
Vasn	246154	17322536	Cluster0008	high at 2 h	3	Early response
Vcl	22330	17297551	Cluster0008	high at 2 h	3	Early response
Vegfa	22339	17345293	Cluster0008	high at 2 h	3	Early response
Vps37b	330192	17452713	Cluster0008	high at 2 h	3	Early response
Wdfy1	69368	17224745	Cluster0008	high at 2 h	3	Early response
Wwtr1	97064	17405365	Cluster0008	high at 2 h	3	Early response
Zc3h12a	230738	17429933	Cluster0008	high at 2 h	3	Early response
1700109H08Rik	77036	17434324	Cluster0013	high at 2 h	3	Early response
Inadl	12695	17415635	Cluster0013	high at 2 h	3	Early response
NA	NA	17538770	Cluster0013	high at 2 h	3	Early response
Syne1	64009	17238762	Cluster0013	high at 2 h	3	Early response
Syne1	64009	17238826	Cluster0013	high at 2 h	3	Early response
Syne1	64009	17238830	Cluster0013	high at 2 h	3	Early response
Syne1	64009	17238832	Cluster0013	high at 2 h	3	Early response
Syne1	64009	17238834	Cluster0013	high at 2 h	3	Early response
Syne1	64009	17238840	Cluster0013	high at 2 h	3	Early response
Syne1	64009	17238842	Cluster0013	high at 2 h	3	Early response
Syne1	64009	17238844	Cluster0013	high at 2 h	3	Early response
Syne1	64009	17238848	Cluster0013	high at 2 h	3	Early response
Syne1	64009	17238850	Cluster0013	high at 2 h	3	Early response
Syne1	64009	17238854	Cluster0013	high at 2 h	3	Early response
Syne1	64009	17238856	Cluster0013	high at 2 h	3	Early response
Syne1	64009	17238858	Cluster0013	high at 2 h	3	Early response
Syne1	64009	17238860	Cluster0013	high at 2 h	3	Early response
Syne1	64009	17238862	Cluster0013	high at 2 h	3	Early response
Syne1	64009	17238866	Cluster0013	high at 2 h	3	Early response
Syne1	64009	17238868	Cluster0013	high at 2 h	3	Early response
Syne1	64009	17238870	Cluster0013	high at 2 h	3	Early response
Syne1	64009	17238872	Cluster0013	high at 2 h	3	Early response
Syne1	64009	17238874	Cluster0013	high at 2 h	3	Early response
Syne1	64009	17238876	Cluster0013	high at 2 h	3	Early response
Syne1	64009	17238878	Cluster0013	high at 2 h	3	Early response
Syne1	64009	17238880	Cluster0013	high at 2 h	3	Early response
Syne1	64009	17238882	Cluster0013	high at 2 h	3	Early response
Syne1	64009	17238886	Cluster0013	high at 2 h	3	Early response
Syne1	64009	17238888	Cluster0013	high at 2 h	3	Early response
Syne1	64009	17238892	Cluster0013	high at 2 h	3	Early response
Akap2	11641	17414364	Cluster0014	high at 2-6 h	4	G1 associated
Arl4c	320982	17225360	Cluster0014	high at 2-6 h	4	G1 associated
Ccnyl1	227210	17213687	Cluster0014	high at 2-6 h	4	G1 associated
Cd44	12505	17388733	Cluster0014	high at 2-6 h	4	G1 associated
Clcf1	56708	17356194	Cluster0014	high at 2-6 h	4	G1 associated
Csf1	12977	17409075	Cluster0014	high at 2-6 h	4	G1 associated
Eaf1	74427	17298451	Cluster0014	high at 2-6 h	4	G1 associated
Frmd4a	209630	17366451	Cluster0014	high at 2-6 h	4	G1 associated
Gfod1	328232	17292117	Cluster0014	high at 2-6 h	4	G1 associated
Hk2	15277	17468018	Cluster0014	high at 2-6 h	4	G1 associated
Inhba	16323	17285438	Cluster0014	high at 2-6 h	4	G1 associated
Itga5	16402	17322369	Cluster0014	high at 2-6 h	4	G1 associated
Map2k3	26397	17250533	Cluster0014	high at 2-6 h	4	G1 associated
Mast4	328329	17295817	Cluster0014	high at 2-6 h	4	G1 associated
Ngf	18049	17401066	Cluster0014	high at 2-6 h	4	G1 associated
Nipal1	70701	17438062	Cluster0014	high at 2-6 h	4	G1 associated
Pgm1	66681	17437611	Cluster0014	high at 2-6 h	4	G1 associated
Plaur	18793	17474974	Cluster0014	high at 2-6 h	4	G1 associated
Pqlc1	66943	17352146	Cluster0014	high at 2-6 h	4	G1 associated
Prdm1	12142	17240645	Cluster0014	high at 2-6 h	4	G1 associated
Pvr	52118	17487489	Cluster0014	high at 2-6 h	4	G1 associated
Serpine1	18787	17453819	Cluster0014	high at 2-6 h	4	G1 associated
Slc20a1	20515	17376124	Cluster0014	high at 2-6 h	4	G1 associated
Smtn	29856	17259831	Cluster0014	high at 2-6 h	4	G1 associated
Smurf1	75788	17455006	Cluster0014	high at 2-6 h	4	G1 associated
Tbc1d1	57915	17437631	Cluster0014	high at 2-6 h	4	G1 associated
Tnfrsf12a	27279	17341540	Cluster0014	high at 2-6 h	4	G1 associated
Trim8	93679	17360045	Cluster0014	high at 2-6 h	4	G1 associated
Wipi2	74781	17444236	Cluster0014	high at 2-6 h	4	G1 associated
Abl2	11352	17218430	Cluster0023	high at 2 h	4	G1 associated
Aff1	17355	17439741	Cluster0023	high at 2 h	4	G1 associated
Gdnf	14573	17310072	Cluster0023	high at 2 h	4	G1 associated
Il6ra	16194	17407138	Cluster0023	high at 2 h	4	G1 associated
Ippk	75678	17287126	Cluster0023	high at 2 h	4	G1 associated
Itpkc	233011	17488167	Cluster0023	high at 2 h	4	G1 associated
Kctd11	216858	17265026	Cluster0023	high at 2 h	4	G1 associated
Mesdc1	80889	17492943	Cluster0023	high at 2 h	4	G1 associated
NA	NA	17202645	Cluster0023	high at 2 h	4	G1 associated
NA	NA	17205841	Cluster0023	high at 2 h	4	G1 associated
NA	NA	17547581	Cluster0023	high at 2 h	4	G1 associated
Noct	12457	17397426	Cluster0023	high at 2 h	4	G1 associated
Nuak2	74137	17217182	Cluster0023	high at 2 h	4	G1 associated
Prkx	19108	17542899	Cluster0023	high at 2 h	4	G1 associated
Rabgef1	56715	17443004	Cluster0023	high at 2 h	4	G1 associated
Rhou	69581	17506697	Cluster0023	high at 2 h	4	G1 associated
Zfp142	77264	17224320	Cluster0023	high at 2 h	4	G1 associated
Zswim4	212168	17511079	Cluster0023	high at 2 h	4	G1 associated
Zswim6	67263	17296084	Cluster0023	high at 2 h	4	G1 associated
9330188P03Rik	380930	17302571	Cluster0010	high at 4 h	4	G1 associated
Adra1b	11548	17261982	Cluster0010	high at 4 h	4	G1 associated
Aloxe3	23801	17251565	Cluster0010	high at 4 h	4	G1 associated
Arntl	11865	17481960	Cluster0010	high at 4 h	4	G1 associated
Atp8b1	54670	17355026	Cluster0010	high at 4 h	4	G1 associated
Bdkrb1	12061	17278404	Cluster0010	high at 4 h	4	G1 associated
Cish	12700	17521300	Cluster0010	high at 4 h	4	G1 associated
Crct1	74175	17407496	Cluster0010	high at 4 h	4	G1 associated
Daam1	208846	17276153	Cluster0010	high at 4 h	4	G1 associated
Dhx33	216877	17265432	Cluster0010	high at 4 h	4	G1 associated
Ell2	192657	17288699	Cluster0010	high at 4 h	4	G1 associated
Fgl2	14190	17435089	Cluster0010	high at 4 h	4	G1 associated
Fjx1	14221	17388725	Cluster0010	high at 4 h	4	G1 associated
Gfpt2	14584	17249036	Cluster0010	high at 4 h	4	G1 associated
Gm22	195209	17506353	Cluster0010	high at 4 h	4	G1 associated
Hivep3	16656	17417952	Cluster0010	high at 4 h	4	G1 associated
Hmgxb3	106894	17354703	Cluster0010	high at 4 h	4	G1 associated
Lancl3	236285	17533199	Cluster0010	high at 4 h	4	G1 associated
Llph	66225	17237665	Cluster0010	high at 4 h	4	G1 associated
Mamld1	333639	17535284	Cluster0010	high at 4 h	4	G1 associated
Ndrg1	17988	17317652	Cluster0010	high at 4 h	4	G1 associated
Nfatc1	18018	17355670	Cluster0010	high at 4 h	4	G1 associated
Nfkb1	18033	17410542	Cluster0010	high at 4 h	4	G1 associated
Nfkb2	18034	17359967	Cluster0010	high at 4 h	4	G1 associated
P2ry2	18442	17493875	Cluster0010	high at 4 h	4	G1 associated
Phldb1	102693	17526315	Cluster0010	high at 4 h	4	G1 associated
Plekhg3	263406	17276591	Cluster0010	high at 4 h	4	G1 associated
Rab8b	235442	17528405	Cluster0010	high at 4 h	4	G1 associated
Rasa2	114713	17529814	Cluster0010	high at 4 h	4	G1 associated
Reps1	19707	17231801	Cluster0010	high at 4 h	4	G1 associated
Runx1	12394	17332236	Cluster0010	high at 4 h	4	G1 associated
Sema4b	20352	17479497	Cluster0010	high at 4 h	4	G1 associated
Sox9	20682	17257946	Cluster0010	high at 4 h	4	G1 associated
Spire1	68166	17355189	Cluster0010	high at 4 h	4	G1 associated
Syne3	212073	17283742	Cluster0010	high at 4 h	4	G1 associated
Taf1a	21339	17220452	Cluster0010	high at 4 h	4	G1 associated
Tbcc	72726	17338200	Cluster0010	high at 4 h	4	G1 associated
Tbx3	21386	17441595	Cluster0010	high at 4 h	4	G1 associated
Tec	21682	17448712	Cluster0010	high at 4 h	4	G1 associated
Tjp2	21873	17363572	Cluster0010	high at 4 h	4	G1 associated
Tsku	244152	17493571	Cluster0010	high at 4 h	4	G1 associated
Usp42	76800	17454877	Cluster0010	high at 4 h	4	G1 associated
Wnt11	22411	17480500	Cluster0010	high at 4 h	4	G1 associated
1700120G07Rik	74314	17497315	Cluster0012	high at 4 h	4	G1 associated
4930523C07Rik	67647	17218598	Cluster0012	high at 4 h	4	G1 associated
Abtb2	99382	17373754	Cluster0012	high at 4 h	4	G1 associated
Adgrg1	14766	17504190	Cluster0012	high at 4 h	4	G1 associated
Bcl2l11	12125	17375961	Cluster0012	high at 4 h	4	G1 associated
C8a	230558	17427729	Cluster0012	high at 4 h	4	G1 associated
Cry1	12952	17243644	Cluster0012	high at 4 h	4	G1 associated
Csf2	12981	17262816	Cluster0012	high at 4 h	4	G1 associated
G530011O06Rik	654820	17546212	Cluster0012	high at 4 h	4	G1 associated
Gjb3	14620	17430216	Cluster0012	high at 4 h	4	G1 associated
Glis1	230587	17416506	Cluster0012	high at 4 h	4	G1 associated
Gm15448	100041146	17485649	Cluster0012	high at 4 h	4	G1 associated
Gm15726	---	17546215	Cluster0012	high at 4 h	4	G1 associated
Gm17035	---	17312032	Cluster0012	high at 4 h	4	G1 associated
Gm26409	---	17522575	Cluster0012	high at 4 h	4	G1 associated
Gm5767	436336	17322788	Cluster0012	high at 4 h	4	G1 associated
Hectd2	226098	17358905	Cluster0012	high at 4 h	4	G1 associated
Map3k4	26407	17340787	Cluster0012	high at 4 h	4	G1 associated
Mir1967	100316819	17506718	Cluster0012	high at 4 h	4	G1 associated
Mir669g	100316802	17366756	Cluster0012	high at 4 h	4	G1 associated
NA	NA	17200275	Cluster0012	high at 4 h	4	G1 associated
NA	NA	17202763	Cluster0012	high at 4 h	4	G1 associated
NA	NA	17205515	Cluster0012	high at 4 h	4	G1 associated
NA	NA	17206379	Cluster0012	high at 4 h	4	G1 associated
NA	NA	17206691	Cluster0012	high at 4 h	4	G1 associated
NA	NA	17210169	Cluster0012	high at 4 h	4	G1 associated
NA	NA	17210727	Cluster0012	high at 4 h	4	G1 associated
NA	NA	17401226	Cluster0012	high at 4 h	4	G1 associated
Olfr1086	258585	17387702	Cluster0012	high at 4 h	4	G1 associated
Olfr1454	258687	17357904	Cluster0012	high at 4 h	4	G1 associated
Pappa2	23850	17228667	Cluster0012	high at 4 h	4	G1 associated
Pdgfb	18591	17319380	Cluster0012	high at 4 h	4	G1 associated
Pgf	18654	17282664	Cluster0012	high at 4 h	4	G1 associated
Rassf8	71323	17464271	Cluster0012	high at 4 h	4	G1 associated
Slc36a3os	102634079	17249808	Cluster0012	high at 4 h	4	G1 associated
Spred2	114716	17247519	Cluster0012	high at 4 h	4	G1 associated
Atg16l1	77040	17215345	Cluster0018	high at 4-6 h	4	G1 associated
Bcar3	29815	17402305	Cluster0018	high at 4-6 h	4	G1 associated
Ccl20	20297	17214857	Cluster0018	high at 4-6 h	4	G1 associated
Cxcr6	80901	17523642	Cluster0018	high at 4-6 h	4	G1 associated
Dok5	76829	17380060	Cluster0018	high at 4-6 h	4	G1 associated
Dusp9	75590	17535600	Cluster0018	high at 4-6 h	4	G1 associated
Efhd2	27984	17432341	Cluster0018	high at 4-6 h	4	G1 associated
Elfn1	243312	17444047	Cluster0018	high at 4-6 h	4	G1 associated
Fibcd1	98970	17383798	Cluster0018	high at 4-6 h	4	G1 associated
Il1a	16175	17391554	Cluster0018	high at 4-6 h	4	G1 associated
Kcnn4	16534	17474941	Cluster0018	high at 4-6 h	4	G1 associated
Podxl	27205	17465620	Cluster0018	high at 4-6 h	4	G1 associated
Polr1b	20017	17376096	Cluster0018	high at 4-6 h	4	G1 associated
Polr3e	26939	17482590	Cluster0018	high at 4-6 h	4	G1 associated
Ptpre	19267	17484233	Cluster0018	high at 4-6 h	4	G1 associated
Rgs17	56533	17238996	Cluster0018	high at 4-6 h	4	G1 associated
Sema7a	20361	17517812	Cluster0018	high at 4-6 h	4	G1 associated
Sipa1l2	244668	17514146	Cluster0018	high at 4-6 h	4	G1 associated
Stk10	20868	17248309	Cluster0018	high at 4-6 h	4	G1 associated
Tead4	21679	17471278	Cluster0018	high at 4-6 h	4	G1 associated
Trim47	217333	17272163	Cluster0018	high at 4-6 h	4	G1 associated
Ubash3b	72828	17525868	Cluster0018	high at 4-6 h	4	G1 associated
Zfp334	228876	17394446	Cluster0018	high at 4-6 h	4	G1 associated
Zfp593	68040	17431259	Cluster0018	high at 4-6 h	4	G1 associated
Aqp3	11828	17424119	Cluster0024	high at 4-6 h	4	G1 associated
Brinp1	56710	17426434	Cluster0024	high at 4-6 h	4	G1 associated
Cxcl16	66102	17265268	Cluster0024	high at 4-6 h	4	G1 associated
Fgfr1	14182	17500108	Cluster0024	high at 4-6 h	4	G1 associated
Foxs1	14239	17393004	Cluster0024	high at 4-6 h	4	G1 associated
Gm35034	102638481	17548321	Cluster0024	high at 4-6 h	4	G1 associated
Mir31	723895	17427131	Cluster0024	high at 4-6 h	4	G1 associated
Mylk2	228785	17377816	Cluster0024	high at 4-6 h	4	G1 associated
Nptx1	18164	17272926	Cluster0024	high at 4-6 h	4	G1 associated
Olfm2	244723	17524441	Cluster0024	high at 4-6 h	4	G1 associated
Samd4b	233033	17488470	Cluster0024	high at 4-6 h	4	G1 associated
Serpinb8	20725	17216478	Cluster0024	high at 4-6 h	4	G1 associated
Stx6	58244	17218366	Cluster0024	high at 4-6 h	4	G1 associated
Sys1	66460	17379417	Cluster0024	high at 4-6 h	4	G1 associated
Tmc7	209760	17495566	Cluster0024	high at 4-6 h	4	G1 associated
Tmem120a	215210	17453617	Cluster0024	high at 4-6 h	4	G1 associated
Wnt2b	22414	17408805	Cluster0024	high at 4-6 h	4	G1 associated
Zbed4	223773	17547892	Cluster0024	high at 4-6 h	4	G1 associated
Zfpm1	22761	17506356	Cluster0024	high at 4-6 h	4	G1 associated
Bzw2	66912	17280760	Cluster0033	high from 4 to 14 h	4	G1 associated
Chchd4	72170	17469030	Cluster0033	high from 4 to 14 h	4	G1 associated
Ddx18	66942	17226369	Cluster0033	high from 4 to 14 h	4	G1 associated
Ddx47	67755	17463731	Cluster0033	high from 4 to 14 h	4	G1 associated
Eif2b3	108067	17417598	Cluster0033	high from 4 to 14 h	4	G1 associated
Gpatch4	66614	17398915	Cluster0033	high from 4 to 14 h	4	G1 associated
Lsg1	224092	17329692	Cluster0033	high from 4 to 14 h	4	G1 associated
Nip7	66164	17505239	Cluster0033	high from 4 to 14 h	4	G1 associated
Pgam5	72542	17450979	Cluster0033	high from 4 to 14 h	4	G1 associated
Pno1	66249	17260775	Cluster0033	high from 4 to 14 h	4	G1 associated
Polr1e	64424	17413591	Cluster0033	high from 4 to 14 h	4	G1 associated
Rpf2	67239	17240342	Cluster0033	high from 4 to 14 h	4	G1 associated
Tomm70a	28185	17326370	Cluster0033	high from 4 to 14 h	4	G1 associated
Zcchc9	69085	17294805	Cluster0033	high from 4 to 14 h	4	G1 associated
Zpr1	22687	17516921	Cluster0033	high from 4 to 14 h	4	G1 associated
Ankrd28	105522	17304817	Cluster0034	high from 4 to 8 h	4	G1 associated
Bmpr1b	12167	17410729	Cluster0034	high from 4 to 8 h	4	G1 associated
Cflar	12633	17213192	Cluster0034	high from 4 to 8 h	4	G1 associated
Denr	68184	17442401	Cluster0034	high from 4 to 8 h	4	G1 associated
Dock5	68813	17307991	Cluster0034	high from 4 to 8 h	4	G1 associated
Gcnt4	218476	17289324	Cluster0034	high from 4 to 8 h	4	G1 associated
Gnl3	30877	17304493	Cluster0034	high from 4 to 8 h	4	G1 associated
Itpripl2	319622	17495549	Cluster0034	high from 4 to 8 h	4	G1 associated
Ivl	16447	17407418	Cluster0034	high from 4 to 8 h	4	G1 associated
Map4k4	26921	17212138	Cluster0034	high from 4 to 8 h	4	G1 associated
Mfhas1	52065	17500551	Cluster0034	high from 4 to 8 h	4	G1 associated
Mphosph6	68533	17513389	Cluster0034	high from 4 to 8 h	4	G1 associated
Sdc4	20971	17394175	Cluster0034	high from 4 to 8 h	4	G1 associated
Socs5	56468	17340239	Cluster0034	high from 4 to 8 h	4	G1 associated
Tmeff1	230157	17414017	Cluster0034	high from 4 to 8 h	4	G1 associated
Atp8b2	54667	17407149	Cluster0044	high at 4-8 h	4	G1 associated
Bdkrb2	12062	17278398	Cluster0044	high at 4-8 h	4	G1 associated
Chst11	58250	17235941	Cluster0044	high at 4-8 h	4	G1 associated
Gch1	14528	17305748	Cluster0044	high at 4-8 h	4	G1 associated
Ncs1	14299	17369368	Cluster0044	high at 4-8 h	4	G1 associated
Otud3	73162	17431841	Cluster0044	high at 4-8 h	4	G1 associated
Pmepa1	65112	17395091	Cluster0044	high at 4-8 h	4	G1 associated
Ptgs2os	320019	17227852	Cluster0044	high at 4-8 h	4	G1 associated
Ptpn1	19246	17379960	Cluster0044	high at 4-8 h	4	G1 associated
Rrp12	107094	17364725	Cluster0044	high at 4-8 h	4	G1 associated
Rsbn1	229675	17401296	Cluster0044	high at 4-8 h	4	G1 associated
Tubb2a	22151	17291767	Cluster0044	high at 4-8 h	4	G1 associated
Xylt1	233781	17482110	Cluster0044	high at 4-8 h	4	G1 associated
Baz1a	217578	17281148	Cluster0045	high at 4/8 h	4	G1 associated
Ddx21	56200	17241436	Cluster0045	high at 4/8 h	4	G1 associated
Eif3j2	100042807	17354128	Cluster0045	high at 4/8 h	4	G1 associated
Eif4e	13684	17403138	Cluster0045	high at 4/8 h	4	G1 associated
Ipo7	233726	17481695	Cluster0045	high at 4/8 h	4	G1 associated
Mak16	67920	17508593	Cluster0045	high at 4/8 h	4	G1 associated
NA	NA	17548593	Cluster0045	high at 4/8 h	4	G1 associated
Otud4	73945	17502754	Cluster0045	high at 4/8 h	4	G1 associated
Pak1ip1	68083	17286719	Cluster0045	high at 4/8 h	4	G1 associated
Pik3cb	74769	17530000	Cluster0045	high at 4/8 h	4	G1 associated
Slc39a6	106957	17353153	Cluster0045	high at 4/8 h	4	G1 associated
Tuba1c	22146	17314693	Cluster0045	high at 4/8 h	4	G1 associated
Utp15	105372	17295346	Cluster0045	high at 4/8 h	4	G1 associated
Arl6ip5	65106	17461124	Cluster0055	high at 4 h	4	G1 associated
Eif2ak4	27103	17374519	Cluster0055	high at 4 h	4	G1 associated
Gm15583	100043240	17548934	Cluster0055	high at 4 h	4	G1 associated
Hipk1	15257	17408662	Cluster0055	high at 4 h	4	G1 associated
Met	17295	17456176	Cluster0055	high at 4 h	4	G1 associated
Mir29a	387222	17465601	Cluster0055	high at 4 h	4	G1 associated
Rad54l2	81000	17530755	Cluster0055	high at 4 h	4	G1 associated
Slc4a7	218756	17297227	Cluster0055	high at 4 h	4	G1 associated
Tmem2	83921	17358138	Cluster0055	high at 4 h	4	G1 associated
Urb1	207932	17331996	Cluster0055	high at 4 h	4	G1 associated
Usp31	76179	17495851	Cluster0055	high at 4 h	4	G1 associated
Adcyap1r1	11517	17458841	Cluster0006	high at 6-8 h	5	G1 associated
Ahr	11622	17280729	Cluster0006	high at 6-8 h	5	G1 associated
Aldh1a3	56847	17491941	Cluster0006	high at 6-8 h	5	G1 associated
Ank	11732	17310673	Cluster0006	high at 6-8 h	5	G1 associated
Ano1	101772	17498467	Cluster0006	high at 6-8 h	5	G1 associated
Atp10a	11982	17478745	Cluster0006	high at 6-8 h	5	G1 associated
Cav1	12389	17456161	Cluster0006	high at 6-8 h	5	G1 associated
Ccdc137	67291	17259331	Cluster0006	high at 6-8 h	5	G1 associated
Cdh6	12563	17316120	Cluster0006	high at 6-8 h	5	G1 associated
Clip2	269713	17453383	Cluster0006	high at 6-8 h	5	G1 associated
Cspg4	121021	17517592	Cluster0006	high at 6-8 h	5	G1 associated
Cx3cl1	20312	17504130	Cluster0006	high at 6-8 h	5	G1 associated
Cxcl3	330122	17438975	Cluster0006	high at 6-8 h	5	G1 associated
Dnajb9	27362	17280893	Cluster0006	high at 6-8 h	5	G1 associated
Dynap	75577	17355298	Cluster0006	high at 6-8 h	5	G1 associated
Elovl4	83603	17529307	Cluster0006	high at 6-8 h	5	G1 associated
Endod1	71946	17524014	Cluster0006	high at 6-8 h	5	G1 associated
Fgf2	14173	17397129	Cluster0006	high at 6-8 h	5	G1 associated
Flt1	14254	17455346	Cluster0006	high at 6-8 h	5	G1 associated
Fst	14313	17296344	Cluster0006	high at 6-8 h	5	G1 associated
Gjb2	14619	17307117	Cluster0006	high at 6-8 h	5	G1 associated
Gldn	235379	17517368	Cluster0006	high at 6-8 h	5	G1 associated
Gm7120	633640	17290155	Cluster0006	high at 6-8 h	5	G1 associated
Gm9847	---	17274184	Cluster0006	high at 6-8 h	5	G1 associated
Gmppb	331026	17521603	Cluster0006	high at 6-8 h	5	G1 associated
Gramd4	223752	17313926	Cluster0006	high at 6-8 h	5	G1 associated
Heatr5a	320487	17281025	Cluster0006	high at 6-8 h	5	G1 associated
Hip1r	29816	17442428	Cluster0006	high at 6-8 h	5	G1 associated
Htr2a	15558	17301926	Cluster0006	high at 6-8 h	5	G1 associated
Il11	16156	17485924	Cluster0006	high at 6-8 h	5	G1 associated
Il6	16193	17435725	Cluster0006	high at 6-8 h	5	G1 associated
Itga2	16398	17296355	Cluster0006	high at 6-8 h	5	G1 associated
Itga9	104099	17522916	Cluster0006	high at 6-8 h	5	G1 associated
Itgb3	16416	17257235	Cluster0006	high at 6-8 h	5	G1 associated
Kcnk10	72258	17283117	Cluster0006	high at 6-8 h	5	G1 associated
Kdr	16542	17448924	Cluster0006	high at 6-8 h	5	G1 associated
Klhdc8a	213417	17217174	Cluster0006	high at 6-8 h	5	G1 associated
Map3k6	53608	17419553	Cluster0006	high at 6-8 h	5	G1 associated
Mina	67014	17326472	Cluster0006	high at 6-8 h	5	G1 associated
Mogs	57377	17459952	Cluster0006	high at 6-8 h	5	G1 associated
Mustn1	66175	17298262	Cluster0006	high at 6-8 h	5	G1 associated
Myo10	17909	17310589	Cluster0006	high at 6-8 h	5	G1 associated
NA	NA	17290069	Cluster0006	high at 6-8 h	5	G1 associated
NA	NA	17550520	Cluster0006	high at 6-8 h	5	G1 associated
Nmnat2	226518	17218277	Cluster0006	high at 6-8 h	5	G1 associated
Nudt6	229228	17404911	Cluster0006	high at 6-8 h	5	G1 associated
Pde4dip	83679	17408211	Cluster0006	high at 6-8 h	5	G1 associated
Pitpnm1	18739	17356108	Cluster0006	high at 6-8 h	5	G1 associated
Plet1	76509	17517097	Cluster0006	high at 6-8 h	5	G1 associated
Ppm1j	71887	17401345	Cluster0006	high at 6-8 h	5	G1 associated
Prkacb	18749	17411081	Cluster0006	high at 6-8 h	5	G1 associated
Ptgs2os2	102639566	17227861	Cluster0006	high at 6-8 h	5	G1 associated
Pxdn	69675	17274703	Cluster0006	high at 6-8 h	5	G1 associated
Rab32	67844	17239227	Cluster0006	high at 6-8 h	5	G1 associated
Rasa4	54153	17443401	Cluster0006	high at 6-8 h	5	G1 associated
Rbfox1	268859	17322700	Cluster0006	high at 6-8 h	5	G1 associated
Ret	19713	17470119	Cluster0006	high at 6-8 h	5	G1 associated
Selp	20344	17218845	Cluster0006	high at 6-8 h	5	G1 associated
Serpinb2	18788	17216458	Cluster0006	high at 6-8 h	5	G1 associated
Sh2d1b1	26904	17219171	Cluster0006	high at 6-8 h	5	G1 associated
Shc4	271849	17390980	Cluster0006	high at 6-8 h	5	G1 associated
Slco2a1	24059	17520905	Cluster0006	high at 6-8 h	5	G1 associated
Soat1	20652	17228544	Cluster0006	high at 6-8 h	5	G1 associated
Sprr1a	20753	17407412	Cluster0006	high at 6-8 h	5	G1 associated
St3gal1	20442	17317675	Cluster0006	high at 6-8 h	5	G1 associated
Tcrb-J	21580	17457794	Cluster0006	high at 6-8 h	5	G1 associated
Tpd52	21985	17404028	Cluster0006	high at 6-8 h	5	G1 associated
Trmt61a	328162	17279190	Cluster0006	high at 6-8 h	5	G1 associated
Ttc9	69480	17276934	Cluster0006	high at 6-8 h	5	G1 associated
Ust	338362	17239102	Cluster0006	high at 6-8 h	5	G1 associated
Vegfc	22341	17501160	Cluster0006	high at 6-8 h	5	G1 associated
Vgf	381677	17443519	Cluster0006	high at 6-8 h	5	G1 associated
Zfp697	242109	17400875	Cluster0006	high at 6-8 h	5	G1 associated
Znrf2	387524	17458759	Cluster0006	high at 6-8 h	5	G1 associated
Cdt1	67177	17506418	Cluster0037	high from 6 to 18 h	5	G1 associated
Cpsf3l	71957	17422764	Cluster0037	high from 6 to 18 h	5	G1 associated
Grk6	26385	17287682	Cluster0037	high from 6 to 18 h	5	G1 associated
Mthfd1l	270685	17231387	Cluster0037	high from 6 to 18 h	5	G1 associated
NA	NA	17341998	Cluster0037	high from 6 to 18 h	5	G1 associated
NA	NA	17342009	Cluster0037	high from 6 to 18 h	5	G1 associated
NA	NA	17342011	Cluster0037	high from 6 to 18 h	5	G1 associated
Pfas	237823	17264482	Cluster0037	high from 6 to 18 h	5	G1 associated
Rnpep	215615	17227278	Cluster0037	high from 6 to 18 h	5	G1 associated
Tbl3	213773	17341993	Cluster0037	high from 6 to 18 h	5	G1 associated
Thop1	50492	17235522	Cluster0037	high from 6 to 18 h	5	G1 associated
Tinagl1	94242	17430576	Cluster0037	high from 6 to 18 h	5	G1 associated
Tnk2	51789	17324859	Cluster0037	high from 6 to 18 h	5	G1 associated
Vars	22321	17336838	Cluster0037	high from 6 to 18 h	5	G1 associated
4930503L19Rik	269033	17355304	Cluster0017	high from 8 h	6	G1 associated
Anp32b	67628	17413821	Cluster0017	high from 8 h	6	G1 associated
Ccdc82	66396	17514666	Cluster0017	high from 8 h	6	G1 associated
Ctps	51797	17429454	Cluster0017	high from 8 h	6	G1 associated
Dlat	235339	17526861	Cluster0017	high from 8 h	6	G1 associated
Fkbp5	14229	17342868	Cluster0017	high from 8 h	6	G1 associated
Gm5580	---	17548520	Cluster0017	high from 8 h	6	G1 associated
Gm9800	---	17303472	Cluster0017	high from 8 h	6	G1 associated
Mmgt1	236792	17541846	Cluster0017	high from 8 h	6	G1 associated
NA	NA	17314679	Cluster0017	high from 8 h	6	G1 associated
Nde1	67203	17323120	Cluster0017	high from 8 h	6	G1 associated
Nup205	70699	17457249	Cluster0017	high from 8 h	6	G1 associated
Pole3	59001	17426222	Cluster0017	high from 8 h	6	G1 associated
Psat1	107272	17363204	Cluster0017	high from 8 h	6	G1 associated
Psmc4	23996	17488352	Cluster0017	high from 8 h	6	G1 associated
Setd3	52690	17283879	Cluster0017	high from 8 h	6	G1 associated
Slc25a24	229731	17401833	Cluster0017	high from 8 h	6	G1 associated
Smc5	226026	17363505	Cluster0017	high from 8 h	6	G1 associated
Snrpa1	68981	17478985	Cluster0017	high from 8 h	6	G1 associated
Srrt	83701	17453882	Cluster0017	high from 8 h	6	G1 associated
Srsf9	108014	17441122	Cluster0017	high from 8 h	6	G1 associated
Tmx1	72736	17276007	Cluster0017	high from 8 h	6	G1 associated
Uba2	50995	17489587	Cluster0017	high from 8 h	6	G1 associated
Uchl5	56207	17218027	Cluster0017	high from 8 h	6	G1 associated
Whsc1	107823	17436507	Cluster0017	high from 8 h	6	G1 associated
Abcb1b	18669	17434555	Cluster0020	high at 8 h	6	G1 associated
Actr3	74117	17226420	Cluster0020	high at 8 h	6	G1 associated
Agps	228061	17372161	Cluster0020	high at 8 h	6	G1 associated
Atp2a2	11938	17452405	Cluster0020	high at 8 h	6	G1 associated
Atp2c1	235574	17530457	Cluster0020	high at 8 h	6	G1 associated
Bms1	213895	17470150	Cluster0020	high at 8 h	6	G1 associated
Capn2	12334	17230611	Cluster0020	high at 8 h	6	G1 associated
Cct8	12469	17331774	Cluster0020	high at 8 h	6	G1 associated
D15Ertd621e	210998	17311706	Cluster0020	high at 8 h	6	G1 associated
Eif4g1	208643	17324064	Cluster0020	high at 8 h	6	G1 associated
Esyt2	52635	17279584	Cluster0020	high at 8 h	6	G1 associated
Hspa4	15525	17262621	Cluster0020	high at 8 h	6	G1 associated
Ipo5	70572	17302773	Cluster0020	high at 8 h	6	G1 associated
Ltbp1	268977	17339729	Cluster0020	high at 8 h	6	G1 associated
Naa25	231713	17441895	Cluster0020	high at 8 h	6	G1 associated
Ncl	17975	17225153	Cluster0020	high at 8 h	6	G1 associated
Pde12	211948	17304240	Cluster0020	high at 8 h	6	G1 associated
Pgm2l1	70974	17480652	Cluster0020	high at 8 h	6	G1 associated
Ppp2r1b	73699	17517175	Cluster0020	high at 8 h	6	G1 associated
Rtn4	68585	17248104	Cluster0020	high at 8 h	6	G1 associated
Srpk1	20815	17342897	Cluster0020	high at 8 h	6	G1 associated
Tes	21753	17456131	Cluster0020	high at 8 h	6	G1 associated
Xpo4	57258	17307157	Cluster0020	high at 8 h	6	G1 associated
Abcf2	27407	17446253	Cluster0021	high from 8 h	6	G1 associated
Ak2	11637	17418904	Cluster0021	high from 8 h	6	G1 associated
Atic	108147	17213990	Cluster0021	high from 8 h	6	G1 associated
Cct3	12462	17399012	Cluster0021	high from 8 h	6	G1 associated
Cct7	12468	17460293	Cluster0021	high from 8 h	6	G1 associated
Cstf2	108062	17537607	Cluster0021	high from 8 h	6	G1 associated
Dlst	78920	17277352	Cluster0021	high from 8 h	6	G1 associated
Fbxo32	67731	17317266	Cluster0021	high from 8 h	6	G1 associated
Gm25432	102635008	17356425	Cluster0021	high from 8 h	6	G1 associated
Lsm8	76522	17456285	Cluster0021	high from 8 h	6	G1 associated
Mrpl3	94062	17521070	Cluster0021	high from 8 h	6	G1 associated
NA	NA	17548456	Cluster0021	high from 8 h	6	G1 associated
Nudc	18221	17431036	Cluster0021	high from 8 h	6	G1 associated
Pa2g4	18813	17246213	Cluster0021	high from 8 h	6	G1 associated
Pcolce2	76477	17520425	Cluster0021	high from 8 h	6	G1 associated
Prkar2b	19088	17280590	Cluster0021	high from 8 h	6	G1 associated
Ruvbl2	20174	17490806	Cluster0021	high from 8 h	6	G1 associated
Slc25a5	11740	17534112	Cluster0021	high from 8 h	6	G1 associated
Snrnp40	66585	17419222	Cluster0021	high from 8 h	6	G1 associated
Specc1	432572	17250638	Cluster0021	high from 8 h	6	G1 associated
St3gal5	20454	17459591	Cluster0021	high from 8 h	6	G1 associated
Umps	22247	17329937	Cluster0021	high from 8 h	6	G1 associated
Acpp	56318	17530406	Cluster0028	high at 8-10 h	6	G1 associated
Ahrr	11624	17294352	Cluster0028	high at 8-10 h	6	G1 associated
Baiap2l1	66898	17454977	Cluster0028	high at 8-10 h	6	G1 associated
C1ql3	227580	17381774	Cluster0028	high at 8-10 h	6	G1 associated
Car2	12349	17396162	Cluster0028	high at 8-10 h	6	G1 associated
Cdh5	12562	17504399	Cluster0028	high at 8-10 h	6	G1 associated
Creld2	76737	17313998	Cluster0028	high at 8-10 h	6	G1 associated
Foxf1	15227	17506291	Cluster0028	high at 8-10 h	6	G1 associated
Ggct	110175	17467031	Cluster0028	high at 8-10 h	6	G1 associated
Impdh1	23917	17465373	Cluster0028	high at 8-10 h	6	G1 associated
Mcfd2	193813	17347903	Cluster0028	high at 8-10 h	6	G1 associated
Mmp10	17384	17514541	Cluster0028	high at 8-10 h	6	G1 associated
Mmp13	17386	17514482	Cluster0028	high at 8-10 h	6	G1 associated
Sec23b	27054	17377092	Cluster0028	high at 8-10 h	6	G1 associated
Sema3e	20349	17434813	Cluster0028	high at 8-10 h	6	G1 associated
Serp1	28146	17405414	Cluster0028	high at 8-10 h	6	G1 associated
Stc1	20855	17301594	Cluster0028	high at 8-10 h	6	G1 associated
Ahsa2	268390	17261035	Cluster0038	high at 8/14/24 h	6	G1 associated
Chordc1	66917	17514871	Cluster0038	high at 8/14/24 h	6	G1 associated
Galnt1	14423	17348965	Cluster0038	high at 8/14/24 h	6	G1 associated
Galnt1	14423	17548042	Cluster0038	high at 8/14/24 h	6	G1 associated
Hnrnpd	11991	17450022	Cluster0038	high at 8/14/24 h	6	G1 associated
Hnrnpll	72692	17347475	Cluster0038	high at 8/14/24 h	6	G1 associated
Kpnb1	16211	17268469	Cluster0038	high at 8/14/24 h	6	G1 associated
Kpnb1	16211	17547634	Cluster0038	high at 8/14/24 h	6	G1 associated
NA	NA	17257561	Cluster0038	high at 8/14/24 h	6	G1 associated
Nap1l1	53605	17237252	Cluster0038	high at 8/14/24 h	6	G1 associated
Ppbp	57349	17438963	Cluster0038	high at 8/14/24 h	6	G1 associated
Psmc5	19184	17257554	Cluster0038	high at 8/14/24 h	6	G1 associated
Serbp1	66870	17459276	Cluster0038	high at 8/14/24 h	6	G1 associated
Tcp1	21454	17333323	Cluster0038	high at 8/14/24 h	6	G1 associated
Ahsa1	217737	17277609	Cluster0041	high from 8 h	6	G1 associated
Anxa3	11745	17439464	Cluster0041	high from 8 h	6	G1 associated
Clns1a	12729	17480407	Cluster0041	high from 8 h	6	G1 associated
Ddx23	74351	17321287	Cluster0041	high from 8 h	6	G1 associated
Eif2b1	209354	17452873	Cluster0041	high from 8 h	6	G1 associated
Gart	14450	17332140	Cluster0041	high from 8 h	6	G1 associated
Hars	15115	17353765	Cluster0041	high from 8 h	6	G1 associated
Ivns1abp	117198	17218149	Cluster0041	high from 8 h	6	G1 associated
Nap1l4	17955	17498255	Cluster0041	high from 8 h	6	G1 associated
Nup50	18141	17313767	Cluster0041	high from 8 h	6	G1 associated
Setd6	66083	17504350	Cluster0041	high from 8 h	6	G1 associated
Utp6	216987	17266629	Cluster0041	high from 8 h	6	G1 associated
Wdr36	225348	17349311	Cluster0041	high from 8 h	6	G1 associated
Zw10	26951	17517031	Cluster0041	high from 8 h	6	G1 associated
Cbx1	12412	17255653	Cluster0047	high from 8 h	6	G1 associated
Cct6a	12466	17442925	Cluster0047	high from 8 h	6	G1 associated
Cep76	225659	17355213	Cluster0047	high from 8 h	6	G1 associated
Eed	13626	17493250	Cluster0047	high from 8 h	6	G1 associated
Eif2s1	13665	17276732	Cluster0047	high from 8 h	6	G1 associated
Hnrnpab	15384	17262478	Cluster0047	high from 8 h	6	G1 associated
Hs2st1	23908	17410818	Cluster0047	high from 8 h	6	G1 associated
Hspd1	15510	17223228	Cluster0047	high from 8 h	6	G1 associated
NA	NA	17547931	Cluster0047	high from 8 h	6	G1 associated
Ncbp1	433702	17413789	Cluster0047	high from 8 h	6	G1 associated
Pnn	18949	17275706	Cluster0047	high from 8 h	6	G1 associated
Srsf7	225027	17347493	Cluster0047	high from 8 h	6	G1 associated
Armc8	74125	17530069	Cluster0053	high at 8 h	6	G1 associated
Dcp2	70640	17350281	Cluster0053	high at 8 h	6	G1 associated
Gm2897	100040671	17296572	Cluster0053	high at 8 h	6	G1 associated
Gm3173	100169868	17303677	Cluster0053	high at 8 h	6	G1 associated
Gm3194	100042054	17303088	Cluster0053	high at 8 h	6	G1 associated
Gm3264	100041306	17296849	Cluster0053	high at 8 h	6	G1 associated
Gm3264	100041306	17296896	Cluster0053	high at 8 h	6	G1 associated
Gm3383	100041515	17302996	Cluster0053	high at 8 h	6	G1 associated
Gm3488	100041735	17296979	Cluster0053	high at 8 h	6	G1 associated
Gm3500	100041678	17302989	Cluster0053	high at 8 h	6	G1 associated
Gm3500	100041678	17303018	Cluster0053	high at 8 h	6	G1 associated
Actn1	109711	17282226	Cluster0054	high from 8 h	6	G1 associated
Dkc1	245474	17535930	Cluster0054	high from 8 h	6	G1 associated
Gnb4	14696	17404601	Cluster0054	high from 8 h	6	G1 associated
Has2	15117	17317167	Cluster0054	high from 8 h	6	G1 associated
Lyar	17089	17437072	Cluster0054	high from 8 h	6	G1 associated
Mrto4	69902	17431895	Cluster0054	high from 8 h	6	G1 associated
Nolc1	70769	17359902	Cluster0054	high from 8 h	6	G1 associated
Pop1	67724	17310950	Cluster0054	high from 8 h	6	G1 associated
Ppid	67738	17398384	Cluster0054	high from 8 h	6	G1 associated
Wdr12	57750	17223594	Cluster0054	high from 8 h	6	G1 associated
Wdr75	73674	17212518	Cluster0054	high from 8 h	6	G1 associated
4930427A07Rik	104732	17279516	Cluster0004	high at 12-24 h	7	S/G2-M associated
4930452B06Rik	74430	17303453	Cluster0004	high at 12-24 h	7	S/G2-M associated
4930579G24Rik	75939	17398399	Cluster0004	high at 12-24 h	7	S/G2-M associated
Alg13	67574	17538356	Cluster0004	high at 12-24 h	7	S/G2-M associated
Anp32a	11737	17518172	Cluster0004	high at 12-24 h	7	S/G2-M associated
Anp32b-ps1	621961	17548324	Cluster0004	high at 12-24 h	7	S/G2-M associated
Anp32e	66471	17400449	Cluster0004	high at 12-24 h	7	S/G2-M associated
Atad2	70472	17317233	Cluster0004	high at 12-24 h	7	S/G2-M associated
Atad5	237877	17253858	Cluster0004	high at 12-24 h	7	S/G2-M associated
AU020206	---	17492239	Cluster0004	high at 12-24 h	7	S/G2-M associated
Aunip	69885	17419792	Cluster0004	high at 12-24 h	7	S/G2-M associated
Bard1	12021	17223999	Cluster0004	high at 12-24 h	7	S/G2-M associated
BC055324	381306	17229128	Cluster0004	high at 12-24 h	7	S/G2-M associated
Blm	12144	17492619	Cluster0004	high at 12-24 h	7	S/G2-M associated
Brca1	12189	17269921	Cluster0004	high at 12-24 h	7	S/G2-M associated
Brca2	12190	17445162	Cluster0004	high at 12-24 h	7	S/G2-M associated
Brip1	237911	17267209	Cluster0004	high at 12-24 h	7	S/G2-M associated
Cbx5	12419	17322327	Cluster0004	high at 12-24 h	7	S/G2-M associated
Ccdc14	239839	17325144	Cluster0004	high at 12-24 h	7	S/G2-M associated
Ccne1	12447	17489886	Cluster0004	high at 12-24 h	7	S/G2-M associated
Ccne2	12448	17411761	Cluster0004	high at 12-24 h	7	S/G2-M associated
Cdc45	12544	17328978	Cluster0004	high at 12-24 h	7	S/G2-M associated
Cdc6	23834	17256225	Cluster0004	high at 12-24 h	7	S/G2-M associated
Cdc7	12545	17439978	Cluster0004	high at 12-24 h	7	S/G2-M associated
Cdca7l	217946	17279701	Cluster0004	high at 12-24 h	7	S/G2-M associated
Cdk2	12566	17246299	Cluster0004	high at 12-24 h	7	S/G2-M associated
Cenpk	60411	17289584	Cluster0004	high at 12-24 h	7	S/G2-M associated
Cenpo	52504	17279789	Cluster0004	high at 12-24 h	7	S/G2-M associated
Chaf1a	27221	17338701	Cluster0004	high at 12-24 h	7	S/G2-M associated
Chaf1b	110749	17327331	Cluster0004	high at 12-24 h	7	S/G2-M associated
Chek1	12649	17525503	Cluster0004	high at 12-24 h	7	S/G2-M associated
Chtf18	214901	17342308	Cluster0004	high at 12-24 h	7	S/G2-M associated
Clspn	269582	17418592	Cluster0004	high at 12-24 h	7	S/G2-M associated
Cntrob	216846	17264562	Cluster0004	high at 12-24 h	7	S/G2-M associated
Coch	12810	17275378	Cluster0004	high at 12-24 h	7	S/G2-M associated
Cse1l	110750	17379808	Cluster0004	high at 12-24 h	7	S/G2-M associated
Dck	13178	17438823	Cluster0004	high at 12-24 h	7	S/G2-M associated
Dclre1b	140917	17408684	Cluster0004	high at 12-24 h	7	S/G2-M associated
Dctpp1	66422	17496645	Cluster0004	high at 12-24 h	7	S/G2-M associated
Ddx11	320209	17339187	Cluster0004	high at 12-24 h	7	S/G2-M associated
Dek	110052	17292276	Cluster0004	high at 12-24 h	7	S/G2-M associated
Dhfr	13361	17289085	Cluster0004	high at 12-24 h	7	S/G2-M associated
Dna2	327762	17233811	Cluster0004	high at 12-24 h	7	S/G2-M associated
Dnaaf2	109065	17281497	Cluster0004	high at 12-24 h	7	S/G2-M associated
Dnmt1	13433	17524535	Cluster0004	high at 12-24 h	7	S/G2-M associated
Donson	60364	17332166	Cluster0004	high at 12-24 h	7	S/G2-M associated
Dtl	76843	17231066	Cluster0004	high at 12-24 h	7	S/G2-M associated
Dut	110074	17375641	Cluster0004	high at 12-24 h	7	S/G2-M associated
E2f1	13555	17393160	Cluster0004	high at 12-24 h	7	S/G2-M associated
E2f7	52679	17237186	Cluster0004	high at 12-24 h	7	S/G2-M associated
E2f8	108961	17491378	Cluster0004	high at 12-24 h	7	S/G2-M associated
Eftud2	20624	17270322	Cluster0004	high at 12-24 h	7	S/G2-M associated
Ercc6l	236930	17543648	Cluster0004	high at 12-24 h	7	S/G2-M associated
Eri1	67276	17508766	Cluster0004	high at 12-24 h	7	S/G2-M associated
Etaa1	68145	17260786	Cluster0004	high at 12-24 h	7	S/G2-M associated
Exo1	26909	17219848	Cluster0004	high at 12-24 h	7	S/G2-M associated
Ezh2	14056	17466507	Cluster0004	high at 12-24 h	7	S/G2-M associated
Fam111a	107373	17357815	Cluster0004	high at 12-24 h	7	S/G2-M associated
Fancm	104806	17275832	Cluster0004	high at 12-24 h	7	S/G2-M associated
Fbxo48	319701	17247428	Cluster0004	high at 12-24 h	7	S/G2-M associated
Fbxo5	67141	17238974	Cluster0004	high at 12-24 h	7	S/G2-M associated
Fen1	14156	17362609	Cluster0004	high at 12-24 h	7	S/G2-M associated
Fignl1	60530	17260633	Cluster0004	high at 12-24 h	7	S/G2-M associated
Fkbp4	14228	17471342	Cluster0004	high at 12-24 h	7	S/G2-M associated
Gemin6	67242	17339928	Cluster0004	high at 12-24 h	7	S/G2-M associated
Gins1	69270	17377525	Cluster0004	high at 12-24 h	7	S/G2-M associated
Gins2	272551	17513525	Cluster0004	high at 12-24 h	7	S/G2-M associated
Gins3	78833	17504321	Cluster0004	high at 12-24 h	7	S/G2-M associated
Gins4	109145	17508151	Cluster0004	high at 12-24 h	7	S/G2-M associated
Gmnn	57441	17291343	Cluster0004	high at 12-24 h	7	S/G2-M associated
Gprc5b	64297	17495610	Cluster0004	high at 12-24 h	7	S/G2-M associated
Gstcd	67553	17410455	Cluster0004	high at 12-24 h	7	S/G2-M associated
Gtf3a	66596	17444813	Cluster0004	high at 12-24 h	7	S/G2-M associated
Hat1	107435	17371739	Cluster0004	high at 12-24 h	7	S/G2-M associated
Haus4	219072	17306384	Cluster0004	high at 12-24 h	7	S/G2-M associated
Haus5	71909	17489251	Cluster0004	high at 12-24 h	7	S/G2-M associated
Haus6	230376	17426956	Cluster0004	high at 12-24 h	7	S/G2-M associated
Haus8	76478	17510264	Cluster0004	high at 12-24 h	7	S/G2-M associated
Hells	15201	17359212	Cluster0004	high at 12-24 h	7	S/G2-M associated
Helq	191578	17450157	Cluster0004	high at 12-24 h	7	S/G2-M associated
Hirip3	233876	17483165	Cluster0004	high at 12-24 h	7	S/G2-M associated
Hjurp	381280	17225329	Cluster0004	high at 12-24 h	7	S/G2-M associated
Hspa14	50497	17381235	Cluster0004	high at 12-24 h	7	S/G2-M associated
Ilf2	67781	17399754	Cluster0004	high at 12-24 h	7	S/G2-M associated
Impdh2	23918	17521838	Cluster0004	high at 12-24 h	7	S/G2-M associated
Ints7	77065	17220809	Cluster0004	high at 12-24 h	7	S/G2-M associated
Kbtbd6	432879	17302234	Cluster0004	high at 12-24 h	7	S/G2-M associated
Khdrbs3	13992	17312054	Cluster0004	high at 12-24 h	7	S/G2-M associated
Kpna3	16648	17307472	Cluster0004	high at 12-24 h	7	S/G2-M associated
Lig1	16881	17473856	Cluster0004	high at 12-24 h	7	S/G2-M associated
Lmnb1	16906	17350740	Cluster0004	high at 12-24 h	7	S/G2-M associated
Lrr1	69706	17275875	Cluster0004	high at 12-24 h	7	S/G2-M associated
Lsm2	27756	17336829	Cluster0004	high at 12-24 h	7	S/G2-M associated
Mb21d1	214763	17529046	Cluster0004	high at 12-24 h	7	S/G2-M associated
Mcm10	70024	17381306	Cluster0004	high at 12-24 h	7	S/G2-M associated
Mcm2	17216	17468798	Cluster0004	high at 12-24 h	7	S/G2-M associated
Mcm3	17215	17221633	Cluster0004	high at 12-24 h	7	S/G2-M associated
Mcm4	17217	17328432	Cluster0004	high at 12-24 h	7	S/G2-M associated
Mcm5	17218	17502583	Cluster0004	high at 12-24 h	7	S/G2-M associated
Mcm6	17219	17226550	Cluster0004	high at 12-24 h	7	S/G2-M associated
Mcm7	17220	17454226	Cluster0004	high at 12-24 h	7	S/G2-M associated
Mcm8	66634	17376626	Cluster0004	high at 12-24 h	7	S/G2-M associated
Mcmbp	210711	17496920	Cluster0004	high at 12-24 h	7	S/G2-M associated
Mdc1	240087	17337250	Cluster0004	high at 12-24 h	7	S/G2-M associated
Mdm1	17245	17237564	Cluster0004	high at 12-24 h	7	S/G2-M associated
Me2	107029	17355391	Cluster0004	high at 12-24 h	7	S/G2-M associated
Mlf1	17349	17398139	Cluster0004	high at 12-24 h	7	S/G2-M associated
Mms22l	212377	17412237	Cluster0004	high at 12-24 h	7	S/G2-M associated
Mre11a	17535	17514760	Cluster0004	high at 12-24 h	7	S/G2-M associated
Mrpl12	56282	17259374	Cluster0004	high at 12-24 h	7	S/G2-M associated
Mrpl18	67681	17340943	Cluster0004	high at 12-24 h	7	S/G2-M associated
Mrpl42	67270	17244506	Cluster0004	high at 12-24 h	7	S/G2-M associated
Msh6	17688	17340307	Cluster0004	high at 12-24 h	7	S/G2-M associated
Mtbp	105837	17311602	Cluster0004	high at 12-24 h	7	S/G2-M associated
Mthfd1	108156	17276520	Cluster0004	high at 12-24 h	7	S/G2-M associated
Mybl2	17865	17379206	Cluster0004	high at 12-24 h	7	S/G2-M associated
NA	NA	17547690	Cluster0004	high at 12-24 h	7	S/G2-M associated
NA	NA	17549186	Cluster0004	high at 12-24 h	7	S/G2-M associated
Nanos1	332397	17360873	Cluster0004	high at 12-24 h	7	S/G2-M associated
Nasp	50927	17428659	Cluster0004	high at 12-24 h	7	S/G2-M associated
Ncapd3	78658	17515577	Cluster0004	high at 12-24 h	7	S/G2-M associated
Ncapg2	76044	17279608	Cluster0004	high at 12-24 h	7	S/G2-M associated
Net1	56349	17290242	Cluster0004	high at 12-24 h	7	S/G2-M associated
Nmral1	67824	17327802	Cluster0004	high at 12-24 h	7	S/G2-M associated
Nrm	106582	17337269	Cluster0004	high at 12-24 h	7	S/G2-M associated
Nsmce4a	67872	17496989	Cluster0004	high at 12-24 h	7	S/G2-M associated
Nup107	103468	17245272	Cluster0004	high at 12-24 h	7	S/G2-M associated
Nup133	234865	17514004	Cluster0004	high at 12-24 h	7	S/G2-M associated
Nup155	170762	17310078	Cluster0004	high at 12-24 h	7	S/G2-M associated
Nup43	69912	17231534	Cluster0004	high at 12-24 h	7	S/G2-M associated
Nup85	445007	17258239	Cluster0004	high at 12-24 h	7	S/G2-M associated
Nup93	71805	17503948	Cluster0004	high at 12-24 h	7	S/G2-M associated
Ogdh	18293	17247080	Cluster0004	high at 12-24 h	7	S/G2-M associated
Orc1	18392	17416690	Cluster0004	high at 12-24 h	7	S/G2-M associated
Orc6	56452	17503431	Cluster0004	high at 12-24 h	7	S/G2-M associated
Parp1	11545	17220122	Cluster0004	high at 12-24 h	7	S/G2-M associated
Pask	269224	17225705	Cluster0004	high at 12-24 h	7	S/G2-M associated
Paxip1	55982	17446539	Cluster0004	high at 12-24 h	7	S/G2-M associated
Pcna	18538	17391971	Cluster0004	high at 12-24 h	7	S/G2-M associated
Pfkfb1	18639	17538590	Cluster0004	high at 12-24 h	7	S/G2-M associated
Plpp2	50784	17242578	Cluster0004	high at 12-24 h	7	S/G2-M associated
Pola1	18968	17543150	Cluster0004	high at 12-24 h	7	S/G2-M associated
Pola2	18969	17361855	Cluster0004	high at 12-24 h	7	S/G2-M associated
Pold1	18971	17490282	Cluster0004	high at 12-24 h	7	S/G2-M associated
Pold3	67967	17493739	Cluster0004	high at 12-24 h	7	S/G2-M associated
Pole	18973	17440465	Cluster0004	high at 12-24 h	7	S/G2-M associated
Pole2	18974	17281506	Cluster0004	high at 12-24 h	7	S/G2-M associated
Polh	80905	17345321	Cluster0004	high at 12-24 h	7	S/G2-M associated
Ppil1	68816	17343026	Cluster0004	high at 12-24 h	7	S/G2-M associated
Ppm1g	14208	17446915	Cluster0004	high at 12-24 h	7	S/G2-M associated
Prim1	19075	17238210	Cluster0004	high at 12-24 h	7	S/G2-M associated
Prim2	19076	17222001	Cluster0004	high at 12-24 h	7	S/G2-M associated
Ptprk	19272	17232358	Cluster0004	high at 12-24 h	7	S/G2-M associated
Rad18	58186	17469636	Cluster0004	high at 12-24 h	7	S/G2-M associated
Rad51	19361	17374722	Cluster0004	high at 12-24 h	7	S/G2-M associated
Rad51ap1	19362	17471201	Cluster0004	high at 12-24 h	7	S/G2-M associated
Rad51c	114714	17267484	Cluster0004	high at 12-24 h	7	S/G2-M associated
Rad54l	19366	17428553	Cluster0004	high at 12-24 h	7	S/G2-M associated
Rbbp4	19646	17430354	Cluster0004	high at 12-24 h	7	S/G2-M associated
Rbl1	19650	17393684	Cluster0004	high at 12-24 h	7	S/G2-M associated
Rbmx2	209003	17534637	Cluster0004	high at 12-24 h	7	S/G2-M associated
Recql4	79456	17318670	Cluster0004	high at 12-24 h	7	S/G2-M associated
Rfc2	19718	17443114	Cluster0004	high at 12-24 h	7	S/G2-M associated
Rfc3	69263	17455608	Cluster0004	high at 12-24 h	7	S/G2-M associated
Rfc5	72151	17451867	Cluster0004	high at 12-24 h	7	S/G2-M associated
Rfwd3	234736	17513061	Cluster0004	high at 12-24 h	7	S/G2-M associated
Rif1	51869	17370745	Cluster0004	high at 12-24 h	7	S/G2-M associated
Rnaseh2a	69724	17511241	Cluster0004	high at 12-24 h	7	S/G2-M associated
Rpa1	68275	17265935	Cluster0004	high at 12-24 h	7	S/G2-M associated
Rpa2	19891	17419469	Cluster0004	high at 12-24 h	7	S/G2-M associated
Rprd1b	70470	17378784	Cluster0004	high at 12-24 h	7	S/G2-M associated
Rqcd1	58184	17214257	Cluster0004	high at 12-24 h	7	S/G2-M associated
Rrm1	20133	17481102	Cluster0004	high at 12-24 h	7	S/G2-M associated
Rrm2	20135	17274540	Cluster0004	high at 12-24 h	7	S/G2-M associated
Rtkn2	170799	17234008	Cluster0004	high at 12-24 h	7	S/G2-M associated
Saal1	78935	17491178	Cluster0004	high at 12-24 h	7	S/G2-M associated
Samd1	666704	17503043	Cluster0004	high at 12-24 h	7	S/G2-M associated
Senp1	223870	17321148	Cluster0004	high at 12-24 h	7	S/G2-M associated
Sephs1	109079	17366497	Cluster0004	high at 12-24 h	7	S/G2-M associated
Slbp	20492	17447128	Cluster0004	high at 12-24 h	7	S/G2-M associated
Slfn9	237886	17266851	Cluster0004	high at 12-24 h	7	S/G2-M associated
Srd5a1	78925	17294135	Cluster0004	high at 12-24 h	7	S/G2-M associated
Ssrp1	20833	17372679	Cluster0004	high at 12-24 h	7	S/G2-M associated
Suv39h1	20937	17539986	Cluster0004	high at 12-24 h	7	S/G2-M associated
Suv39h2	64707	17381225	Cluster0004	high at 12-24 h	7	S/G2-M associated
Tarsl2	272396	17478919	Cluster0004	high at 12-24 h	7	S/G2-M associated
Tcf19	106795	17344336	Cluster0004	high at 12-24 h	7	S/G2-M associated
Ticrr	77011	17479425	Cluster0004	high at 12-24 h	7	S/G2-M associated
Timeless	21853	17238325	Cluster0004	high at 12-24 h	7	S/G2-M associated
Tinf2	28113	17306793	Cluster0004	high at 12-24 h	7	S/G2-M associated
Tipin	66131	17518331	Cluster0004	high at 12-24 h	7	S/G2-M associated
Tmem194	210035	17238097	Cluster0004	high at 12-24 h	7	S/G2-M associated
Tomm40l	641376	17229644	Cluster0004	high at 12-24 h	7	S/G2-M associated
Tonsl	72749	17318617	Cluster0004	high at 12-24 h	7	S/G2-M associated
Topbp1	235559	17520932	Cluster0004	high at 12-24 h	7	S/G2-M associated
Ttf2	74044	17408444	Cluster0004	high at 12-24 h	7	S/G2-M associated
Tubg1	103733	17256549	Cluster0004	high at 12-24 h	7	S/G2-M associated
Tubgcp3	259279	17507490	Cluster0004	high at 12-24 h	7	S/G2-M associated
Uhrf1	18140	17338747	Cluster0004	high at 12-24 h	7	S/G2-M associated
Usp1	230484	17415715	Cluster0004	high at 12-24 h	7	S/G2-M associated
Usp39	28035	17467711	Cluster0004	high at 12-24 h	7	S/G2-M associated
Vps16	80743	17376311	Cluster0004	high at 12-24 h	7	S/G2-M associated
Wdhd1	218973	17305757	Cluster0004	high at 12-24 h	7	S/G2-M associated
Wdr76	241627	17375308	Cluster0004	high at 12-24 h	7	S/G2-M associated
Wdr90	106618	17342438	Cluster0004	high at 12-24 h	7	S/G2-M associated
Wee1	22390	17481743	Cluster0004	high at 12-24 h	7	S/G2-M associated
Xpo1	103573	17247695	Cluster0004	high at 12-24 h	7	S/G2-M associated
Xrcc6	14375	17313433	Cluster0004	high at 12-24 h	7	S/G2-M associated
Zfp367	238673	17293665	Cluster0004	high at 12-24 h	7	S/G2-M associated
Zfp382	233060	17476273	Cluster0004	high at 12-24 h	7	S/G2-M associated
Zgrf1	71643	17402485	Cluster0004	high at 12-24 h	7	S/G2-M associated
Znhit3	448850	17267106	Cluster0004	high at 12-24 h	7	S/G2-M associated
Hist1h1a	80838	17285879	Cluster0019	high at 16-20 h	8	Histones
Hist1h1b	56702	17291005	Cluster0019	high at 16-20 h	8	Histones
Hist1h2ab	319172	17285867	Cluster0019	high at 16-20 h	8	Histones
Hist1h2af	319173	17285819	Cluster0019	high at 16-20 h	8	Histones
Hist1h2ag	319167	17291057	Cluster0019	high at 16-20 h	8	Histones
Hist1h2an	319170	17291012	Cluster0019	high at 16-20 h	8	Histones
Hist1h2ao	665433	17285703	Cluster0019	high at 16-20 h	8	Histones
Hist1h2ao	665433	17291023	Cluster0019	high at 16-20 h	8	Histones
Hist1h2bb	319178	17285863	Cluster0019	high at 16-20 h	8	Histones
Hist1h2bf	319180	17291190	Cluster0019	high at 16-20 h	8	Histones
Hist1h2bk	319184	17285742	Cluster0019	high at 16-20 h	8	Histones
Hist1h2bl	319185	17290997	Cluster0019	high at 16-20 h	8	Histones
Hist1h2bn	319187	17285691	Cluster0019	high at 16-20 h	8	Histones
Hist1h4k	319160	17290999	Cluster0019	high at 16-20 h	8	Histones
Hist1h4m	100041230	17285706	Cluster0019	high at 16-20 h	8	Histones
Hist2h2aa1	15267	17400545	Cluster0019	high at 16-20 h	8	Histones
Hist2h2aa2	319192	17408017	Cluster0019	high at 16-20 h	8	Histones
Hist2h2ab	621893	17400539	Cluster0019	high at 16-20 h	8	Histones
Hist2h2ac	319176	17408011	Cluster0019	high at 16-20 h	8	Histones
Hist2h2bb	319189	17400562	Cluster0019	high at 16-20 h	8	Histones
Hist4h4	320332	17548561	Cluster0019	high at 16-20 h	8	Histones
Mxd3	17121	17292828	Cluster0019	high at 16-20 h	8	Histones
Xkr5	319581	17507813	Cluster0019	high at 16-20 h	8	Histones
1190002F15Rik	381822	17463724	Cluster0003	high at 18-24 h	9	S/G2-M associated
1700066M21Rik	73467	17212931	Cluster0003	high at 18-24 h	9	S/G2-M associated
2700094K13Rik	72657	17387464	Cluster0003	high at 18-24 h	9	S/G2-M associated
2700099C18Rik	77022	17340411	Cluster0003	high at 18-24 h	9	S/G2-M associated
2810417H13Rik	68026	17518636	Cluster0003	high at 18-24 h	9	S/G2-M associated
Aaas	223921	17322200	Cluster0003	high at 18-24 h	9	S/G2-M associated
Ankle1	234396	17502179	Cluster0003	high at 18-24 h	9	S/G2-M associated
Anln	68743	17524969	Cluster0003	high at 18-24 h	9	S/G2-M associated
Arhgap11a	228482	17389481	Cluster0003	high at 18-24 h	9	S/G2-M associated
Arhgap19	71085	17364707	Cluster0003	high at 18-24 h	9	S/G2-M associated
Arhgef39	230098	17424633	Cluster0003	high at 18-24 h	9	S/G2-M associated
Arl6ip1	54208	17495466	Cluster0003	high at 18-24 h	9	S/G2-M associated
Asf1b	66929	17503023	Cluster0003	high at 18-24 h	9	S/G2-M associated
Aspm	12316	17217914	Cluster0003	high at 18-24 h	9	S/G2-M associated
Aurka	20878	17395016	Cluster0003	high at 18-24 h	9	S/G2-M associated
Aurkb	20877	17251485	Cluster0003	high at 18-24 h	9	S/G2-M associated
BC030867	217216	17256910	Cluster0003	high at 18-24 h	9	S/G2-M associated
Birc5	11799	17258867	Cluster0003	high at 18-24 h	9	S/G2-M associated
Bora	77744	17302362	Cluster0003	high at 18-24 h	9	S/G2-M associated
Bub1	12235	17391376	Cluster0003	high at 18-24 h	9	S/G2-M associated
Bub1b	12236	17374569	Cluster0003	high at 18-24 h	9	S/G2-M associated
C330027C09Rik	224171	17326081	Cluster0003	high at 18-24 h	9	S/G2-M associated
Calm2	12314	17347938	Cluster0003	high at 18-24 h	9	S/G2-M associated
Casc5	76464	17374692	Cluster0003	high at 18-24 h	9	S/G2-M associated
Ccdc18	73254	17440164	Cluster0003	high at 18-24 h	9	S/G2-M associated
Ccdc34	68201	17374121	Cluster0003	high at 18-24 h	9	S/G2-M associated
Ccna2	12428	17404821	Cluster0003	high at 18-24 h	9	S/G2-M associated
Ccnb1	268697	17295757	Cluster0003	high at 18-24 h	9	S/G2-M associated
Ccnf	12449	17341781	Cluster0003	high at 18-24 h	9	S/G2-M associated
Cdc20	107995	17429177	Cluster0003	high at 18-24 h	9	S/G2-M associated
Cdc25b	12531	17376446	Cluster0003	high at 18-24 h	9	S/G2-M associated
Cdc25c	12532	17353520	Cluster0003	high at 18-24 h	9	S/G2-M associated
Cdca2	108912	17307969	Cluster0003	high at 18-24 h	9	S/G2-M associated
Cdca3	14793	17462958	Cluster0003	high at 18-24 h	9	S/G2-M associated
Cdca8	52276	17429896	Cluster0003	high at 18-24 h	9	S/G2-M associated
Cdk1	12534	17241692	Cluster0003	high at 18-24 h	9	S/G2-M associated
Cdkn2c	12580	17428217	Cluster0003	high at 18-24 h	9	S/G2-M associated
Cdkn2d	12581	17524698	Cluster0003	high at 18-24 h	9	S/G2-M associated
Cdkn3	72391	17299268	Cluster0003	high at 18-24 h	9	S/G2-M associated
Cenpa	12615	17435825	Cluster0003	high at 18-24 h	9	S/G2-M associated
Cenpe	229841	17402797	Cluster0003	high at 18-24 h	9	S/G2-M associated
Cenpf	108000	17230918	Cluster0003	high at 18-24 h	9	S/G2-M associated
Cenph	26886	17295745	Cluster0003	high at 18-24 h	9	S/G2-M associated
Cenpi	102920	17537648	Cluster0003	high at 18-24 h	9	S/G2-M associated
Cenpj	219103	17307046	Cluster0003	high at 18-24 h	9	S/G2-M associated
Cenpl	70454	17218682	Cluster0003	high at 18-24 h	9	S/G2-M associated
Cenpm	66570	17319596	Cluster0003	high at 18-24 h	9	S/G2-M associated
Cenpn	72155	17505913	Cluster0003	high at 18-24 h	9	S/G2-M associated
Cenpp	66336	17292477	Cluster0003	high at 18-24 h	9	S/G2-M associated
Cenpq	83815	17344990	Cluster0003	high at 18-24 h	9	S/G2-M associated
Cenpt	320394	17512529	Cluster0003	high at 18-24 h	9	S/G2-M associated
Cenpu	71876	17501025	Cluster0003	high at 18-24 h	9	S/G2-M associated
Cenpw	66311	17240022	Cluster0003	high at 18-24 h	9	S/G2-M associated
Cep128	75216	17282980	Cluster0003	high at 18-24 h	9	S/G2-M associated
Cep192	70799	17351511	Cluster0003	high at 18-24 h	9	S/G2-M associated
[truncated: 4,019 more rows]
