# Supplementary material for: Assembly of a parts list of the human mitotic cell cycle machinery
Source: J Mol Cell Biol. 2018 Nov 17;11(8):703–18. doi: 10.1093/jmcb/mjy063 (PMC6788831; doi:10.1093/jmcb/mjy063)
Supplement: mjy063_Supplementary_Table_S3 [file mjy063_supplementary_table_s3.xlsx]

## Sheet: S,G2-M phase gene list
HGNC_gene_symbol	Gene_description	Gene_type	Chromosome	Cell cycle association	Manual_annotation	Reference	Confidence score	Phase_NHDF	NHDF r=0.88 MCLi1.3, C3+1	F5-PC, filtered >5 r=0.5, MCLi1.7	cc_regulated promoters	altertive promoters	Mouse orthologues symbol MGI	Mouse orthologues entrez MGI	Phase MEF	r=0.85_MCLi1.7	Cluster_Description	Origin	Whitfield et al. 2002	BarJoseph et al. 2008	PenaDiaz et al. 2013	Grant et al. 2013	Dominguez et al. 2016	Human tissue atlas (validation dataset)	Human tissue atlas cell cycle signature	Mouse development (validation dataset)	Mouse development cell cycle signature	Protein localisation (current study)	HPA	RNAi (current studt)	Mitocheck	HGNC_ID	Ensembl_ID	Entrez_ID
ACD	adrenocortical dysplasia homolog (mouse)	protein-coding	16	Known	Telomere maintenance	PMID:15181449	8	S	Cluster003	Cluster001	p1	p2|p4	Acd	497652	G2M	Cluster0628		passed f5	G1/S				G1-S	Cluster01	yes	Cluster01	yes		Validated:Nuclear bodies	ns	+	HGNC:25070	ENSG00000102977	65057
ALMS1	ALMS1, centrosome and basal body associated protein	protein-coding	2	Known	Centrosome regulation	PMID:17954613	7	S	Cluster026	Cluster001	p3	p1|p2|p4	Alms1	236266	S	Cluster0002	S-G2/M_up@12h-max20	passed f5						Cluster01	yes	Cluster02	yes			ns	+	HGNC:428	ENSG00000116127	7840
ANAPC1	anaphase promoting complex subunit 1	protein-coding	2	Known	Mitosis:Spindle checkpoint	PMID:18485873	4	S	Cluster003	Cluster001	p1|p2		Anapc1	17222	S	Cluster0506		passed f5						Cluster02	yes	Cluster02	yes		Approved: Vesicles	ns	+	HGNC:19988	ENSG00000153107	64682
ANAPC15	anaphase promoting complex subunit 15	protein-coding	11	Known	Mitosis:Spindle checkpoint	PMID:21926987	3	G2M					Anapc15	75430	S	Cluster0002	S-G2/M_up@12h-max20	mouse						Cluster01	yes	Cluster01	yes			ns	+	HGNC:24531	ENSG00000110200	25906
ANAPC7	anaphase promoting complex subunit 7	protein-coding	12	Known	Mitosis:Spindle checkpoint	PMID:18485873	4	S	Cluster003	Cluster001	p1		Anapc7	56317	S			passed f5						Cluster01	yes	Cluster02	yes			ns	+	HGNC:17380	ENSG00000196510	51434
ANLN	anillin actin binding protein	protein-coding	7	Known	Cytokinesis	PMID:10931866	8	G2M	Cluster003	Cluster001	p1|p2|p5|p9		Anln	68743	G2M	Cluster0002	S-G2/M_up@12h-max20	passed f5	G2		G2/M	G2	G2-M	No Class	no	Cluster06	no			ns	+:mitosis delayed (CMPO:0000202)|abnormal chromosome segregation (CMPO:0000326)|binuclear cell (CMPO:0000213)|abnormal nucleus shape (CMPO:0000157)|mitotic metaphase plate congression (CMPO:0000348)	HGNC:14082	ENSG00000011426	54443
ANP32B	acidic nuclear phosphoprotein 32 family member B	protein-coding	9	Known	Cell cycle related chromatin organisation	PMID:20538007	5	S	Cluster003				Anp32b	67628	S	Cluster0003	G1_up_8-30h	filtered out from f5 but re-added	G2/M					Cluster02	yes	Cluster01	yes		Approved: Centrosome;Cytosol;Nucleoplasm	ns	+	HGNC:16677	ENSG00000136938	10541
ANP32E	acidic nuclear phosphoprotein 32 family member E	protein-coding	1	Known	Cell cycle related chromatin organisation	PMID:24463511	9	G2M	Cluster003	Cluster001	p1|p3|p7|p8	p2|p4|p5|p6|p9	Anp32e	66471	S	Cluster0002	S-G2/M_up@12h-max20	passed f5	G2/M	G2/M	G2/M	G2/M		Cluster02	yes	Cluster03	yes			0	+	HGNC:16673	ENSG00000143401	81611
ARHGAP11A	Rho GTPase activating protein 11A	protein-coding	15	Known	Cytokinesis	PMCID:PMC4239416	10	G2M	Cluster003	Cluster001	p1		Arhgap11a	228482	G2M	Cluster0002	S-G2/M_up@12h-max20	passed f5	G2	G2/M	G2	G2	G2-M	Cluster02	yes	Cluster05	no		Approved: Cytosol;Nucleoli	1	+	HGNC:15783	ENSG00000198826	9824
ASF1B	anti-silencing function 1B histone chaperone	protein-coding	19	Known	Cell cycle related chromatin organisation	PMID:14718166	9	S	Cluster003	Cluster001	p1		Asf1b	66929	S	Cluster0002	S-G2/M_up@12h-max20	passed f5	S	G2/M	S		G1-S	Cluster01	yes	Cluster01	yes			ns	+	HGNC:20996	ENSG00000105011	55723
ASPM	abnormal spindle microtubule assembly	protein-coding	1	Known	Cytokinesis	PMID:12355089	12	G2M	Cluster003	Cluster001	p1|p3	p2	Aspm	12316	G2M	Cluster0002	S-G2/M_up@12h-max20	passed f5		M/G1	G2/M	G2/M	G2-M	Cluster02	yes	Cluster01	yes			ns	+:cell death (CMPO:0000030)|mitosis delayed (CMPO:0000202)|metaphase delayed (CMPO:0000307)|mitotic metaphase plate congression (CMPO:0000348)|abnormal nucleus shape (CMPO:0000157)	HGNC:19048	ENSG00000066279	259266
ATAD2	ATPase family, AAA domain containing 2	protein-coding	8	Known	Cell cycle regulation	PMID:17998543	8	S	Cluster003	Cluster001	p1|p2	p3	Atad2	70472	S	Cluster0002	S-G2/M_up@12h-max20	passed f5	G1/S	G1/S		G1/S		Cluster01	yes	Cluster01	yes		Validated:Nucleoplasm	ns	+	HGNC:30123	ENSG00000156802	29028
ATAD5	ATPase family, AAA domain containing 5	protein-coding	17	Known	DNA damage	Uniprot keywords	9	S	Cluster003	Cluster001	p1		Atad5	237877	S	Cluster0002	S-G2/M_up@12h-max20	passed f5		G1/S		G1/S	G1-S	Cluster02	yes	Cluster01	yes			ns	+	HGNC:25752	ENSG00000176208	79915
ATP23	ATP23 metallopeptidase and ATP synthase assembly factor homolog	protein-coding	12	Known	DNA damage:NHEJ	PMID:10219089	5	G2M	Cluster003	Cluster001	p2	p1|p3	Atp23	68876	S			passed f5				G1/S		Cluster01	yes	Cluster03	yes		Validated:Plasma membrane;Vesicles Cell Junctions;Cytosol	ns	+	HGNC:29452	ENSG00000166896	91419
ATRIP	ATR interacting protein	protein-coding	3	Known	DNA damage:Interstrand crosslink repair	Reactome	4	S	Cluster003	Cluster001	p1	p2	Atrip	235610	S			passed f5						Cluster01	yes				Approved: Nucleus	ns	+	HGNC:33499	ENSG00000164053	84126
AUNIP	aurora kinase A and ninein interacting protein	protein-coding	1	Known	Mitosis:Spindle assembly and regulation	PMID:20596670	6	S	Cluster003	Cluster001	p1		Aunip	69885	S	Cluster0002	S-G2/M_up@12h-max20	passed f5		M/G1				Cluster01	yes	Cluster01	yes			ns	+	HGNC:28363	ENSG00000127423	79000
AURKA	aurora kinase A	protein-coding	20	Known	Cell cycle regulation // Centrosome regulation // Mitosis:Spindle assembly and regulation // Cytokinesis	PMID:21820309 // PMID:19774610	11	G2M	Cluster003	Cluster001	p1		Aurka	20878	G2M	Cluster0002	S-G2/M_up@12h-max20	passed f5		G2/M	G2	G2/M	G2-M	Cluster01	yes	Cluster02	yes			ns	+:proliferating cells (CMPO:0000241)|abnormal nucleus shape (CMPO:0000157)|binuclear cell (CMPO:0000213)|abnormal chromosome segregation (CMPO:0000326)	HGNC:11393	ENSG00000087586	6790
AURKB	aurora kinase B	protein-coding	17	Known	Cytokinesis	PMID:12689593 // PMID:12925766	11	G2M	Cluster003	Cluster001	p1|p2		Aurkb	20877	G2M	Cluster0002	S-G2/M_up@12h-max20	passed f5	G2	G2/M	G2		G2-M	Cluster02	yes	Cluster02	yes			0	+:abnormal chromosome segregation (CMPO:0000326)|binuclear cell (CMPO:0000213)|condensation followed by decondensation without completion of mitosis (PHN00000011)|abnormal nucleus shape (CMPO:0000157)|mitotic metaphase plate congression (CMPO:0000348)	HGNC:11390	ENSG00000178999	9212
BARD1	BRCA1 associated RING domain 1	protein-coding	2	Known	DNA damage	PMID:15905410	12	S	Cluster003	Cluster001	p1	p2	Bard1	12021	S	Cluster0002	S-G2/M_up@12h-max20	passed f5	G1/S	G1/S	G1/S	G1/S		Cluster02	yes	Cluster01	yes		Supported: Nuclear speckles	ns	+:increased cell movement speed (CMPO:0000236)|metaphase delayed (CMPO:0000307)|mitotic metaphase plate congression (CMPO:0000348)	HGNC:952	ENSG00000138376	580
BAZ1B	bromodomain adjacent to zinc finger domain 1B	protein-coding	7	Known	DNA replication	PMID:16252006	7	S	Cluster007	Cluster001	p2	p1|p3	Baz1b	22385	S	Cluster0002	S-G2/M_up@12h-max20	passed f5						Cluster02	yes	Cluster01	yes		Supported: Nuclear bodies	ns	+:increased variability of nuclear shape in population (CMPO:0000345)	HGNC:961	ENSG00000009954	9031
BIRC5	baculoviral IAP repeat containing 5	protein-coding	17	Known	Mitosis:Chromosome partition	Uniprot keywords	11	G2M	Cluster003	Cluster001	p1|p2		Birc5	11799	G2M	Cluster0002	S-G2/M_up@12h-max20	passed f5	G2/M	G2/M	M/G1	M/G1	G2-M	Cluster02	yes	Cluster02	yes			ns	+	HGNC:593	ENSG00000089685	332
BLM	Bloom syndrome, RecQ helicase-like	protein-coding	15	Known	DNA replication // DNA damage:DSB	PMID:9388193	8	S	Cluster003	Cluster001	p1	p3	Blm	12144	S	Cluster0002	S-G2/M_up@12h-max20	passed f5		G1/S	G1/S					Cluster01	yes		Supported: Nucleus Cytosol	ns	+	HGNC:1058	ENSG00000197299	641
BORA	bora, aurora kinase A activator	protein-coding	13	Known	Cell cycle regulation	PMID:16890155	8	G2M	Cluster003	Cluster001	p1		Bora	77744	G2M	Cluster0002	S-G2/M_up@12h-max20	passed f5	G2	G2/M		G2		Cluster02	yes	Cluster02	yes			ns	+	HGNC:24724	ENSG00000136122	79866
BRCA1	breast cancer 1	protein-coding	17	Known	DNA damage:Homologous recombination // Cell cycle regulation // Centrosome regulation	PMID:17643121 // PMID:17349954	10	S	Cluster003	Cluster001	p1	p12|p5	Brca1	12189	S	Cluster0002	S-G2/M_up@12h-max20	passed f5	S	G1/S		G1/S		Cluster01	yes	Cluster01	yes			ns	+	HGNC:1100	ENSG00000012048	672
BRCA2	breast cancer 2	protein-coding	13	Known	DNA damage:Homologous recombination // Cytokinesis // Centrosome regulation	PMID:20729832 // PMID:17286961 // PMID:17286961	9	S	Cluster003	Cluster001	p1	p2|p3|p5	Brca2	12190	S	Cluster0002	S-G2/M_up@12h-max20	passed f5				G1/S		Cluster02	yes	Cluster01	yes		Approved: Nucleoplasm Cytosol	ns	+:abnormal nucleus shape (CMPO:0000157)|binuclear cell (CMPO:0000213)|abnormal chromosome segregation (CMPO:0000326)	HGNC:1101	ENSG00000139618	675
BRIP1	BRCA1 interacting protein C-terminal helicase 1	protein-coding	17	Known	DNA damage:Homologous recombination	PMID:11301010	8	S	Cluster003	Cluster001	p1|p2		Brip1	237911	S	Cluster0002	S-G2/M_up@12h-max20	passed f5		G1/S		G1/S		Cluster01	yes	Cluster05	no		Supported: Nuclear membrane;Nucleus	ns	+	HGNC:20473	ENSG00000136492	83990
BTG3	BTG family member 3	protein-coding	21	Known	Cell cycle regulation	PMID:16166625	4	S	Cluster003				Btg3	12228	S	Cluster0294	G1_max10-12h	filtered out from f5 but re-added				G2		Cluster01	yes	Cluster08	no			ns	+	HGNC:1132	ENSG00000154640	10950
BUB1	BUB1, mitotic checkpoint serine/threonine kinase	protein-coding	2	Known	Mitosis:Chromosome partition	Uniprot keywords	12	G2M	Cluster003	Cluster001	p1		Bub1	12235	G2M	Cluster0002	S-G2/M_up@12h-max20	passed f5	G2/M	G2/M	G2/M	G2/M	G2-M	Cluster01	yes	Cluster01	yes			0	+:mitotic metaphase plate congression (CMPO:0000348)|abnormal nucleus shape (CMPO:0000157)|graped micronucleus (CMPO:0000156)|binuclear cell (CMPO:0000213)|abnormal chromosome segregation (CMPO:0000326)|mitosis delayed (CMPO:0000202)|cell death (CMPO:0000030)	HGNC:1148	ENSG00000169679	699
BUB1B	mitotic checkpoint serine/threonine kinase B	protein-coding	15	Known	Mitosis:Spindle checkpoint	PMID:20070256	8	G2M	Cluster003				Bub1b	12236	G2M			filtered out from f5 but re-added	G2/M		G2/M			Cluster01	yes	Cluster02	yes		Approved: Nucleus Nucleoli fibrillar center Cell Junctions	ns	+:cell death (CMPO:0000030)	HGNC:1149	ENSG00000156970	701
BUB3	BUB3 mitotic checkpoint protein	protein-coding	10	Known	Mitosis:Chromosome partition	Uniprot keywords	12	G2M	Cluster003	Cluster001	p1	p2|p3|p4	Bub3	12237	G2M	Cluster0002	S-G2/M_up@12h-max20	passed f5	G2	G2	G2	G2/M	G2-M	Cluster02	yes	Cluster01	yes			ns	+:abnormal chromosome segregation (CMPO:0000326)|abnormal nucleus shape (CMPO:0000157)	HGNC:1151	ENSG00000154473	9184
CALM3	calmodulin 3 (phosphorylase kinase, delta)	protein-coding	19	Known	Cytokinesis	PMID:16760425	3	G2M	Cluster003	Cluster001	p4		Calm3	12315	G2M			passed f5		G2				No Class	no	No Class	no			ns	+	HGNC:1449	ENSG00000160014	808
CASP8AP2	caspase 8 associated protein 2	protein-coding	6	Known	Cell cycle regulation	Uniprot keywords	10	S	Cluster003	Cluster001	p2	p1	Casp8ap2	26885	S	Cluster0002	S-G2/M_up@12h-max20	passed f5	G1/S	G1/S		G1/S	G1-S			Cluster01	yes		Approved: Nuclear bodies;Nucleoli	ns	+:cell death (CMPO:0000030)	HGNC:1510	ENSG00000118412	9994
CCDC134	coiled-coil domain containing 134	protein-coding	22	Known	Cell cycle regulation	PMID:22644376	3	G2M	Cluster003	Cluster001	p2	p1	Ccdc134	76457	S	Cluster0003	G1_up_8-30h	passed f5						No Class	no	Cluster02	yes			ns	+	HGNC:26185	ENSG00000100147	79879
CCNA2	cyclin A2	protein-coding	4	Known	Cell cycle regulation	PMID:1312467	11	G2M	Cluster003	Cluster001	p1		Ccna2	12428	G2M	Cluster0002	S-G2/M_up@12h-max20	passed f5	G2	G2/M	G2	G2/M	G2-M	Cluster02	yes	Cluster10	no		Validated:Cytosol;Nucleoplasm	0	+:binuclear cell (CMPO:0000213)|abnormal chromosome segregation (CMPO:0000326)|abnormal nucleus shape (CMPO:0000157)	HGNC:1578	ENSG00000145386	890
CCNB1	cyclin B1	protein-coding	5	Known	Cell cycle regulation	PMID:18195732	13	G2M	Cluster003	Cluster001	p1|p2|p3		Ccnb1	268697	G2M	Cluster0002	S-G2/M_up@12h-max20	passed f5	G2/M	M/G1	G2/M	G2/M	G2-M	Cluster02	yes	Cluster01	yes		Validated:Cytosol	1	+:abnormal nucleus shape (CMPO:0000157)|abnormal chromosome segregation (CMPO:0000326)|binuclear cell (CMPO:0000213)	HGNC:1579	ENSG00000134057	891
CCNB2	cyclin B2	protein-coding	15	Known	Cell cycle regulation	Reactome	11	G2M	Cluster003	Cluster001	p1|p2|p3		Ccnb2	12442	G2M	Cluster0002	S-G2/M_up@12h-max20	passed f5	G2/M	G2/M	M/G1	G2/M	G2-M	Cluster01	yes	Cluster01	yes		Validated:Cytosol Golgi apparatus	ns	+	HGNC:1580	ENSG00000157456	9133
CCNE1	cyclin E1	protein-coding	19	Known	Cell cycle regulation	PMID:7739542	11	S	Cluster001	Cluster001	p1		Ccne1	12447	S	Cluster0002	S-G2/M_up@12h-max20	passed f5	G1/S	G1/S	G1/S	G1/S	G1-S	Cluster02	yes	Cluster01	yes		Validated:Nucleoplasm	1	+	HGNC:1589	ENSG00000105173	898
CCNE2	cyclin E2	protein-coding	8	Known	Cell cycle regulation	PMID:9858585	11	S	Cluster003	Cluster001	p1		Ccne2	12448	S	Cluster0002	S-G2/M_up@12h-max20	passed f5	G1/S	G1/S	G1/S	G1/S	G1-S	Cluster01	yes	Cluster02	yes			0	+	HGNC:1590	ENSG00000175305	9134
CCNF	cyclin F	protein-coding	16	Known	Centrosome regulation	PMID:20596027	11	G2M	Cluster003	Cluster001	p1|p2		Ccnf	12449	G2M	Cluster0002	S-G2/M_up@12h-max20	passed f5	G2	G2/M	G2	G2	G2-M	Cluster02	yes	Cluster10	no		Supported: Centrosome	ns	+:increased variability of nuclear shape in population (CMPO:0000345)	HGNC:1591	ENSG00000162063	899
CCP110	centriolar coiled-coil protein 110kDa	protein-coding	16	Known	Centrosome regulation	PMID:20596027	7	G2M	Cluster003	Cluster001	p1|p2		Ccp110	101565	S	Cluster0002	S-G2/M_up@12h-max20	passed f5						Cluster01	yes	Cluster02	yes			ns	+:binuclear cell (CMPO:0000213)|abnormal chromosome segregation (CMPO:0000326)	HGNC:24342	ENSG00000103540	9738
CCSAP	centriole, cilia and spindle-associated protein	protein-coding	1	Known	Mitosis:Spindle assembly and regulation	PMID:26562023	2	G2M					Ccsap	73420	S	Cluster0002	S-G2/M_up@12h-max20	mouse			G2/M			No Class	no	Cluster06	no			ns	+	HGNC:29578	ENSG00000154429	126731
CCT3	chaperonin containing TCP1, subunit 3 (gamma)	protein-coding	1	Known	Centrosome regulation	PMID:20080638	5	S	Cluster001	Cluster001	p1|p2	p3	Cct3	12462	S	Cluster0003	G1_up_8-30h	passed f5						Cluster01	yes	Cluster02	yes		Supported: Cytosol;Plasma membrane	ns	+	HGNC:1616	ENSG00000163468	7203
CDC20	cell division cycle 20	protein-coding	1	Known	Mitosis:Spindle checkpoint	PMID:17443180	12	G2M	Cluster003	Cluster001	p1|p2|p3|p4		Cdc20	107995	G2M	Cluster0002	S-G2/M_up@12h-max20	passed f5	G2/M	G2/M	M/G1	G2/M	G2-M	Cluster01	yes	Cluster02	yes			0	+:metaphase delayed (CMPO:0000307)|abnormal chromosome segregation (CMPO:0000326)	HGNC:1723	ENSG00000117399	991
CDC23	cell division cycle 23	protein-coding	5	Known	Mitosis:Spindle checkpoint	PMID:9790767	4	S	Cluster003	Cluster001	p1		Cdc23	52563	G2M	Cluster0296	S-like_up12h	passed f5						No Class	no	Cluster02	yes			ns	+:metaphase delayed (CMPO:0000307)|abnormal chromosome segregation (CMPO:0000326)|binuclear cell (CMPO:0000213)|abnormal nucleus shape (CMPO:0000157)|mitotic metaphase plate congression (CMPO:0000348)	HGNC:1724	ENSG00000094880	8697
CDC25A	cell division cycle 25A	protein-coding	3	Known	Cell cycle regulation	PMID:11139144	8	S	Cluster003	Cluster001	p1		Cdc25a	12530	S	Cluster0003	G1_up_8-30h	passed f5	G1/S	G1/S	G1/S	G1/S		Cluster01	yes	No Class	no		Approved: Golgi apparatus;Nucleus;Vesicles	0	+	HGNC:1725	ENSG00000164045	993
CDC25B	cell division cycle 25B	protein-coding	20	Known	Cell cycle regulation	PMID:12400006	10	G2M	Cluster003	Cluster001	p5	p1|p2|p3|p6|p7	Cdc25b	12531	G2M	Cluster0002	S-G2/M_up@12h-max20	passed f5	G2/M	G2/M	G2/M	G2/M	G2-M	Cluster02	yes	Cluster10	no		Uncertain: Cytosol;Nucleoplasm	0	+	HGNC:1726	ENSG00000101224	994
CDC25C	cell division cycle 25C	protein-coding	5	Known	Cell cycle regulation	PMID:8119945	11	G2M	Cluster003	Cluster001	p1		Cdc25c	12532	G2M	Cluster0002	S-G2/M_up@12h-max20	passed f5	G2	G2/M	G2/M	G2/M	G2-M	Cluster01	yes	Cluster01	yes		Supported: Nuclear speckles	ns	+	HGNC:1727	ENSG00000158402	995
CDC27	cell division cycle 27	protein-coding	17	Known	Mitosis:Spindle checkpoint	PMID:7736578	7	S	Cluster003	Cluster001	p1|p2	p4	Cdc27	217232	G2M	Cluster0314		passed f5	G2/M		G2/M	G2		No Class	no	Cluster02	yes		Validated:Nucleoplasm	ns	+:mitotic metaphase plate congression (CMPO:0000348)|abnormal nucleus shape (CMPO:0000157)|binuclear cell (CMPO:0000213)|abnormal chromosome segregation (CMPO:0000326)|metaphase delayed (CMPO:0000307)	HGNC:1728	ENSG00000004897	996
CDC45	cell division cycle 45	protein-coding	22	Known	DNA replication:DNA replication:Replication Initiation	PMID:25999062	9	S	Cluster003	Cluster001	p1		Cdc45	12544	S	Cluster0002	S-G2/M_up@12h-max20	passed f5	S	G1/S		G1/S		Cluster01	yes	Cluster01	yes		Supported: Cytosol;Nucleoplasm Centrosome	0	+	HGNC:1739	ENSG00000093009	8318
CDC5L	cell division cycle 5 like	protein-coding	6	Known	Cell cycle regulation	PMID:9468527	5	S	Cluster003	Cluster001	p2	p1|p3|p5	Cdc5l	71702	G2M			passed f5						Cluster01	yes	Cluster02	yes		Supported: Nucleoplasm	ns	+:mitotic metaphase plate congression (CMPO:0000348)|abnormal nucleus shape (CMPO:0000157)|binuclear cell (CMPO:0000213)|abnormal chromosome segregation (CMPO:0000326)	HGNC:1743	ENSG00000096401	988
CDC6	cell division cycle 6	protein-coding	17	Known	DNA replication:Pre-replication complex	PMID:25999062	12	S	Cluster003	Cluster001	p1		Cdc6	23834	S	Cluster0002	S-G2/M_up@12h-max20	passed f5	G1/S	G1/S	G1/S	G1/S	G1-S	Cluster02	yes	Cluster01	yes		Supported: Cytosol;Golgi apparatus;Nucleoplasm	0	+:binuclear cell (CMPO:0000213)|metaphase delayed (CMPO:0000307)|abnormal chromosome segregation (CMPO:0000326)|abnormal nucleus shape (CMPO:0000157)|mitotic metaphase plate congression (CMPO:0000348)	HGNC:1744	ENSG00000094804	990
CDC7	cell division cycle 7	protein-coding	1	Known	Cell cycle regulation	PMID:12065429	8	S	Cluster003	Cluster001	p1|p2|p3		Cdc7	12545	S	Cluster0002	S-G2/M_up@12h-max20	passed f5	S	G1/S				Cluster01	yes	Cluster01	yes		Supported: Cytokinetic bridge;Mitotic spindle;Nucleoplasm	ns	+	HGNC:1745	ENSG00000097046	8317
CDCA2	cell division cycle associated 2	protein-coding	8	Known	Mitosis:Chromosome partition // Mitosis:DNA condensation	PMID:16492807 // 16998479	8	G2M	Cluster003	Cluster001	p1|p2|p3		Cdca2	108912	G2M	Cluster0002	S-G2/M_up@12h-max20	passed f5			G2	G2	G2-M	Cluster01	yes	Cluster01	yes		Validated:Nucleoplasm	ns	+	HGNC:14623	ENSG00000184661	157313
CDCA3	cell division cycle associated 3	protein-coding	12	Known	Cell cycle regulation	By similarity	10	G2M	Cluster003	Cluster001	p1		Cdca3	14793	G2M	Cluster0002	S-G2/M_up@12h-max20	passed f5	G2/M	G2/M	G2/M	G2/M	G2-M	Cluster01	yes	Cluster02	yes		Approved: Cytosol	ns	+	HGNC:14624	ENSG00000111665	83461
CDCA4	cell division cycle associated 4	protein-coding	14	Known	Cell cycle regulation	PMID:16984923	5	S	Cluster003	Cluster001	p1		Cdca4	71963	S	Cluster0425		passed f5		G2/M				Cluster02	yes	Cluster02	yes		Supported: Cytosol;Nucleoplasm	ns	+	HGNC:14625	ENSG00000170779	55038
CDCA5	cell division cycle associated 5	protein-coding	11	Known	Mitosis:DNA condensation	PMID:15837422	7	S	Cluster003	Cluster001	p1		Cdca5	67849	S	Cluster0002	S-G2/M_up@12h-max20	passed f5						Cluster01	yes	Cluster01	yes		Supported: Nucleoplasm	ns	+:abnormal chromosome segregation (CMPO:0000326)|abnormal nucleus shape (CMPO:0000157)|mitotic metaphase plate congression (CMPO:0000348)	HGNC:14626	ENSG00000146670	113130
CDCA7	cell division cycle associated 7	protein-coding	2	Known	Cell cycle regulation	PMID:11598121	8	S	Cluster003	Cluster001	p1		Cdca7	66953	S	Cluster0147	G1_max6-14h	passed f5	G1/S		G1/S		G2-M	Cluster02	yes	Cluster01	yes		Supported: Cytosol;Nucleoplasm	ns	+	HGNC:14628	ENSG00000144354	83879
CDCA8	cell division cycle associated 8	protein-coding	1	Known	Mitosis:Chromosome partition	PMID:15260989 PMID:15249581	12	G2M	Cluster003	Cluster001	p1|p2		Cdca8	52276	G2M	Cluster0002	S-G2/M_up@12h-max20	passed f5	G2	G2/M	G2	G2/M	G2-M	Cluster01	yes	Cluster01	yes			ns	+:increased variability of nuclear shape in population (CMPO:0000345)|abnormal nucleus shape (CMPO:0000157)|binuclear cell (CMPO:0000213)|abnormal chromosome segregation (CMPO:0000326)	HGNC:14629	ENSG00000134690	55143
CDK1	cyclin-dependent kinase 1	protein-coding	10	Known	Cell cycle regulation	PMID:24746669	11	G2M	Cluster003	Cluster001	p1|p2		Cdk1	12534	G2M	Cluster0002	S-G2/M_up@12h-max20	passed f5		G2/M	G2	G2	G2-M	Cluster02	yes	Cluster01	yes		Validated:Cytosol;Nucleus	0	+:abnormal nucleus shape (CMPO:0000157)|binuclear cell (CMPO:0000213)|metaphase delayed (CMPO:0000307)|abnormal chromosome segregation (CMPO:0000326)	HGNC:1722	ENSG00000170312	983
CDK19	cyclin-dependent kinase 19	protein-coding	6	Known	Cell cycle regulation	IBAA	4	G2M	Cluster057				Cdk19	78334	G2M	Cluster0007	G0_down@4h-up@30h	filtered out from f5 but re-added		G2/M	G2/M			No Class	no	Cluster05	no		Approved: Nucleoplasm;Vesicles	ns	+:increased cell movement distance (CMPO:0000237)	HGNC:19338	ENSG00000155111	23097
CDK2	cyclin-dependent kinase 2	protein-coding	12	Known	Cell cycle regulation // Centrosome regulation	PMID:10499802	7	S	Cluster003	Cluster001	p2|p3	p1|p4|p7	Cdk2	12566	S	Cluster0002	S-G2/M_up@12h-max20	passed f5		G2/M	G1/S			No Class	no	Cluster02	yes		Validated:Nucleoplasm Centrosome;Cytosol	ns	+	HGNC:1771	ENSG00000123374	1017
CDK4	cyclin-dependent kinase 4	protein-coding	12	Known	Cell cycle regulation	PMID:7603984	6	S	Cluster040	Cluster001	p1|p2		Cdk4	12567	S	Cluster0629		passed f5		G2/M				No Class	no	Cluster01	yes		Supported: Cytosol;Nuclear membrane;Nucleoli;Nucleus	ns	+:increased variability of nuclear shape in population (CMPO:0000345)	HGNC:1773	ENSG00000135446	1019
CDK5RAP2	CDK5 regulatory subunit associated protein 2	protein-coding	9	Known	Centrosome regulation	PMID:18042621 // PMID:19282672	9	G2M	Cluster003	Cluster001	p1	p11|p12|p14|p2|p3|p6|p8|p9	Cdk5rap2	214444	G2M	Cluster0556		passed f5		G2/M			G2-M	Cluster01	yes	Cluster03	yes			ns	+:increased variability of nuclear shape in population (CMPO:0000345)|abnormal nucleus shape (CMPO:0000157)	HGNC:18672	ENSG00000136861	55755
CDKN2C	cyclin-dependent kinase inhibitor 2C (p18, inhibits CDK4)	protein-coding	1	Known	Cell cycle regulation	PMID:11800646	8	G2M	Cluster003	Cluster001	p2|p3|p4|p5|p7	p1|p6	Cdkn2c	12580	G2M	Cluster0002	S-G2/M_up@12h-max20	passed f5	G2	G2/M	S	G2				Cluster08	no		Approved: Cytosol;Nucleoplasm	ns	+	HGNC:1789	ENSG00000123080	1031
CDKN2D	cyclin-dependent kinase inhibitor 2D (p19, inhibits CDK4)	protein-coding	19	Known	Cell cycle regulation	PMID:10208428	7	G2M					Cdkn2d	12581	G2M	Cluster0002	S-G2/M_up@12h-max20	mouse	G2/M	G2/M		G2		Cluster02	yes	Cluster03	yes		Supported: Cytosol;Nucleoplasm	ns	+	HGNC:1790	ENSG00000129355	1032
CDKN3	cyclin-dependent kinase inhibitor 3	protein-coding	14	Known	Cell cycle regulation	PMID:8127873	9	G2M	Cluster003	Cluster001	p1|p2|p3		Cdkn3	72391	G2M	Cluster0002	S-G2/M_up@12h-max20	passed f5	M/G1		M/G1	M/G1	G2-M	Cluster01	yes	Cluster02	yes		Validated:Cytosol	ns	+	HGNC:1791	ENSG00000100526	1033
CDT1	chromatin licensing and DNA replication factor 1	protein-coding	16	Known	DNA replication:Pre-replication complex	PMID:25999062	8	S	Cluster003	Cluster001	p1		Cdt1	67177	S	Cluster0003	G1_up_8-30h	passed f5			G1/S	G1/S	G1-S	Cluster02	yes	Cluster10	no		Supported: Nuclear bodies;Nucleus	ns	+:abnormal nucleus shape (CMPO:0000157)|mitotic metaphase plate congression (CMPO:0000348)|binuclear cell (CMPO:0000213)|metaphase delayed (CMPO:0000307)|abnormal chromosome segregation (CMPO:0000326)|cell death (CMPO:0000030)	HGNC:24576	ENSG00000167513	81620
CENPA	centromere protein A	protein-coding	2	Known	Mitosis:Kinetochore formation	PMID:11682612	8	G2M	Cluster003	Cluster001	p2		Cenpa	12615	G2M	Cluster0002	S-G2/M_up@12h-max20	passed f5		G2/M		G2		Cluster02	yes	Cluster01	yes	nucleus		1	+	HGNC:1851	ENSG00000115163	1058
CENPE	centromere protein E	protein-coding	4	Known	Mitosis:Kinetochore formation	PMID:7889940	12	G2M	Cluster003	Cluster001	p1|p2		Cenpe	229841	G2M	Cluster0002	S-G2/M_up@12h-max20	passed f5	G2/M	G2/M	G2	G2	G2-M	Cluster02	yes	Cluster04	no			ns	+:mitosis delayed (CMPO:0000202)|cell death (CMPO:0000030)|mitotic metaphase plate congression (CMPO:0000348)|abnormal nucleus shape (CMPO:0000157)|abnormal chromosome segregation (CMPO:0000326)|metaphase delayed (CMPO:0000307)|binuclear cell (CMPO:0000213)	HGNC:1856	ENSG00000138778	1062
CENPF	centromere protein F	protein-coding	1	Known	Mitosis:Kinetochore formation	PMID:16252009	12	G2M	Cluster003	Cluster001	p1|p2|p3		Cenpf	108000	G2M	Cluster0002	S-G2/M_up@12h-max20	passed f5	G2/M	M/G1	G2	G2/M	G2-M	Cluster02	yes	Cluster01	yes			ns	+:abnormal chromosome segregation (CMPO:0000326)	HGNC:1857	ENSG00000117724	1063
CENPH	centromere protein H	protein-coding	5	Known	Mitosis:Kinetochore formation	PMID:11092768	6	G2M	Cluster003	Cluster001	p1|p2		Cenph	26886	S	Cluster0002	S-G2/M_up@12h-max20	passed f5						Cluster01	yes	Cluster01	yes			ns	+	HGNC:17268	ENSG00000153044	64946
CENPI	centromere protein I	protein-coding	X	Known	Mitosis:Kinetochore formation	PMID:26527398	6	G2M	Cluster003	Cluster001	p1		Cenpi	102920	G2M	Cluster0002	S-G2/M_up@12h-max20	passed f5				G2		Cluster02	yes	Cluster01	yes			ns	+	HGNC:3968	ENSG00000102384	2491
CENPJ	centromere protein J	protein-coding	13	Known	Centrosome regulation	PMID:22020124	7	S	Cluster003	Cluster001	p1		Cenpj	219103	G2M	Cluster0002	S-G2/M_up@12h-max20	passed f5						Cluster01	yes	Cluster01	yes			ns	+	HGNC:17272	ENSG00000151849	55835
CENPK	centromere protein K	protein-coding	5	Known	Mitosis:Kinetochore formation	PMID:16622420	6	S	Cluster003	Cluster001	p1		Cenpk	60411	S	Cluster0002	S-G2/M_up@12h-max20	passed f5						Cluster02	yes	Cluster01	yes			ns	+:mitotic metaphase plate congression (CMPO:0000348)|metaphase delayed (CMPO:0000307)|mitosis delayed (CMPO:0000202)	HGNC:29479	ENSG00000123219	64105
CENPL	centromere protein L	protein-coding	1	Known	Mitosis:Kinetochore formation	PMID:16622420	8	S	Cluster003	Cluster001	p2|p3|p4		Cenpl	70454	G2M	Cluster0002	S-G2/M_up@12h-max20	passed f5	G2				G2-M	Cluster01	yes	Cluster01	yes			ns	+	HGNC:17879	ENSG00000120334	91687
CENPM	centromere protein M	protein-coding	22	Known	Mitosis:Kinetochore formation	PMID:16622420	7	G2M	Cluster003	Cluster001	p1|p2|p4	p3|p8	Cenpm	66570	G2M	Cluster0002	S-G2/M_up@12h-max20	passed f5	S	G2/M				Cluster02	yes	Cluster01	yes			ns	+	HGNC:18352	ENSG00000100162	79019
CENPN	centromere protein N	protein-coding	16	Known	Mitosis:Kinetochore formation	PMID:16622420	6	S	Cluster003	Cluster001	p1		Cenpn	72155	G2M	Cluster0002	S-G2/M_up@12h-max20	passed f5		G2/M				Cluster02	yes	Cluster02	yes			ns	+	HGNC:30873	ENSG00000166451	55839
CENPO	centromere protein O	protein-coding	2	Known	Mitosis:Kinetochore formation	PMID:16622420	7	S	Cluster003	Cluster001	p1|p3		Cenpo	52504	S	Cluster0002	S-G2/M_up@12h-max20	passed f5				G2/M		Cluster01	yes	Cluster07	no			ns	+:mitosis delayed (CMPO:0000202)|abnormal nucleus shape (CMPO:0000157)|mitotic metaphase plate congression (CMPO:0000348)	HGNC:28152	ENSG00000138092	79172
CENPP	centromere protein P	protein-coding	9	Known	Mitosis:Kinetochore formation	PMID:16622420	4	S	Cluster003	Cluster001	p1	p2|p3	Cenpp	66336	G2M	Cluster0002	S-G2/M_up@12h-max20	passed f5						No Class	no	Cluster01	yes			ns	+	HGNC:32933	ENSG00000188312	401541
CENPQ	centromere protein Q	protein-coding	6	Known	Mitosis:Kinetochore formation	PMID:16622420	9	S	Cluster003	Cluster001	p1		Cenpq	83815	G2M	Cluster0002	S-G2/M_up@12h-max20	passed f5	S	G1/S		G1/S	G1-S	Cluster02	yes	Cluster01	yes			ns	+	HGNC:21347	ENSG00000031691	55166
CENPT	centromere protein T	protein-coding	16	Known	Mitosis:Kinetochore formation	PMID:21529714	4	S	Cluster16				Cenpt	320394	G2M	Cluster0002	S-G2/M_up@12h-max20	filtered out from f5 but re-added		G2/M				No Class	no	Cluster11	no			ns	+:mitosis delayed (CMPO:0000202)|abnormal chromosome segregation (CMPO:0000326)|metaphase delayed (CMPO:0000307)|binuclear cell (CMPO:0000213)|mitotic metaphase plate congression (CMPO:0000348)|abnormal nucleus shape (CMPO:0000157)	HGNC:25787	ENSG00000102901	80152
CENPU	centromere protein U	protein-coding	4	Known	Mitosis:Kinetochore formation	PMID:16716197	9	S	Cluster003	Cluster001	p1|p2		Cenpu	71876	S	Cluster0002	S-G2/M_up@12h-max20	passed f5	S	G2/M		G1/S		Cluster01	yes	Cluster02	yes			ns	+	HGNC:21348	ENSG00000151725	79682
CENPW	centromere protein W	protein-coding	6	Known	Mitosis:Kinetochore formation	PMID:19070575 // PMID:22002061	4	G2M	Cluster003	Cluster001	p1|p2		Cenpw	66311	G2M	Cluster0002	S-G2/M_up@12h-max20	passed f5								Cluster02	yes			ns	-	HGNC:21488	ENSG00000203760	387103
CENPX	centromere protein X	protein-coding	17	Known	Transcription regulation	PMID:18411297	2	G2M	Cluster003	Cluster001	p1		Cenpx	20892	S	Cluster0270	S-G2M_up12h	passed f5						No Class	no	No Class	no			ns	+	HGNC:11422	ENSG00000169689	201254
CEP120	centrosomal protein 120kDa	protein-coding	5	Known	Centrosome regulation	By similarity	4	G2M	Cluster003				Cep120	225523	S			filtered out from f5 but re-added						Cluster01	yes	Cluster07	no			ns	+	HGNC:26690	ENSG00000168944	153241
CEP128	centrosomal protein 128kDa	protein-coding	14	Known	Centrosome regulation	By similarity	4	G2M	Cluster003	Cluster001	p2	p1|p3|p4|p5	Cep128	75216	G2M	Cluster0002	S-G2/M_up@12h-max20	passed f5						Cluster01	yes	Cluster11	no			ns	+	HGNC:20359	ENSG00000100629	145508
CEP135	centrosomal protein 135kDa	protein-coding	4	Known	Centrosome regulation	By similarity	7	G2M	Cluster003	Cluster001	p2|p3	p1	Cep135	381644	G2M			passed f5			G2			Cluster02	yes	Cluster02	yes			ns	+:mitosis delayed (CMPO:0000202)|cell death (CMPO:0000030)|mitotic metaphase plate congression (CMPO:0000348)|prometaphase delayed (CMPO:0000344)|abnormal nucleus shape (CMPO:0000157)|metaphase delayed (CMPO:0000307)	HGNC:29086	ENSG00000174799	9662
CEP152	centrosomal protein 152kDa	protein-coding	15	Known	Centrosome regulation	PMID:20852615	7	G2M	Cluster003	Cluster001	p1	p2	Cep152	99100	S	Cluster0002	S-G2/M_up@12h-max20	passed f5						Cluster01	yes	Cluster01	yes			ns	+	HGNC:29298	ENSG00000103995	22995
CEP162	centrosomal protein 162kDa	protein-coding	6	Known	Centrosome regulation	PMID:23644468	2	G2M					Cep162	382090	S	Cluster0297	S-like_up12h	mouse						Cluster01	yes	Cluster02	yes			ns	+	HGNC:21107	ENSG00000135315	22832
CEP192	centrosomal protein 192kDa	protein-coding	18	Known	Centrosome regulation	By similarity	5	G2M	Cluster003				Cep192	70799	G2M	Cluster0002	S-G2/M_up@12h-max20	filtered out from f5 but re-added			G2/M			Cluster02	yes	Cluster05	no			ns	+:mitosis delayed (CMPO:0000202)|abnormal chromosome segregation (CMPO:0000326)|mitotic metaphase plate congression (CMPO:0000348)|abnormal nucleus shape (CMPO:0000157)	HGNC:25515	ENSG00000101639	55125
CEP295	centrosomal protein 295kDa	protein-coding	11	Known	Centrosome regulation	By similarity	5	S	Cluster003				Cep295	319675	S	Cluster0002	S-G2/M_up@12h-max20	filtered out from f5 but re-added				S		Cluster01	yes	Cluster03	yes			ns	+	HGNC:29366	ENSG00000166004	85459
CEP41	centrosomal protein 41kDa	protein-coding	7	Known	Centrosome regulation	PMID:22246503	7	S	Cluster003	Cluster001	p1		Cep41	83922	S			passed f5					G2-M	Cluster01	yes	Cluster02	yes			ns	+	HGNC:12370	ENSG00000106477	95681
CEP44	centrosomal protein 44kDa	protein-coding	4	Known	Centrosome regulation	PMID:21399614	5	G2M	Cluster003	Cluster001	p3	p1|p2|p4	Cep44	382010	G2M			passed f5	G2					Cluster01	yes	Cluster01	yes			ns	+	HGNC:29356	ENSG00000164118	80817
CEP55	centrosomal protein 55kDa	protein-coding	10	Known	Cytokinesis	PMID:16198290 // PMID:21399614	11	G2M	Cluster003	Cluster001	p1|p2		Cep55	74107	G2M	Cluster0002	S-G2/M_up@12h-max20	passed f5	G2/M	G2/M	G2/M	G2/M	G2-M	Cluster01	yes	Cluster01	yes			ns	+:abnormal nucleus shape (CMPO:0000157)|binuclear cell (CMPO:0000213)|abnormal chromosome segregation (CMPO:0000326)	HGNC:1161	ENSG00000138180	55165
CEP57	centrosomal protein 57kDa	protein-coding	11	Known	Centrosome regulation	By similarity	7	G2M	Cluster003				Cep57	74360	S	Cluster0002	S-G2/M_up@12h-max20	filtered out from f5 but re-added		M/G1		G1/S		Cluster01	yes	Cluster01	yes			ns	+	HGNC:30794	ENSG00000166037	9702
CEP57L1	centrosomal protein 57kDa-like 1	protein-coding	6	Known	Centrosome regulation	By similarity	4	S	Cluster003	Cluster001	p1		Cep57l1	103268	G2M	Cluster0105	S_down@4h-up_12h	passed f5						Cluster01	yes	Cluster02	yes			ns	+	HGNC:21561	ENSG00000183137	285753
CEP72	centrosomal protein 72kDa	protein-coding	5	Known	Centrosome regulation	By similarity	4	G2M	Cluster003	Cluster001	p1		Cep72	74470	S			passed f5						Cluster01	yes	Cluster02	yes			ns	+	HGNC:25547	ENSG00000112877	55722
CEP76	centrosomal protein 76kDa	protein-coding	18	Known	Centrosome regulation	PMID:19460342 // PMID:21399614	6	S	Cluster003	Cluster001	p1|p2		Cep76	225659	S	Cluster0002	S-G2/M_up@12h-max20	passed f5			G2			Cluster01	yes	Cluster01	yes			ns	+	HGNC:25727	ENSG00000101624	79959
CEP78	centrosomal protein 78kDa	protein-coding	9	Known	Centrosome regulation	PMID:27246242	3	S	Cluster003				Cep78	208518	S	Cluster0055		filtered out from f5 but re-added						Cluster01	yes	Cluster03	yes			ns	+	HGNC:25740	ENSG00000148019	84131
CEP85	centrosomal protein 85kDa	protein-coding	1	Known	Mitosis:Chromosome partition	Uniprot keywords	4	S	Cluster003	Cluster001	p1|p2		Cep85	70012	S			passed f5					G2-M	Cluster01	yes	Cluster11	no			1	+	HGNC:25309	ENSG00000130695	64793
CEP89	centrosomal protein 89kDa	protein-coding	19	Known	Centrosome regulation	PMID:23348840	4	G2M	Cluster003	Cluster001	p1|p2		Cep89	72140	G2M			passed f5						No Class	no	Cluster01	yes			ns	+:cell death (CMPO:0000030)	HGNC:25907	ENSG00000121289	84902
CEP97	centrosomal protein 97kDa	protein-coding	3	Known	Centrosome regulation	PMID:17719545	5	G2M	Cluster003	Cluster001	p1	p2	Cep97	74201	S			passed f5					G1-S	Cluster01	yes	Cluster05	no			ns	+	HGNC:26244	ENSG00000182504	79598
CETN3	centrin 3	protein-coding	5	Known	Microtubule regulation	PMID:21399614	4	S	Cluster003	Cluster001	p1	p2	Cetn3	12626	S	Cluster0698		passed f5						Cluster01	yes	Cluster02	yes			ns	+	HGNC:1868	ENSG00000153140	1070
CHAF1A	chromatin assembly factor 1 subunit A	protein-coding	19	Known	Cell cycle related chromatin organisation	PMID:8858152	11	S	Cluster003	Cluster001	p1|p3		Chaf1a	27221	S	Cluster0002	S-G2/M_up@12h-max20	passed f5	G1/S	G1/S	G1/S	G1/S	G1-S	Cluster02	yes	Cluster01	yes			ns	+	HGNC:1910	ENSG00000167670	10036
CHAF1B	chromatin assembly factor 1 subunit B	protein-coding	21	Known	Cell cycle related chromatin organisation	PMID:8858152	8	S	Cluster003	Cluster001	p1		Chaf1b	110749	S	Cluster0002	S-G2/M_up@12h-max20	passed f5	G1/S	G1/S	G1/S	G1/S		No Class	no	Cluster01	yes			ns	+	HGNC:1911	ENSG00000159259	8208
CHEK1	checkpoint kinase 1	protein-coding	11	Known	DNA damage:Homologous recombination // Cell cycle regulation	PMID:15665856 // PMID:15311285	8	S	Cluster003	Cluster001	p1	p2|p4	Chek1	12649	S	Cluster0002	S-G2/M_up@12h-max20	passed f5			G1/S	G1/S		Cluster02	yes	Cluster01	yes		Approved: Nucleoplasm;Vesicles	ns	+	HGNC:1925	ENSG00000149554	1111
CHEK2	checkpoint kinase 2	protein-coding	22	Known	DNA damage:DSB // Cell cycle regulation	PMID:16481012 // PMID:10617473	7	G2M	Cluster003	Cluster001	p1	p2|p3|p4	Chek2	50883	G2M	Cluster0711		passed f5	G2	G2/M				Cluster02	yes	Cluster05	no		Supported: Golgi apparatus;Nucleoplasm	ns	+	HGNC:16627	ENSG00000183765	11200
CHTF18	chromosome transmission fidelity factor 18	protein-coding	16	Known	Sister chromatid cohesion	PMID:12766176	6	G2M	Cluster003	Cluster001	p1|p2		Chtf18	214901	S	Cluster0002	S-G2/M_up@12h-max20	passed f5						Cluster01	yes	Cluster01	yes		Validated:Nucleoplasm Cytosol	ns	+	HGNC:18435	ENSG00000127586	63922
CIT	citron rho-interacting serine/threonine kinase	protein-coding	12	Known	Cytokinesis	PMID:16236794	8	G2M	Cluster003	Cluster001	p1|p3		Cit	12704	G2M	Cluster0002	S-G2/M_up@12h-max20	passed f5		G2/M		G2/M	G2-M	No Class	no	Cluster06	no			ns	+:abnormal nucleus shape (CMPO:0000157)|abnormal chromosome segregation (CMPO:0000326)|binuclear cell (CMPO:0000213)|mitosis delayed (CMPO:0000202)|cell death (CMPO:0000030)	HGNC:1985	ENSG00000122966	11113
CKAP2	cytoskeleton associated protein 2	protein-coding	13	Known	Cytokinesis	PMID:16061649	11	G2M	Cluster003	Cluster001	p1|p2	p3|p4	Ckap2	80986	G2M	Cluster0002	S-G2/M_up@12h-max20	passed f5	G2	G2/M	G2	G2	G2-M	Cluster02	yes	Cluster02	yes			ns	+:mitotic metaphase plate congression (CMPO:0000348)|abnormal nucleus shape (CMPO:0000157)|abnormal chromosome segregation (CMPO:0000326)	HGNC:1990	ENSG00000136108	26586
CKAP2L	cytoskeleton associated protein 2 like	protein-coding	2	Known	Mitosis:Spindle assembly and regulation	PMID:24260314	8	G2M	Cluster003	Cluster001	p1		Ckap2l	70466	G2M	Cluster0002	S-G2/M_up@12h-max20	passed f5			G2	G2		Cluster02	yes	Cluster01	yes			ns	+	HGNC:26877	ENSG00000169607	150468
CKAP5	cytoskeleton associated protein 5	protein-coding	11	Known	Microtubule regulation	PMID:12569123	11	G2M	Cluster003	Cluster001	p1	p2	Ckap5	75786	G2M	Cluster0002	S-G2/M_up@12h-max20	passed f5	G2/M	G2/M	G2/M		G2-M	Cluster01	yes	Cluster01	yes			ns	+:graped micronucleus (CMPO:0000156)|abnormal nucleus shape (CMPO:0000157)|mitotic metaphase plate congression (CMPO:0000348)|cell death (CMPO:0000030)|mitosis delayed (CMPO:0000202)	HGNC:28959	ENSG00000175216	9793
CKS1B	CDC28 protein kinase regulatory subunit 1B	protein-coding	1	Known	Cell cycle regulation	IBAA	12	G2M	Cluster003	Cluster001	p1|p2		Cks1b	54124	G2M	Cluster0002	S-G2/M_up@12h-max20	passed f5	G2	G2/M	G2/M	M/G1	G2-M	Cluster02	yes	Cluster01	yes		Approved: Cytosol;Mitochondria;Nucleus;Vesicles	ns	+:increased nucleus size (CMPO:0000140)	HGNC:19083	ENSG00000173207	1163
CKS2	CDC28 protein kinase regulatory subunit 2	protein-coding	9	Known	Cell cycle regulation	PMID:2227411	11	G2M	Cluster003	Cluster001	p1		Cks2	66197	G2M	Cluster0002	S-G2/M_up@12h-max20	passed f5	G2/M	G2/M	G2/M	G2/M	G2-M	Cluster01	yes	Cluster01	yes		Approved: Cytosol;Mitochondria;Nucleus;Vesicles	ns	+	HGNC:2000	ENSG00000123975	1164
CLSPN	claspin	protein-coding	1	Known	DNA damage:Fork stalling	PMID:12766152	9	S	Cluster003	Cluster001	p1|p2		Clspn	269582	S	Cluster0002	S-G2/M_up@12h-max20	passed f5	G1/S	G1/S		S		Cluster02	yes	Cluster01	yes		Validated:Nucleoplasm Golgi apparatus	ns	+	HGNC:19715	ENSG00000092853	63967
CNTLN	centlein	protein-coding	9	Known	Centrosome regulation	PMID:24554434	3	G2M	Cluster067				Cntln	338349	G2M	Cluster0007	G0_down@4h-up@30h	filtered out from f5 but re-added					G2-M	Cluster01	yes	Cluster07	no			ns	+	HGNC:23432	ENSG00000044459	54875
CNTRL	centriolin	protein-coding	9	Known	Cytokinesis	PMID:12732615	6	G2M	Cluster003				Cntrl	26920	G2M			filtered out from f5 but re-added		G2/M		G2/M	G2-M	Cluster01	yes	Cluster05	no			ns	+	HGNC:1858	ENSG00000119397	11064
CNTROB	centrobin, centrosomal BRCA2 interacting protein	protein-coding	17	Known	Centrosome regulation	PMID:16275750	7	G2M	Cluster003	Cluster001	p1		Cntrob	216846	S	Cluster0002	S-G2/M_up@12h-max20	passed f5				M/G1	G2-M	Cluster01	yes	Cluster01	yes			ns	+	HGNC:29616	ENSG00000170037	116840
CRLF3	cytokine receptor-like factor 3	protein-coding	17	Known	Cell cycle regulation	PMID:19427400	2	S					Crlf3	54394	S	Cluster0003	G1_up_8-30h	mouse				G2				Cluster08	no		Supported: Cytosol;Plasma membrane	ns	+	HGNC:17177	ENSG00000176390	51379
CTC1	CTS telomere maintenance complex component 1	protein-coding	17	Known	Telomere maintenance	PMID:19854131	5	G2M					Ctc1	68964	G2M	Cluster0296	S-like_up12h	mouse				G1/S		Cluster02	yes	Cluster04	no			ns	+:increased nucleus size (CMPO:0000140)	HGNC:26169	ENSG00000178971	80169
CTCF	CCCTC-binding factor (zinc finger protein)	protein-coding	16	Known	Mitosis:Chromosome partition	Uniprot keywords	6	G2M	Cluster003				Ctcf	13018	S	Cluster0103	S_max12-14h	filtered out from f5 but re-added	G2/M		G2			Cluster02	yes	Cluster04	no			ns	+	HGNC:13723	ENSG00000102974	10664
CTPS2	CTP synthase 2	protein-coding	X	Known	DNA replication:DNA metabolism	PMID:10899599	2	G2M	Cluster003	Cluster001	p1|p2		Ctps2	55936	G2M	Cluster0009	G0_down@6h-up@30h	passed f5						No Class	no	Cluster12	no		Approved: Cytosol;Nucleoplasm	ns	+	HGNC:2520	ENSG00000047230	56474
DBF4	DBF4 zinc finger	protein-coding	7	Known	DNA replication:Replication initiation	PMID:10523313	10	S	Cluster003	Cluster001	p1|p3	p2	Dbf4	27214	G2M	Cluster0002	S-G2/M_up@12h-max20	passed f5		M/G1	G2	G2	G2-M	Cluster01	yes	Cluster01	yes		Approved: Nucleus	ns	+	HGNC:17364	ENSG00000006634	10926
DBF4B	DBF4 zinc finger B	protein-coding	17	Known	Cell cycle regulation	PMID:12065429	7	G2M	Cluster003	Cluster001	p1|p2							passed f5		G2/M	G2/M	G2/M	G2-M	Cluster01	yes				Supported: Nucleus	ns	+	HGNC:17883	ENSG00000161692	80174
DCK	deoxycytidine kinase	protein-coding	4	Known	DNA replication:DNA metabolism	PMID:12808445	7	S	Cluster003	Cluster001	p2|p3|p4|p5	p1	Dck	13178	S	Cluster0002	S-G2/M_up@12h-max20	passed f5						Cluster02	yes	Cluster03	yes		Supported: Nucleus	ns	+:proliferating cells (CMPO:0000241)	HGNC:2704	ENSG00000156136	1633
DCLRE1A	DNA cross-link repair 1A	protein-coding	10	Known	DNA damage:Interstrand crosslink repair	PMID:15542852	5	S	Cluster003	Cluster001	p1		Dclre1a	55947	S			passed f5		G1/S				No Class	no	Cluster01	yes		Supported: Nucleoli fibrillar center;Nucleoplasm	ns	+	HGNC:17660	ENSG00000198924	9937
DCLRE1B	DNA cross-link repair 1B	protein-coding	1	Known	DNA damage:NHEJ	PMID:20655466	7	S	Cluster003	Cluster001	p1	p2|p3	Dclre1b	140917	S	Cluster0002	S-G2/M_up@12h-max20	passed f5		G1/S		G1/S		Cluster02	yes	Cluster10	no		Supported: Nuclear bodies;Nucleoplasm	ns	+	HGNC:17641	ENSG00000118655	64858
DCTPP1	dCTP pyrophosphatase 1	protein-coding	16	Known	DNA replication:DNA metabolism	PMID:24467396	5	S	Cluster003	Cluster001	p1		Dctpp1	66422	S	Cluster0002	S-G2/M_up@12h-max20	passed f5		G1/S				No Class	no	Cluster01	yes		Approved: Cytosol;Nucleoplasm	ns	+	HGNC:28777	ENSG00000179958	79077
DDIAS	DNA damage-induced apoptosis suppressor	protein-coding	11	Known	DNA damage	PMID:24214091	6	S	Cluster003	Cluster001	p1		Ddias	74041	G2M	Cluster0002	S-G2/M_up@12h-max20	passed f5				G2		Cluster01	yes	Cluster02	yes		Approved: Cytosol;Plasma membrane	ns	+	HGNC:26351	ENSG00000165490	220042
DDX11	DEAD/H (Asp-Glu-Ala-Asp/His) box helicase 11	protein-coding	12	Known	DNA damage // DNA replication	PMID:10648783	9	S	Cluster003	Cluster001	p1		Ddx11	320209	S	Cluster0002	S-G2/M_up@12h-max20	passed f5		G1/S		S		Cluster02	yes	Cluster01	yes		Supported: Nucleoli;Nucleus	ns	+	HGNC:2736	ENSG00000013573	1663
DEK	DEK proto-oncogene	protein-coding	6	Known	DNA damage:DSB	PMID:21653549	5	S	Cluster003				Dek	110052	S	Cluster0002	S-G2/M_up@12h-max20	filtered out from f5 but re-added						Cluster02	yes	Cluster01	yes			ns	+	HGNC:2768	ENSG00000124795	7913
DHFR	dihydrofolate reductase	protein-coding	5	Known	DNA replication:DNA metabolism	PMID:2303423	10	S	Cluster003				Dhfr	13361	S	Cluster0002	S-G2/M_up@12h-max20	filtered out from f5 but re-added	S	G2/M		G1/S		Cluster02	yes	Cluster01	yes		Supported: Mitochondria	ns	+:increased variability of nuclear shape in population (CMPO:0000345)	HGNC:2861	ENSG00000228716	1719
DIAPH3	diaphanous related formin 3	protein-coding	13	Known	Microtubule regulation	PMID:21397845	6	G2M	Cluster003	Cluster001	p1	p2|p3|p4	Diaph3	56419	G2M	Cluster0002	S-G2/M_up@12h-max20	passed f5						Cluster01	yes	Cluster01	yes			ns	+	HGNC:15480	ENSG00000139734	81624
DLGAP5	discs, large (Drosophila) homolog-associated protein 5	protein-coding	14	Known	Cell cycle regulation	PMID:12527899	11	G2M	Cluster003	Cluster001	p1|p2		Dlgap5	218977	G2M	Cluster0002	S-G2/M_up@12h-max20	passed f5	G2/M	G2/M	G2/M	G2/M	G2-M	Cluster02	yes	Cluster01	yes		Supported: Cytosol Microtubule organizing center	ns	+	HGNC:16864	ENSG00000126787	9787
DNA2	DNA replication helicase/nuclease 2	protein-coding	10	Known	DNA replication // DNA damage:DSB	PMID:21325134	11	S	Cluster003	Cluster001	p1		Dna2	327762	S	Cluster0002	S-G2/M_up@12h-max20	passed f5	S	G1/S	G1/S		G1-S	Cluster02	yes	Cluster01	yes		Supported: Mitochondria	ns	+	HGNC:2939	ENSG00000138346	1763
DNMT1	DNA (cytosine-5-)-methyltransferase 1	protein-coding	19	Known	Cell cycle related chromatin organisation:Epigenetics	PMID:10888872	6	S	Cluster003	Cluster001	p1		Dnmt1	13433	S	Cluster0002	S-G2/M_up@12h-max20	passed f5						Cluster02	yes	Cluster01	yes		Validated:Nucleoplasm	ns	+	HGNC:2976	ENSG00000130816	1786
DONSON	downstream neighbor of SON	protein-coding	21	Known	DNA damage	PMID:20531400	9	S	Cluster003	Cluster001	p1		Donson	60364	S	Cluster0002	S-G2/M_up@12h-max20	passed f5	G1/S	G2/M		G1/S		Cluster01	yes	Cluster02	yes	nucleus and centrosome	Approved: Cell Junctions;Cytosol;Nucleoplasm	ns	-	HGNC:2993	ENSG00000159147	29980
DSCC1	DNA replication and sister chromatid cohesion 1	protein-coding	8	Known	Sister chromatid cohesion	PMID:12766176	8	S	Cluster003	Cluster001	p1		Dscc1	72107	S	Cluster0991		passed f5	G1/S	G1/S	G1/S	G1/S		Cluster02	yes	Cluster01	yes		Approved: Nucleoplasm	ns	+	HGNC:24453	ENSG00000136982	79075
DSN1	DSN1 homolog, MIS12 kinetochore complex component	protein-coding	20	Known	Mitosis:Chromosome partition // Mitosis:Kinetochore formation	PMID:15502821	6	S	Cluster003	Cluster001	p1		Dsn1	66934	G2M	Cluster0002	S-G2/M_up@12h-max20	passed f5				G1/S		Cluster01	yes	Cluster01	yes			ns	+	HGNC:16165	ENSG00000149636	79980
DTL	denticleless E3 ubiquitin protein ligase homolog (Drosophila)	protein-coding	1	Known	Cell cycle regulation // DNA damage	PMID:17085480	11	S	Cluster003	Cluster001	p1		Dtl	76843	S	Cluster0002	S-G2/M_up@12h-max20	passed f5	G1/S	G1/S	G1/S	G1/S	G1-S	Cluster01	yes	Cluster05	no		Validated:Nucleus Cytosol	ns	+:mitotic metaphase plate congression (CMPO:0000348)|abnormal nucleus shape (CMPO:0000157)|abnormal chromosome segregation (CMPO:0000326)|metaphase delayed (CMPO:0000307)|binuclear cell (CMPO:0000213)	HGNC:30288	ENSG00000143476	51514
DTYMK	deoxythymidylate kinase	protein-coding	2	Known	DNA replication:DNA metabolism	PMID:8024690	6	G2M	Cluster003	Cluster001	p1		Dtymk	21915	G2M	Cluster0013		passed f5		G2/M			G1-S	Cluster02	yes	Cluster04	no		Approved: Mitochondria	ns	+:increased cell movement speed (CMPO:0000236)	HGNC:3061	ENSG00000168393	1841
DUT	deoxyuridine triphosphatase	protein-coding	15	Known	DNA replication:DNA metabolism	PMID:1325640	5	S	Cluster003	Cluster001	p1	p2|p3	Dut	110074	S	Cluster0002	S-G2/M_up@12h-max20	passed f5				G1/S		Cluster02	yes	Cluster11	no		Supported: Nucleoplasm	ns	+	HGNC:3078	ENSG00000128951	1854
E2F1	E2F transcription factor 1	protein-coding	20	Known	Cell cycle regulation	Uniprot keywords	10	S	Cluster003	Cluster001	p1|p2		E2f1	13555	S	Cluster0002	S-G2/M_up@12h-max20	passed f5	G1/S	G1/S	G1/S	S	G1-S	Cluster02	yes	Cluster07	no		Validated:Nucleoplasm Centrosome	0	+	HGNC:3113	ENSG00000101412	1869
E2F7	E2F transcription factor 7	protein-coding	12	Known	Cell cycle regulation	PMID:22802528	7	S	Cluster003				E2f7	52679	S	Cluster0002	S-G2/M_up@12h-max20	filtered out from f5 but re-added			S	S		Cluster01	yes	Cluster01	yes		Supported: Nuclear speckles	0	+	HGNC:23820	ENSG00000165891	144455
E2F8	E2F transcription factor 8	protein-coding	11	Known	Cell cycle regulation	PMID:16179649	9	G2M	Cluster003	Cluster001	p1|p2|p3|p4|p5		E2f8	108961	S	Cluster0002	S-G2/M_up@12h-max20	passed f5	S	G1/S		G1/S		Cluster02	yes	Cluster01	yes		Supported: Cytosol;Nucleoli;Nucleus	0	+	HGNC:24727	ENSG00000129173	79733
ECT2	epithelial cell transforming 2	protein-coding	3	Known	Cytokinesis // Mitosis:Spindle assembly and regulation	PMID:16236794 // PMID:15642749	11	G2M	Cluster003	Cluster001	p1	p2	Ect2	13605	G2M	Cluster0002	S-G2/M_up@12h-max20	passed f5		G2/M	G2	G2	G2-M	Cluster01	yes	Cluster01	yes			ns	+:abnormal nucleus shape (CMPO:0000157)|binuclear cell (CMPO:0000213)|abnormal chromosome segregation (CMPO:0000326)	HGNC:3155	ENSG00000114346	1894
EME1	essential meiotic structure-specific endonuclease 1	protein-coding	17	Known	DNA damage:Fork stalling	PMID:12686547	7	G2M	Cluster003	Cluster001	p1		Eme1	268465	S	Cluster0002	S-G2/M_up@12h-max20	passed f5						Cluster01	yes	Cluster01	yes		Approved: Cytosol;Nuclear bodies	ns	+:mitosis delayed (CMPO:0000202)	HGNC:24965	ENSG00000154920	146956
ERCC6L	excision repair cross-complementation group 6 like	protein-coding	X	Known	Mitosis:Spindle checkpoint	PMID:17218258	6	S	Cluster003	Cluster001	p1		Ercc6l	236930	S	Cluster0002	S-G2/M_up@12h-max20	passed f5		G1/S				Cluster02	yes	Cluster01	yes			ns	+	HGNC:20794	ENSG00000186871	54821
ESCO2	establishment of sister chromatid cohesion N-acetyltransferase 2	protein-coding	8	Known	Mitosis:DNA condensation	PMID:19907496 // PMID:15821733	8	S	Cluster003	Cluster001	p1|p2|p3		Esco2	71988	S	Cluster0002	S-G2/M_up@12h-max20	passed f5					G1-S	Cluster02	yes	Cluster01	yes			ns	+	HGNC:27230	ENSG00000171320	157570
ESPL1	extra spindle pole bodies like 1, separase	protein-coding	12	Known	Mitosis:Chromosome partition	Uniprot keywords	11	G2M	Cluster003	Cluster001	p1		Espl1	105988	G2M	Cluster0002	S-G2/M_up@12h-max20	passed f5	G2	M/G1	G2	G2/M	G2-M	No Class	no	Cluster02	yes			1	+:binuclear cell (CMPO:0000213)|abnormal nucleus shape (CMPO:0000157)|mitotic metaphase plate congression (CMPO:0000348)	HGNC:16856	ENSG00000135476	9700
EXO1	exonuclease 1	protein-coding	1	Known	DNA damage:Mismatch repair	PMID:14636568	11	S	Cluster003	Cluster001	p1|p2	p3	Exo1	26909	S	Cluster0002	S-G2/M_up@12h-max20	passed f5	S	G1/S	G1/S	G1/S	G1-S	Cluster02	yes	Cluster01	yes		Supported: Nuclear bodies;Nucleoplasm	ns	+	HGNC:3511	ENSG00000174371	9156
EXO5	exonuclease 5	protein-coding	1	Known	DNA damage:Interstrand crosslink repair	PMID:23095756	4	S	Cluster003				Exo5	73172	S			filtered out from f5 but re-added						Cluster02	yes	Cluster01	yes		Supported: Cytosol;Nucleoplasm	ns	+:cell death (CMPO:0000030)	HGNC:26115	ENSG00000164002	64789
FAM111A	family with sequence similarity 111 member A	protein-coding	11	Known	DNA replication:Replication initiation	PMID:24561620	8	G2M	Cluster003	Cluster001	p1	p2|p3|p4	Fam111a	107373	S	Cluster0002	S-G2/M_up@12h-max20	passed f5		G2/M		G1/S		No Class	no	Cluster01	yes	centrosome	Approved: Nucleoli fibrillar center;Nucleus	1	+	HGNC:24725	ENSG00000166801	63901
FAM161A	family with sequence similarity 161 member A	protein-coding	2	Known	Centrosome regulation	PMID:22940612	5	S	Cluster003	Cluster001	p1		Fam161a	73873	S			passed f5				G1/S		Cluster01	yes	Cluster12	no			0	+	HGNC:25808	ENSG00000170264	84140
FAM83D	family with sequence similarity 83 member D	protein-coding	20	Known	Cell cycle regulation	PMID:24344117	7	G2M	Cluster003	Cluster001	p1		Fam83d	71878	G2M	Cluster0002	S-G2/M_up@12h-max20	passed f5	G2		G2	G2	G2-M	No Class	no	No Class	no			ns	+	HGNC:16122	ENSG00000101447	81610
FANCA	Fanconi anemia complementation group A	protein-coding	16	Known	DNA damage:Interstrand crosslink repair	Uniprot keywords	9	S	Cluster003	Cluster001	p1	p2|p3	Fanca	14087	G2M	Cluster0002	S-G2/M_up@12h-max20	passed f5	S	G2/M				Cluster02	yes	Cluster02	yes		Supported: Nucleus	ns	+	HGNC:3582	ENSG00000187741	2175
FANCB	Fanconi anemia complementation group B	protein-coding	X	Known	DNA damage:Interstrand crosslink repair	Uniprot keywords	7	S	Cluster003	Cluster001	p1		Fancb	237211	S	Cluster0002	S-G2/M_up@12h-max20	passed f5						Cluster02	yes	Cluster01	yes			ns	+	HGNC:3583	ENSG00000181544	2187
FANCC	Fanconi anemia complementation group C	protein-coding	9	Known	DNA damage:Interstrand crosslink repair	Uniprot keywords	7	G2M	Cluster003	Cluster001	p1		Fancc	14088	S			passed f5					G2-M	Cluster01	yes	Cluster08	no		Supported: Nucleoplasm	ns	+:increased variability of nuclear shape in population (CMPO:0000345)|abnormal nucleus shape (CMPO:0000157)|binuclear cell (CMPO:0000213)|abnormal chromosome segregation (CMPO:0000326)|mitosis delayed (CMPO:0000202)|cell death (CMPO:0000030)|mitotic metaphase plate congression (CMPO:0000348)|metaphase delayed (CMPO:0000307)	HGNC:3584	ENSG00000158169	2176
FANCD2	Fanconi anemia complementation group D2	protein-coding	3	Known	DNA damage:Interstrand crosslink repair	Uniprot keywords	8	G2M	Cluster003	Cluster001	p1	p2	Fancd2	211651	G2M	Cluster0002	S-G2/M_up@12h-max20	passed f5	G2					Cluster02	yes	Cluster02	yes		Supported: Nuclear bodies;Nucleus Cytosol	ns	+	HGNC:3585	ENSG00000144554	2177
FANCE	Fanconi anemia complementation group E	protein-coding	6	Known	DNA damage:Interstrand crosslink repair	Uniprot keywords	7	S	Cluster003	Cluster001	p1		Fance	72775	S			passed f5			G1/S	G1/S		Cluster01	yes	No Class	no		Supported: Nucleoplasm	ns	+:increased variability of nuclear shape in population (CMPO:0000345)|binuclear cell (CMPO:0000213)|abnormal nucleus shape (CMPO:0000157)	HGNC:3586	ENSG00000112039	2178
FANCG	Fanconi anemia complementation group G	protein-coding	9	Known	DNA damage:Interstrand crosslink repair	Uniprot keywords	8	S	Cluster003	Cluster001	p1|p2|p3|p5		Fancg	60534	S	Cluster0139	Down@4h_up@12h	passed f5	G1/S	G1/S				Cluster02	yes	Cluster01	yes		Supported: Cytosol;Nucleoli Plasma membrane	ns	+	HGNC:3588	ENSG00000221829	2189
FANCI	Fanconi anemia complementation group I	protein-coding	15	Known	DNA damage:Interstrand crosslink repair	Uniprot keywords	9	G2M	Cluster003	Cluster001	p1		Fanci	208836	G2M	Cluster0002	S-G2/M_up@12h-max20	passed f5	S	G2/M				Cluster01	yes	Cluster01	yes		Validated:Nucleoplasm	ns	+:binuclear cell (CMPO:0000213)	HGNC:25568	ENSG00000140525	55215
FANCL	Fanconi anemia complementation group L	protein-coding	2	Known	DNA damage:Interstrand crosslink repair	PMID:12973351	7	S	Cluster003	Cluster001	p1		Fancl	67030	S	Cluster0778		passed f5		G1/S		G1/S		No Class	no	Cluster01	yes		Approved: Nuclear bodies;Vesicles	ns	+	HGNC:20748	ENSG00000115392	55120
FANCM	Fanconi anemia complementation group M	protein-coding	14	Known	DNA damage:Interstrand crosslink repair	Uniprot keywords	7	S	Cluster003	Cluster001	p1	p2	Fancm	104806	S	Cluster0002	S-G2/M_up@12h-max20	passed f5						Cluster01	yes	Cluster01	yes		Supported: Nucleoplasm	ns	+	HGNC:23168	ENSG00000187790	57697
FBXO5	F-box protein 5	protein-coding	6	Known	Cell cycle regulation	PMID:11988738	10	S	Cluster003	Cluster001	p1|p3	p2	Fbxo5	67141	S	Cluster0002	S-G2/M_up@12h-max20	passed f5		G1/S		G2	G1-S	Cluster02	yes	Cluster01	yes		Supported: Nucleoplasm	ns	+:increased nucleus size (CMPO:0000140)	HGNC:13584	ENSG00000112029	26271
FEN1	flap structure-specific endonuclease 1	protein-coding	11	Known	DNA replication:DNA elongation // DNA damage:BER	PMID:8007985	10	S	Cluster003	Cluster001	p1		Fen1	14156	S	Cluster0002	S-G2/M_up@12h-max20	passed f5	S	G1/S	G1/S		G1-S	Cluster02	yes	Cluster01	yes		Approved: Mitochondria;Nucleoli Nucleus Plasma membrane	ns	+	HGNC:3650	ENSG00000168496	2237
FIGNL1	fidgetin-like 1	protein-coding	7	Known	DNA damage:Homologous recombination	PMID:23754376	8	S	Cluster003	Cluster001	p1		Fignl1	60530	S	Cluster0002	S-G2/M_up@12h-max20	passed f5				G1/S	G1-S	Cluster02	yes	Cluster01	yes			1	+	HGNC:13286	ENSG00000132436	63979
FOXM1	forkhead box M1	protein-coding	12	Known	Cell cycle regulation	PMID:10523841	9	G2M	Cluster003	Cluster001	p1|p2		Foxm1	14235	G2M	Cluster0002	S-G2/M_up@12h-max20	passed f5	G2/M	G2/M				Cluster01	yes	Cluster01	yes		Supported: Nucleoli;Nucleus Cytosol	1	+	HGNC:3818	ENSG00000111206	2305
FZR1	fizzy/cell division cycle 20 related 1	protein-coding	19	Known	Cell cycle regulation	PMID:9734353	8	G2M					Fzr1	56371	G2M	Cluster0002	S-G2/M_up@12h-max20	mouse	G2	G2		G2	G2-M	Cluster01	yes	Cluster02	yes		Supported: Nuclear membrane;Nucleoplasm	ns	+	HGNC:24824	ENSG00000105325	51343
GEN1	GEN1, Holliday junction 5' flap endonuclease	protein-coding	2	Known	Mitosis:Chromosome partition // DNA damage:Homologous recombination	PMID:23166748	5	G2M	Cluster003	Cluster001	p1|p3		Gen1	209334	G2M	Cluster0002	S-G2/M_up@12h-max20	passed f5						Cluster02	yes	Cluster01	yes		Approved: Nucleoplasm	ns	+	HGNC:26881	ENSG00000178295	348654
GINS1	GINS complex subunit 1 (Psf1 homolog)	protein-coding	20	Known	DNA replication:Replication initiation	PMID:25999062	8	S	Cluster003	Cluster001	p1|p2		Gins1	69270	S	Cluster0002	S-G2/M_up@12h-max20	passed f5		G1/S			G1-S	Cluster01	yes	Cluster01	yes		Approved: Nucleoplasm	0	+	HGNC:28980	ENSG00000101003	9837
GINS2	GINS complex subunit 2 (Psf2 homolog)	protein-coding	16	Known	DNA replication:Replication initiation	PMID:25999062	8	S	Cluster003	Cluster001	p1		Gins2	272551	S	Cluster0002	S-G2/M_up@12h-max20	passed f5	G1/S	G1/S	G1/S			Cluster02	yes	Cluster01	yes		Supported: Nucleoplasm	ns	+	HGNC:24575	ENSG00000131153	51659
GINS3	GINS complex subunit 3 (Psf3 homolog)	protein-coding	16	Known	DNA replication:Replication initiation	PMID:25999062	7	S	Cluster003	Cluster001	p1		Gins3	78833	S	Cluster0002	S-G2/M_up@12h-max20	passed f5	G1/S	G1/S				Cluster01	yes	Cluster01	yes		Validated:Nucleoplasm	ns	+	HGNC:25851	ENSG00000181938	64785
GINS4	GINS complex subunit 4 (Sld5 homolog)	protein-coding	8	Known	DNA replication:Replication initiation	PMID:25999062	6	S	Cluster003	Cluster001	p1|p2		Gins4	109145	S	Cluster0002	S-G2/M_up@12h-max20	passed f5						Cluster02	yes	Cluster02	yes		Supported: Nucleoplasm Centrosome	ns	+	HGNC:28226	ENSG00000147536	84296
GMNN	geminin, DNA replication inhibitor	protein-coding	6	Known	Cell cycle regulation	PMID:9635433	9	S	Cluster003	Cluster001	p1|p2		Gmnn	57441	S	Cluster0002	S-G2/M_up@12h-max20	passed f5	G1/S	G1/S			G1-S	No Class	no	Cluster11	no		Validated:Nucleoplasm	ns	+:binuclear cell (CMPO:0000213)	HGNC:17493	ENSG00000112312	51053
GMPS	guanine monophosphate synthase	protein-coding	3	Known	DNA replication:DNA metabolism	PMID:8089153	5	S	Cluster003	Cluster001	p1|p3	p2	Gmps	229363	S	Cluster0003	G1_up_8-30h	passed f5			G1/S			Cluster01	yes	Cluster03	yes		Approved: Cytosol	ns	+	HGNC:4378	ENSG00000163655	8833
GPSM2	G-protein signaling modulator 2	protein-coding	1	Known	Mitosis:Spindle assembly and regulation	PMID:15632202	8	G2M	Cluster003				Gpsm2	76123	G2M	Cluster0007	G0_down@4h-up@30h	filtered out from f5 but re-added	G2/M	G2/M	G2/M	G2/M	G2-M	No Class	no	No Class	no			ns	+	HGNC:29501	ENSG00000121957	29899
GTSE1	G-2 and S-phase expressed 1	protein-coding	22	Known	Cell cycle regulation // DNA damage	PMID:12750368	9	G2M	Cluster003	Cluster001	p1		Gtse1	29870	G2M	Cluster0002	S-G2/M_up@12h-max20	passed f5	G2/M	G2/M	G2	G2/M	G2-M	Cluster02	yes	No Class	no		Approved: Centrosome;Plasma membrane	ns	+	HGNC:13698	ENSG00000075218	51512
HASPIN	hHistone H3 associated protein kinase	protein-coding	17	Known	Mitosis:Spindle assembly and regulation	PMID:20705812	6	S	Cluster003	Cluster001	p1		Gsg2	14841	S	Cluster0002	S-G2/M_up@12h-max20	passed f5					G2-M	Cluster01	yes	Cluster02	yes			ns	+	HGNC:19682	ENSG00000177602	83903
HAT1	histone acetyltransferase 1	protein-coding	2	Known	DNA replication	PMID:14718166	7	S	Cluster003	Cluster001	p1|p2		Hat1	107435	S	Cluster0002	S-G2/M_up@12h-max20	passed f5		G2/M				Cluster02	yes	Cluster02	yes		Validated:Nucleoplasm	ns	+	HGNC:4821	ENSG00000128708	8520
HAUS1	HAUS augmin like complex subunit 1	protein-coding	18	Known	Cytokinesis // Mitosis:Spindle assembly and regulation	PMID:19427217 // PMID:19369198	6	S	Cluster003	Cluster001	p1		Haus1	225745	G2M	Cluster0002	S-G2/M_up@12h-max20	passed f5						Cluster02	yes	Cluster02	yes			ns	+:metaphase delayed (CMPO:0000307)|abnormal chromosome segregation (CMPO:0000326)|abnormal nucleus shape (CMPO:0000157)|mitotic metaphase plate congression (CMPO:0000348)	HGNC:25174	ENSG00000152240	115106
HAUS2	HAUS augmin like complex subunit 2	protein-coding	15	Known	Cytokinesis // Mitosis:Spindle assembly and regulation	PMID:19427217 // PMID:19369198	5	S	Cluster003	Cluster001	p1	p3	Haus2	66296	S			passed f5						Cluster02	yes	Cluster03	yes			ns	+:cell death (CMPO:0000030)	HGNC:25530	ENSG00000137814	55142
HAUS3	HAUS augmin like complex subunit 3	protein-coding	4	Known	Mitosis:Spindle assembly and regulation // Centrosome regulation // Cytokinesis	PMID:19427217	5	S	Cluster003				Haus3	231123				filtered out from f5 but re-added		G1/S				Cluster02	yes					ns	+:metaphase delayed (CMPO:0000307)|abnormal chromosome segregation (CMPO:0000326)|abnormal nucleus shape (CMPO:0000157)|mitotic metaphase plate congression (CMPO:0000348)|mitosis delayed (CMPO:0000202)	HGNC:28719	ENSG00000214367	79441
HAUS4	HAUS augmin like complex subunit 4	protein-coding	14	Known	Mitosis:Spindle assembly and regulation // Centrosome regulation // Cytokinesis	PMID:19427217	5	G2M	Cluster003	Cluster001	p2|p3|p4		Haus4	219072	S	Cluster0002	S-G2/M_up@12h-max20	passed f5						Cluster02	yes	Cluster05	no			ns	+:metaphase delayed (CMPO:0000307)|abnormal chromosome segregation (CMPO:0000326)|mitotic metaphase plate congression (CMPO:0000348)|abnormal nucleus shape (CMPO:0000157)|mitosis delayed (CMPO:0000202)	HGNC:20163	ENSG00000092036	54930
HAUS5	HAUS augmin like complex subunit 5	protein-coding	19	Known	Mitosis:Spindle assembly and regulation // Centrosome regulation // Cytokinesis	PMID:19427217	6	G2M					Haus5	71909	S	Cluster0002	S-G2/M_up@12h-max20	mouse	S	G1/S			G1-S	Cluster01	yes	Cluster01	yes			ns	+	HGNC:29130	ENSG00000249115	23354
HAUS6	HAUS augmin like complex subunit 6	protein-coding	9	Known	Cytokinesis // Mitosis:Spindle assembly and regulation	PMID:19427217 // PMID:19369198	6	S	Cluster003	Cluster001	p1		Haus6	230376	S	Cluster0002	S-G2/M_up@12h-max20	passed f5				M/G1		Cluster01	yes	Cluster01	yes			ns	+	HGNC:25948	ENSG00000147874	54801
HAUS7	HAUS augmin like complex subunit 7	protein-coding	X	Known	Mitosis:Spindle assembly and regulation // Centrosome regulation // Cytokinesis	PMID:19427217	2	G2M					Haus7	73738	G2M	Cluster0002	S-G2/M_up@12h-max20	mouse						No Class	no	Cluster01	yes			ns	+	HGNC:32979	ENSG00000213397	55559
HAUS8	HAUS augmin like complex subunit 8	protein-coding	19	Known	Mitosis:Spindle assembly and regulation // Centrosome regulation // Cytokinesis	PMID:19427217	5	S	Cluster003	Cluster001	p1	p3	Haus8	76478	S	Cluster0002	S-G2/M_up@12h-max20	passed f5	G2					Cluster01	yes	No Class	no			ns	+	HGNC:30532	ENSG00000131351	93323
HIST1H1A	histone cluster 1, H1a	protein-coding	6	Known	Cell cycle related chromatin organisation:Replication-dependent histone	PMID:12408966	5	G2M	Cluster003	Cluster001	p1		Hist1h1a	80838	S	Cluster0002	S-G2/M_up@12h-max20	passed f5				S				Cluster01	yes			ns	+	HGNC:4715	ENSG00000124610	3024
HIST1H1B	histone cluster 1, H1b	protein-coding	6	Known	Cell cycle related chromatin organisation:Replication-dependent histone	PMID:12408966	5	S	Cluster003	Cluster001	p1		Hist1h1b	56702	S	Cluster0002	S-G2/M_up@12h-max20	passed f5						Cluster02	yes	Cluster01	yes			ns	+	HGNC:4719	ENSG00000184357	3009
HIST1H1C	histone cluster 1, H1c	protein-coding	6	Known	Cell cycle related chromatin organisation:Replication-dependent histone	PMID:12408966	5	G2M	Cluster003	Cluster001	p1		Hist1h1c	50708	S			passed f5		G2/M				No Class	no	Cluster01	yes			ns	+	HGNC:4716	ENSG00000187837	3006
HIST1H1D	histone cluster 1, H1d	protein-coding	6	Known	Cell cycle related chromatin organisation:Replication-dependent histone	PMID:12408966	5	G2M	Cluster003	Cluster001	p1		Hist1h1d	14957	S			passed f5						Cluster02	yes	Cluster01	yes			ns	+	HGNC:4717	ENSG00000124575	3007
HIST1H1E	histone cluster 1, H1e	protein-coding	6	Known	Cell cycle related chromatin organisation:Replication-dependent histone	PMID:12408966	4	G2M	Cluster003	Cluster001	p1		Hist1h1e	50709				passed f5				S		Cluster02	yes	Cluster04	no			ns	+	HGNC:4718	ENSG00000168298	3008
HIST1H2AB	histone cluster 1, H2ab	protein-coding	6	Known	Cell cycle related chromatin organisation:Replication-dependent histone	PMID:12408966	3	S	Cluster03				Hist1h2ag	319167	S	Cluster0002	S-G2/M_up@12h-max20	filtered out from f5 but re-added								Cluster01	yes			ns	+	HGNC:4734	ENSG00000278463	8335
HIST1H2AC	histone cluster 1, H2ac	protein-coding	6	Known	Cell cycle related chromatin organisation:Replication-dependent histone	PMID:12408966	6	G2M	Cluster003	Cluster001	p1		Hist1h2ao	665433	S	Cluster0002	S-G2/M_up@12h-max20	passed f5	S		M/G1			No Class	no	Cluster01	yes			ns	+	HGNC:4733	ENSG00000180573	8334
HIST1H2AE	histone cluster 1, H2ae	protein-coding	6	Known	Cell cycle related chromatin organisation:Replication-dependent histone	PMID:12408966	3	G2M	Cluster003	Cluster001	p1		Hist1h2ai	319191	G2M			passed f5								Cluster01	yes			ns	+	HGNC:4724	ENSG00000277075	3012
HIST1H2AG	histone cluster 1, H2ag	protein-coding	6	Known	Cell cycle related chromatin organisation:Replication-dependent histone	PMID:12408966	5	S	Cluster003	Cluster001	p2		Hist1h2an	319170	S	Cluster0002	S-G2/M_up@12h-max20	passed f5						Cluster01	yes	Cluster01	yes			ns	+	HGNC:4737	ENSG00000196787	8969
HIST1H2AH	histone cluster 1, H2ah	protein-coding	6	Known	Cell cycle related chromatin organisation:Replication-dependent histone	PMID:12408966	4	S	Cluster003	Cluster001	p2		Hist1h2ah	319168	G2M			passed f5				S				Cluster01	yes			ns	+	HGNC:13671	ENSG00000274997	85235
HIST1H2AI	histone cluster 1, H2ai	protein-coding	6	Known	Cell cycle related chromatin organisation:Replication-dependent histone	PMID:12408966	2	G2M	Cluster003									no match on f5						Cluster02	yes					ns	+	HGNC:4725	ENSG00000196747	8329
HIST1H2AJ	histone cluster 1, H2aj	protein-coding	6	Known	Cell cycle related chromatin organisation:Replication-dependent histone	PMID:12408966	5	S	Cluster003	Cluster001	p1		Hist1h2af	319173	S			passed f5				S				Cluster01	yes			ns	+:binuclear cell (CMPO:0000213)	HGNC:4727	ENSG00000276368	8331
HIST1H2AK	histone cluster 1, H2ak	protein-coding	6	Known	Cell cycle related chromatin organisation:Replication-dependent histone	PMID:12408966	3	G2M	Cluster003				Hist1h2ac	319164	S	Cluster0002	S-G2/M_up@12h-max20	filtered out from f5 but re-added								Cluster01	yes			ns	+	HGNC:4726	ENSG00000275221	8330
HIST1H2AL	histone cluster 1, H2al	protein-coding	6	Known	Cell cycle related chromatin organisation:Replication-dependent histone	PMID:12408966	3	S	Cluster003	Cluster001	p2		Hist1h2ae	319166	S			passed f5								Cluster01	yes			ns	+	HGNC:4730	ENSG00000276903	8332
HIST1H2AM	histone cluster 1, H2am	protein-coding	6	Known	Cell cycle related chromatin organisation:Replication-dependent histone	PMID:12408966	5	S	Cluster003				Hist1h2ad	319165	G2M			no match on f5	S			S				Cluster01	yes			ns	+:abnormal nucleus shape (CMPO:0000157)|abnormal chromosome segregation (CMPO:0000326)|mitotic metaphase plate congression (CMPO:0000348)	HGNC:4735	ENSG00000278677	8336
HIST1H2APS4	histone cluster 1, H2a, pseudogene 4	pseudo	6	Known	Cell cycle related chromatin organisation:Replication-dependent histone	PMID:12408966	1	G2M	Cluster003									filtered out from f5 but re-added												ns	-	HGNC:4732		8333
HIST1H2BB	histone cluster 1, H2bb	protein-coding	6	Known	Cell cycle related chromatin organisation:Replication-dependent histone	PMID:12408966	4	G2M	Cluster003	Cluster001	p1		Hist1h2bb	319178	S	Cluster0002	S-G2/M_up@12h-max20	passed f5								Cluster01	yes			ns	+	HGNC:4751	ENSG00000276410	3018
HIST1H2BC	histone cluster 1, H2bc	protein-coding	6	Known	Cell cycle related chromatin organisation:Replication-dependent histone	PMID:12408966	2	S	Cluster003				Hist1h2bg	319181	G2M			no match on f5						No Class	no	Cluster01	yes			ns	+	HGNC:4757	ENSG00000180596	8347
HIST1H2BE	histone cluster 1, H2be	protein-coding	6	Known	Cell cycle related chromatin organisation:Replication-dependent histone	PMID:12408966	4	G2M	Cluster003	Cluster001	p5		Hist1h2bl	319185	S	Cluster0002	S-G2/M_up@12h-max20	passed f5								Cluster01	yes			ns	+	HGNC:4753	ENSG00000274290	8344
HIST1H2BF	histone cluster 1, H2bf	protein-coding	6	Known	Cell cycle related chromatin organisation:Replication-dependent histone	PMID:12408966	3	G2M	Cluster003				Hist1h2be	319179	S	Cluster0002	S-G2/M_up@12h-max20	no match on f5								Cluster01	yes			ns	+	HGNC:4752	ENSG00000277224	8343
HIST1H2BG	histone cluster 1, H2bg	protein-coding	6	Known	Cell cycle related chromatin organisation:Replication-dependent histone	PMID:12408966	3	G2M	Cluster03				Hist1h2bf	319180	S	Cluster0002	S-G2/M_up@12h-max20	filtered out from f5 but re-added								Cluster01	yes			ns	+	HGNC:4746	ENSG00000273802	8339
HIST1H2BH	histone cluster 1, H2bh	protein-coding	6	Known	Cell cycle related chromatin organisation:Replication-dependent histone	PMID:12408966	3	G2M	Cluster003	Cluster001	p1|p2|p4	p3|p5	Hist1h2bq	665596	S			passed f5												ns	+:increased cell movement speed (CMPO:0000236)|increased cell movement distance (CMPO:0000237)	HGNC:4755	ENSG00000275713	8345
HIST1H2BI	histone cluster 1, H2bi	protein-coding	6	Known	Cell cycle related chromatin organisation:Replication-dependent histone	PMID:12408966	3	S	Cluster003	Cluster001	p7		Hist1h2bc	68024	G2M			passed f5								Cluster01	yes			ns	+	HGNC:4756	ENSG00000278588	8346
HIST1H2BJ	histone cluster 1, H2bj	protein-coding	6	Known	Cell cycle related chromatin organisation:Replication-dependent histone	PMID:12408966	5	S	Cluster003	Cluster001	p1		Hist2h2be	319190	G2M			passed f5						Cluster01	yes	Cluster01	yes			ns	+	HGNC:4761	ENSG00000124635	8970
HIST1H2BK	histone cluster 1, H2bk	protein-coding	6	Known	Cell cycle related chromatin organisation:Replication-dependent histone	PMID:12408966	3	S					Hist1h2bk	319184	S	Cluster0002	S-G2/M_up@12h-max20	mouse						No Class	no	Cluster01	yes			ns	+:increased cell movement distance (CMPO:0000237)|increased cell movement speed (CMPO:0000236)	HGNC:13954	ENSG00000197903	85236
HIST1H2BL	histone cluster 1, H2bl	protein-coding	6	Known	Cell cycle related chromatin organisation:Replication-dependent histone	PMID:12408966	6	G2M	Cluster003	Cluster001	p1		Hist1h2bj	319183	G2M	Cluster0002	S-G2/M_up@12h-max20	passed f5			G1/S			Cluster02	yes	Cluster01	yes			ns	+	HGNC:4748	ENSG00000185130	8340
HIST1H2BM	histone cluster 1, H2bm	protein-coding	6	Known	Cell cycle related chromatin organisation:Replication-dependent histone	PMID:12408966	4	G2M	Cluster003	Cluster001	p1|p2|p3|p4|p5		Hist1h2bn	319187	S	Cluster0002	S-G2/M_up@12h-max20	passed f5								Cluster01	yes			ns	+	HGNC:4750	ENSG00000273703	8342
HIST1H2BN	histone cluster 1, H2bn	protein-coding	6	Known	Cell cycle related chromatin organisation:Replication-dependent histone	PMID:12408966	4	S	Cluster003	Cluster001	p1		Hist1h2bm	319186	S	Cluster0002	S-G2/M_up@12h-max20	passed f5								Cluster01	yes			ns	+	HGNC:4749	ENSG00000233822	8341
HIST1H2BO	histone cluster 1, H2bo	protein-coding	6	Known	Cell cycle related chromatin organisation:Replication-dependent histone	PMID:12408966	3	G2M	Cluster003	Cluster001	p1		Hist1h2bp	319188	S			passed f5								Cluster01	yes			ns	+	HGNC:4758	ENSG00000274641	8348
HIST1H3A	histone cluster 1, H3a	protein-coding	6	Known	Cell cycle related chromatin organisation:Replication-dependent histone	PMID:12408966	2	G2M	Cluster003				Hist1h3d	319149	G2M			filtered out from f5 but re-added								Cluster01	yes			ns	+	HGNC:4766	ENSG00000275714	8350
HIST1H3B	histone cluster 1, H3b	protein-coding	6	Known	Cell cycle related chromatin organisation:Replication-dependent histone	PMID:12408966	3	S	Cluster003				Hist2h3b	319154	G2M			no match on f5				S				Cluster01	yes			ns	+	HGNC:4776	ENSG00000274267	8358
HIST1H3C	histone cluster 1, H3c	protein-coding	6	Known	Cell cycle related chromatin organisation:Replication-dependent histone	PMID:12408966	2	S	Cluster003	Cluster001	p12|p13		Hist2h3c1	15077		Cluster0530		passed f5												ns	+	HGNC:4768	ENSG00000278272	8352
HIST1H3D	histone cluster 1, H3d	protein-coding	6	Known	Cell cycle related chromatin organisation:Replication-dependent histone	PMID:12408966	4	G2M	Cluster003	Cluster001	p12|p13		Hist1h3a	360198	S			passed f5						Cluster02	yes	Cluster01	yes			ns	+	HGNC:4767	ENSG00000197409	8351
HIST1H3F	histone cluster 1, H3f	protein-coding	6	Known	Cell cycle related chromatin organisation:Replication-dependent histone	PMID:12408966	3	G2M	Cluster03				Hist1h3i	319153	S	Cluster0002	S-G2/M_up@12h-max20	filtered out from f5 but re-added								Cluster01	yes			ns	+	HGNC:4773	ENSG00000277775	8968
HIST1H3G	histone cluster 1, H3g	protein-coding	6	Known	Cell cycle related chromatin organisation:Replication-dependent histone	PMID:12408966	2	S	Cluster003				Hist2h3c2	97114	S	Cluster0172		no match on f5								Cluster01	yes			ns	+	HGNC:4772	ENSG00000273983	8355
HIST1H3H	histone cluster 1, H3h	protein-coding	6	Known	Cell cycle related chromatin organisation:Replication-dependent histone	PMID:12408966	3	S	Cluster003	Cluster001	p13|p14|p19		Hist1h3b	319150	G2M			passed f5								Cluster01	yes			ns	+	HGNC:4775	ENSG00000278828	8357
HIST1H3I	histone cluster 1, H3i	protein-coding	6	Known	Cell cycle related chromatin organisation:Replication-dependent histone	PMID:12408966	3	G2M	Cluster003				Hist1h3e	319151	S	Cluster0002	S-G2/M_up@12h-max20	no match on f5								Cluster01	yes			ns	+	HGNC:4771	ENSG00000275379	8354
HIST1H3J	histone cluster 1, H3j	protein-coding	6	Known	Cell cycle related chromatin organisation:Replication-dependent histone	PMID:12408966	3	S	Cluster003				Hist1h3g	97908	G2M			no match on f5						Cluster02	yes	Cluster01	yes			ns	+	HGNC:4774	ENSG00000197153	8356
HIST1H4A	histone cluster 1, H4a	protein-coding	6	Known	Cell cycle related chromatin organisation:Replication-dependent histone	PMID:12408966	3	G2M	Cluster003				Hist1h4d	319156	S			no match on f5			S					Cluster01	yes			ns	+	HGNC:4781	ENSG00000278637	8359
HIST1H4B	histone cluster 1, H4b	protein-coding	6	Known	Cell cycle related chromatin organisation:Replication-dependent histone	PMID:12408966	2	G2M	Cluster003									no match on f5				S								ns	+	HGNC:4789	ENSG00000278705	8366
HIST1H4C	histone cluster 1, H4c	protein-coding	6	Known	Cell cycle related chromatin organisation:Replication-dependent histone	PMID:12408966	6	G2M	Cluster003	Cluster001	p1		Hist2h4	97122	G2M			passed f5		G2/M		S		Cluster02	yes	Cluster01	yes			ns	+	HGNC:4787	ENSG00000197061	8364
HIST1H4D	histone cluster 1, H4d	protein-coding	6	Known	Cell cycle related chromatin organisation:Replication-dependent histone	PMID:12408966	3	G2M	Cluster03				Hist1h4m	100041230	S	Cluster0002	S-G2/M_up@12h-max20	filtered out from f5 but re-added				S				No Class	no			ns	+	HGNC:4782	ENSG00000277157	8360
HIST1H4E	histone cluster 1, H4e	protein-coding	6	Known	Cell cycle related chromatin organisation:Replication-dependent histone	PMID:12408966	3	G2M	Cluster003									no match on f5	S			S								ns	+	HGNC:4790	ENSG00000276966	8367
HIST1H4F	histone cluster 1, H4f	protein-coding	6	Known	Cell cycle related chromatin organisation:Replication-dependent histone	PMID:12408966	3	G2M	Cluster003	Cluster001	p7		Hist1h4c	319155	S			passed f5								Cluster01	yes			ns	+	HGNC:4783	ENSG00000274618	8361
HIST1H4I	histone cluster 1, H4i	protein-coding	6	Known	Cell cycle related chromatin organisation:Replication-dependent histone	PMID:12408966	2	S	Cluster003				Hist1h4h	69386	S			no match on f5								Cluster01	yes			ns	+	HGNC:4793	ENSG00000276180	8294
HIST1H4J	histone cluster 1, H4j	protein-coding	6	Known	Cell cycle related chromatin organisation:Replication-dependent histone	PMID:12408966	3	S	Cluster003				Hist1h4f	319157	G2M			no match on f5						Cluster02	yes	Cluster01	yes			ns	+	HGNC:4785	ENSG00000197238	8363
HIST1H4K	histone cluster 1, H4k	protein-coding	6	Known	Cell cycle related chromatin organisation:Replication-dependent histone	PMID:12408966	3	S	Cluster003				Hist1h4j	319159	S	Cluster0002	S-G2/M_up@12h-max20	no match on f5								Cluster01	yes			ns	+	HGNC:4784	ENSG00000273542	8362
HIST1H4L	histone cluster 1, H4l	protein-coding	6	Known	Cell cycle related chromatin organisation:Replication-dependent histone	PMID:12408966	3	S	Cluster003				Hist1h4n	319161	G2M			no match on f5				S				Cluster01	yes			ns	+	HGNC:4791	ENSG00000275126	8368
HIST2H2AA4	histone cluster 2 H2A family member a4	protein-coding	1	Known	Cell cycle related chromatin organisation:Replication-dependent histone	PMID:12408966	2	G2M	Cluster03				Hist2h2aa1	15267	S	Cluster0002	S-G2/M_up@12h-max20	filtered out from f5 but re-added												ns	-	HGNC:29668		723790
HIST2H2AB	histone cluster 2, H2ab	protein-coding	1	Known	Cell cycle related chromatin organisation:Replication-dependent histone	PMID:12408966	6	G2M	Cluster003	Cluster001	p1		Hist2h2ab	621893	S	Cluster0002	S-G2/M_up@12h-max20	passed f5				S		Cluster02	yes	Cluster01	yes			ns	+	HGNC:20508	ENSG00000184270	317772
HIST2H2AC	histone cluster 2, H2ac	protein-coding	1	Known	Cell cycle related chromatin organisation:Replication-dependent histone	PMID:12408966	6	G2M	Cluster003				Hist2h2ac	319176	S	Cluster0002	S-G2/M_up@12h-max20	no match on f5				S		Cluster02	yes	Cluster01	yes			ns	+:increased variability of nuclear shape in population (CMPO:0000345)	HGNC:4738	ENSG00000184260	8338
HIST2H2BA	histone cluster 2, H2ba (pseudogene)	pseudo	1	Known	Cell cycle related chromatin organisation:Replication-dependent histone	PMID:12408966	2	G2M	Cluster003	Cluster001	p1							passed f5												ns	-	HGNC:20560		337875
HIST2H2BF	histone cluster 2, H2bf	protein-coding	1	Known	Cell cycle related chromatin organisation:Replication-dependent histone	PMID:12408966	4	G2M	Cluster03	Cluster001	p1|p2		Hist2h2bb	319189	S	Cluster0002	S-G2/M_up@12h-max20	passed f5						No Class	no	Cluster01	yes			ns	+	HGNC:24700	ENSG00000203814	440689
HIST2H3A	histone cluster 2, H3a	protein-coding	1	Known	Cell cycle related chromatin organisation:Replication-dependent histone	PMID:12408966	2	G2M	Cluster003				Hist1h3f	260423	G2M			no match on f5						No Class	no	Cluster01	yes			ns	+	HGNC:20505	ENSG00000203852	333932
HIST2H4B	histone cluster 2, H4b	protein-coding	1	Known	Cell cycle related chromatin organisation:Replication-dependent histone	PMID:12408966	3	G2M	Cluster003				Hist1h4a	326619	S			no match on f5					G2-M			Cluster01	yes			0	+	HGNC:29607	ENSG00000270276	554313
HJURP	Holliday junction recognition protein	protein-coding	2	Known	Cell cycle related chromatin organisation	PMID:12408966	10	G2M	Cluster003	Cluster001	p1|p2		Hjurp	381280	S	Cluster0002	S-G2/M_up@12h-max20	passed f5	G2	G2/M	G2	G2	G2-M	Cluster02	yes	Cluster01	yes			ns	+	HGNC:25444	ENSG00000123485	55355
HMGB1	high mobility group box 1	protein-coding	13	Known	DNA damage:Homologous recombination	Uniprot keywords	5	S	Cluster003	Cluster001	p1|p4	p12|p16|p18|p2|p3|p6|p7|p8|p9	Hmgb1	15289	G2M	Cluster0002	S-G2/M_up@12h-max20	passed f5						Cluster02	yes	Cluster05	no			ns	+:cell death (CMPO:0000030)	HGNC:4983	ENSG00000189403	3146
HMGB2	high mobility group box 2	protein-coding	4	Known	DNA damage:Homologous recombination	Uniprot keywords	11	G2M	Cluster003	Cluster001	p1|p2|p3|p4|p5		Hmgb2	97165	G2M	Cluster0002	S-G2/M_up@12h-max20	passed f5	G2	G2/M	G2	G2	G2-M	Cluster02	yes	Cluster01	yes			ns	+	HGNC:5000	ENSG00000164104	3148
HPRT1	hypoxanthine phosphoribosyltransferase 1	protein-coding	X	Known	DNA replication:DNA metabolism	PMID:9824441	5	S	Cluster003	Cluster001	p1|p2|p3|p4		Hprt	15452	G2M			passed f5						Cluster01	yes	Cluster04	no		Supported: Cytosol	ns	+	HGNC:5157	ENSG00000165704	3251
INCENP	inner centromere protein	protein-coding	11	Known	Cytokinesis // Mitosis:Chromosome partition	PMID:16239925	9	G2M	Cluster003	Cluster001	p1		Incenp	16319	G2M	Cluster0002	S-G2/M_up@12h-max20	passed f5				G2/M	G2-M	Cluster02	yes	Cluster01	yes			ns	+:abnormal nucleus shape (CMPO:0000157)|binuclear cell (CMPO:0000213)|abnormal chromosome segregation (CMPO:0000326)|condensation followed by decondensation without completion of mitosis (PHN00000011)	HGNC:6058	ENSG00000149503	3619
INIP	INTS3 and NABP interacting protein	protein-coding	9	Known	DNA damage:Homologous recombination	PMID:19605351	3	G2M	Cluster003				Inip	66209	S			filtered out from f5 but re-added						No Class	no	Cluster01	yes		Supported: Nucleoplasm	ns	+:mitotic metaphase plate congression (CMPO:0000348)|metaphase delayed (CMPO:0000307)	HGNC:24994	ENSG00000148153	58493
INTS7	integrator complex subunit 7	protein-coding	1	Known	DNA damage	Uniprot keywords	8	S	Cluster003	Cluster001	p1		Ints7	77065	S	Cluster0002	S-G2/M_up@12h-max20	passed f5	S	G1/S		G1/S		Cluster01	yes	Cluster01	yes		Supported: Nuclear speckles;Nucleus	ns	+	HGNC:24484	ENSG00000143493	25896
ITGB3BP	integrin beta 3 binding protein (beta3-endonexin)	protein-coding	1	Known	Mitosis:Kinetochore formation	PMID:16622420	5	G2M	Cluster003	Cluster001	p1	p3|p5	Itgb3bp	67733	G2M	Cluster0867		passed f5		G2/M				Cluster01	yes	Cluster02	yes		Supported: Nucleoplasm	ns	+	HGNC:6157	ENSG00000142856	23421
KATNAL1	katanin p60 subunit A-like 1	protein-coding	13	Known	Microtubule regulation	By similarity	7	G2M	Cluster003	Cluster001	p4	p1|p2	Katnal1	231912	S			passed f5			S			Cluster01	yes	Cluster01	yes		Uncertain: Cytosol;Nucleoplasm	ns	+:binuclear cell (CMPO:0000213)	HGNC:28361	ENSG00000102781	84056
KIAA0586	KIAA0586	protein-coding	14	Known	Centrosome regulation	PMID:24421332	9	G2M	Cluster003	Cluster001	p1	p2|p3	2700049A03Rik	76967	G2M			passed f5	M/G1	M/G1		G2		Cluster01	yes	Cluster02	yes		Approved: Cytosol;Nucleoplasm	0	+	HGNC:19960	ENSG00000100578	9786
KIF11	kinesin family member 11	protein-coding	10	Known	Mitosis:Spindle assembly and regulation	PMID:19001501	13	G2M	Cluster003	Cluster001	p1|p2|p3|p4|p5		Kif11	16551	G2M	Cluster0002	S-G2/M_up@12h-max20	passed f5	G2	G2/M	G2	G2	G2-M	Cluster02	yes	Cluster01	yes			1	+:mitosis delayed (CMPO:0000202)|prometaphase delayed (CMPO:0000344)	HGNC:6388	ENSG00000138160	3832
KIF14	kinesin family member 14	protein-coding	1	Known	Cell cycle regulation // Cytokinesis	PMID:24854087	12	G2M	Cluster003	Cluster001	p1|p2		Kif14	381293	G2M	Cluster0002	S-G2/M_up@12h-max20	passed f5	G2/M	G2/M	G2/M		G2-M	Cluster02	yes	Cluster01	yes			ns	+:abnormal nucleus shape (CMPO:0000157)|binuclear cell (CMPO:0000213)|abnormal chromosome segregation (CMPO:0000326)	HGNC:19181	ENSG00000118193	9928
KIF15	kinesin family member 15	protein-coding	3	Known	Microtubule regulation	PMID:26969727	9	G2M	Cluster003	Cluster001	p1		Kif15	209737	G2M	Cluster0002	S-G2/M_up@12h-max20	passed f5		G2/M	G2	G2	G2-M	Cluster01	yes	Cluster01	yes			ns	+	HGNC:17273	ENSG00000163808	56992
KIF18A	kinesin family member 18A	protein-coding	11	Known	Microtubule regulation	PMID:17346968	11	G2M	Cluster003	Cluster001	p1		Kif18a	228421	G2M	Cluster0002	S-G2/M_up@12h-max20	passed f5		M/G1	G2	G2	G2-M	Cluster01	yes	Cluster02	yes			ns	+:abnormal chromosome segregation (CMPO:0000326)|metaphase delayed (CMPO:0000307)|abnormal nucleus shape (CMPO:0000157)|mitotic metaphase plate congression (CMPO:0000348)	HGNC:29441	ENSG00000121621	81930
KIF18B	kinesin family member 18B	protein-coding	17	Known	Microtubule regulation	PMID:20600703	9	G2M	Cluster003	Cluster001	p1	p2|p3	Kif18b	70218	G2M	Cluster0002	S-G2/M_up@12h-max20	passed f5		M/G1	G2		G2-M	Cluster02	yes	Cluster01	yes			ns	+:abnormal nucleus shape (CMPO:0000157)|mitotic metaphase plate congression (CMPO:0000348)|increased cell movement speed (CMPO:0000236)|absence of mitotic chromosome decondensation (CMPO:0000216)|binuclear cell (CMPO:0000213)|metaphase delayed (CMPO:0000307)|abnormal chromosome segregation (CMPO:0000326)	HGNC:27102	ENSG00000186185	146909
KIF20A	kinesin family member 20A	protein-coding	5	Known	Cytokinesis	PMID:12939256	10	G2M	Cluster003	Cluster001	p1|p2		Kif20a	19348	G2M	Cluster0002	S-G2/M_up@12h-max20	passed f5			G2/M	G2/M	G2-M	Cluster02	yes	Cluster03	yes			ns	+:binuclear cell (CMPO:0000213)|abnormal chromosome segregation (CMPO:0000326)|abnormal nucleus shape (CMPO:0000157)	HGNC:9787	ENSG00000112984	10112
KIF20B	kinesin family member 20B	protein-coding	10	Known	Cytokinesis	PMID:12740395	11	G2M	Cluster003	Cluster001	p1|p2		Kif20b	240641	G2M	Cluster0002	S-G2/M_up@12h-max20	passed f5	G2	G2/M	G2/M	G2	G2-M	Cluster02	yes	Cluster01	yes			ns	+	HGNC:7212	ENSG00000138182	9585
KIF22	kinesin family member 22	protein-coding	16	Known	Microtubule regulation	PMID:15843429	13	G2M	Cluster003	Cluster001	p1|p3	p2|p4|p5|p6	Kif22	110033	G2M	Cluster0002	S-G2/M_up@12h-max20	passed f5	G2	G2/M	G2/M	G2/M	G2-M	Cluster02	yes	Cluster01	yes			ns	+:abnormal nucleus shape (CMPO:0000157)|abnormal chromosome segregation (CMPO:0000326)|binuclear cell (CMPO:0000213)	HGNC:6391	ENSG00000079616	3835
KIF23	kinesin family member 23	protein-coding	15	Known	Cytokinesis	PMID:16236794	11	G2M	Cluster003	Cluster001	p1|p2|p3|p4		Kif23	71819	G2M	Cluster0002	S-G2/M_up@12h-max20	passed f5	G2	G2/M	G2	G2	G2-M	Cluster02	yes	Cluster01	yes			ns	+:abnormal chromosome segregation (CMPO:0000326)|binuclear cell (CMPO:0000213)|abnormal nucleus shape (CMPO:0000157)	HGNC:6392	ENSG00000137807	9493
KIF24	kinesin family member 24	protein-coding	9	Known	Centrosome regulation	PMID:21620453	4	G2M	Cluster003	Cluster001	p1	p6	Kif24	109242	S	Cluster0002	S-G2/M_up@12h-max20	passed f5						Cluster01	yes	Cluster05	no			ns	+	HGNC:19916	ENSG00000186638	347240
KIF2C	kinesin family member 2C	protein-coding	1	Known	Mitosis:Chromosome partition	Uniprot keywords	11	G2M	Cluster003	Cluster001	p1|p2|p3|p4		Kif2c	73804	G2M	Cluster0002	S-G2/M_up@12h-max20	passed f5	G2/M	G2/M	G2/M	G2/M	G2-M	Cluster01	yes	Cluster02	yes			ns	+:abnormal nucleus shape (CMPO:0000157)|abnormal chromosome segregation (CMPO:0000326)|binuclear cell (CMPO:0000213)	HGNC:6393	ENSG00000142945	11004
KIF4A	kinesin family member 4A	protein-coding	X	Known	Microtubule regulation // Cytokinesis	PMID:15843429	10	G2M	Cluster003	Cluster001	p1		Kif4	16571	G2M			passed f5		M/G1	M/G1	G2/M	G2-M	Cluster02	yes	Cluster01	yes			ns	+:abnormal chromosome segregation (CMPO:0000326)|binuclear cell (CMPO:0000213)|abnormal nucleus shape (CMPO:0000157)	HGNC:13339	ENSG00000090889	24137
KIF4B	kinesin family member 4B	protein-coding	5	Known	Cytokinesis	PMID:15843429	2	G2M	Cluster003									no match on f5						Cluster01	yes					ns	+	HGNC:6322	ENSG00000226650	285643
KIFC1	kinesin family member C1	protein-coding	6	Known	Microtubule regulation	PMID:15843429	10	G2M	Cluster003	Cluster001	p1		Kifc1	100502766	G2M	Cluster0002	S-G2/M_up@12h-max20	passed f5	G2	G2/M	G2		G2-M	Cluster02	yes	Cluster01	yes			ns	+:abnormal nucleus shape (CMPO:0000157)|binuclear cell (CMPO:0000213)|abnormal chromosome segregation (CMPO:0000326)|proliferating cells (CMPO:0000241)	HGNC:6389	ENSG00000237649	3833
KNL1	kinetochore scaffold 1	protein-coding	15	Known	Mitosis:Chromosome partition	Uniprot keywords	7	G2M	Cluster003	Cluster001	p1|p2	p4	Knl1	76464	G2M	Cluster0002	S-G2/M_up@12h-max20	passed f5			G2	G2		Cluster01	yes	Cluster01	yes			ns	+	HGNC:24054	ENSG00000137812	57082
KNSTRN	kinetochore-localized astrin/SPAG5 binding protein	protein-coding	15	Known	Mitosis:Chromosome partition	PMID:21402792	10	G2M	Cluster003	Cluster001	p1		Knstrn	51944	G2M	Cluster0002	S-G2/M_up@12h-max20	passed f5	G2/M		G2/M	G2/M		Cluster01	yes	Cluster01	yes			ns	+:increased variability of nuclear shape in population (CMPO:0000345)|binuclear cell (CMPO:0000213)|abnormal nucleus shape (CMPO:0000157)	HGNC:30767	ENSG00000128944	90417
KNTC1	kinetochore associated 1	protein-coding	12	Known	Mitosis:Kinetochore formation // Mitosis:Spindle checkpoint	PMID:15922598	6	S	Cluster003	Cluster001	p1|p2	p3	Kntc1	208628	G2M	Cluster0002	S-G2/M_up@12h-max20	passed f5				S		Cluster02	yes	Cluster01	yes			ns	+	HGNC:17255	ENSG00000184445	9735
KPNB1	karyopherin (importin) beta 1	protein-coding	17	Known	Mitosis:Spindle assembly and regulation	PMID:23783028	5	S	Cluster003	Cluster001	p2|p7	p1|p3|p4|p5|p6	Kpnb1	16211	G2M	Cluster0003	G1_up_8-30h	passed f5	M/G1					Cluster01	yes	Cluster04	no		Supported: Cytosol;Nuclear membrane;Nucleoplasm	ns	+	HGNC:6400	ENSG00000108424	3837
LBR	lamin B receptor	protein-coding	1	Known	Mitosis:Nuclear envelope regulation	PMID:10828963	11	G2M	Cluster026				Lbr	98386	S	Cluster0002	S-G2/M_up@12h-max20	filtered out from f5 but re-added	G2/M	G2/M	G2/M	G2	G2-M	Cluster02	yes	Cluster01	yes			ns	+	HGNC:6518	ENSG00000143815	3930
LIG1	ligase I, DNA, ATP-dependent	protein-coding	19	Known	DNA damage:BER	PMID:19589734	7	G2M	Cluster003	Cluster001	p1|p2|p3		Lig1	16881	S	Cluster0002	S-G2/M_up@12h-max20	passed f5					G1-S	Cluster02	yes	Cluster03	yes		Supported: Nucleoplasm Golgi apparatus;Vesicles	ns	+	HGNC:6598	ENSG00000105486	3978
LIG3	ligase III, DNA, ATP-dependent	protein-coding	17	Known	DNA damage:BER	PMID:19589734	6	S	Cluster003	Cluster001	p1		Lig3	16882	S			passed f5					G2-M	Cluster01	yes	Cluster02	yes		Supported: Nucleoplasm	ns	+	HGNC:6600	ENSG00000005156	3980
LIN54	lin-54 DREAM MuvB core complex component	protein-coding	4	Known	Cell cycle regulation	Reactome	3	G2M	Cluster003				Lin54	231506	G2M	Cluster0002	S-G2/M_up@12h-max20	filtered out from f5 but re-added						No Class	no	Cluster01	yes		Approved: Cytosol	ns	+	HGNC:25397	ENSG00000189308	132660
LIN9	lin-9 DREAM MuvB core complex component	protein-coding	1	Known	Cell cycle regulation	PMID:15538385	6	S	Cluster003	Cluster001	p1		Lin9	72568	G2M	Cluster0002	S-G2/M_up@12h-max20	passed f5				G2		Cluster01	yes	No Class	no		Supported: Nucleoplasm	ns	+	HGNC:30830	ENSG00000183814	286826
LMNB1	lamin B1	protein-coding	5	Known	Mitosis:Nuclear envelope regulation	PMID:7557986	9	G2M	Cluster003	Cluster001	p1	p2|p3|p4	Lmnb1	16906	S	Cluster0002	S-G2/M_up@12h-max20	passed f5	G2	M/G1			G2-M	Cluster02	yes	Cluster01	yes			ns	+	HGNC:6637	ENSG00000113368	4001
LMNB2	lamin B2	protein-coding	19	Known	Mitosis:Nuclear envelope regulation	Reactome	6	G2M	Cluster003	Cluster001	p1|p2		Lmnb2	16907	S	Cluster0068	G1_up@10h	passed f5		G2/M				Cluster01	yes	Cluster06	no			ns	+	HGNC:6638	ENSG00000176619	84823
LRRCC1	leucine rich repeat and coiled-coil centrosomal protein 1	protein-coding	8	Known	Mitosis:Spindle assembly and regulation	PMID:18728398	5	G2M	Cluster003	Cluster001	p1	p2	Lrrcc1	71710	G2M	Cluster0025		passed f5				G1/S		Cluster01	yes	Cluster14	no			ns	+	HGNC:29373	ENSG00000133739	85444
MAD2L1	MAD2 mitotic arrest deficient-like 1 (yeast)	protein-coding	4	Known	Mitosis:Spindle checkpoint	PMID:10700282	10	S	Cluster003	Cluster001	p1|p2		Mad2l1	56150	G2M	Cluster0002	S-G2/M_up@12h-max20	passed f5	G2	G2/M	G2/M			Cluster02	yes	Cluster01	yes			1	+:abnormal chromosome segregation (CMPO:0000326)|binuclear cell (CMPO:0000213)|abnormal nucleus shape (CMPO:0000157)	HGNC:6763	ENSG00000164109	4085
MAD2L2	MAD2 mitotic arrest deficient-like 2 (yeast)	protein-coding	1	Known	Mitosis:Spindle checkpoint	PMID:10366450	5	G2M	Cluster003	Cluster001	p1|p2|p3|p4|p6	p5	Mad2l2	71890	S	Cluster0207	Up@10h	passed f5						Cluster01	yes	Cluster03	yes		Supported: Cytosol;Nucleoli	ns	+	HGNC:6764	ENSG00000116670	10459
MASTL	microtubule associated serine/threonine kinase like	protein-coding	10	Known	Cell cycle regulation	PMID:20818157	10	S	Cluster003	Cluster001	p1|p3	p2|p5	Mastl	67121	G2M	Cluster0002	S-G2/M_up@12h-max20	passed f5	S			G1/S		Cluster02	yes	Cluster01	yes			ns	+:binuclear cell (CMPO:0000213)	HGNC:19042	ENSG00000120539	84930
MBD4	methyl-CpG binding domain 4 DNA glycosylase	protein-coding	3	Known	DNA damage	Uniprot keywords	5	S	Cluster003				Mbd4	17193	S	Cluster0098	S_max12-14h	filtered out from f5 but re-added	S					Cluster02	yes	Cluster01	yes		Supported: Nuclear speckles	ns	+	HGNC:6919	ENSG00000129071	8930
MCM10	minichromosome maintenance 10 replication initiation factor	protein-coding	10	Known	DNA replication:DNA replication:Replication Initiation // DNA damage	PMID:11095689	11	S	Cluster003	Cluster001	p1		Mcm10	70024	S	Cluster0002	S-G2/M_up@12h-max20	passed f5		M/G1	G1/S	G1/S	G1-S	Cluster02	yes	Cluster01	yes		Supported: Nucleoli;Nucleus	0	+:increased nucleus size (CMPO:0000140)	HGNC:18043	ENSG00000065328	55388
MCM2	minichromosome maintenance complex component 2	protein-coding	3	Known	DNA replication:Replication initiation	PMID:25999062	10	S	Cluster003	Cluster001	p1|p2		Mcm2	17216	S	Cluster0002	S-G2/M_up@12h-max20	passed f5	G1/S	G1/S	G1/S	G1/S	G1-S	Cluster02	yes	Cluster10	no		Validated:Cytosol;Nucleoplasm	ns	+	HGNC:6944	ENSG00000073111	4171
MCM3	minichromosome maintenance complex component 3	protein-coding	6	Known	DNA replication:Pre-replication complex	PMID:25999062	10	S	Cluster003	Cluster001	p1		Mcm3	17215	S	Cluster0002	S-G2/M_up@12h-max20	passed f5		G1/S	G1/S	G1/S	G1-S	Cluster02	yes	Cluster01	yes		Validated:Nucleoplasm	ns	+	HGNC:6945	ENSG00000112118	4172
MCM4	minichromosome maintenance complex component 4	protein-coding	8	Known	DNA replication:Pre-replication complex	PMID:25999062	11	S	Cluster003	Cluster001	p1|p2		Mcm4	17217	S	Cluster0002	S-G2/M_up@12h-max20	passed f5	G1/S	G1/S		G1/S	G1-S	Cluster01	yes	Cluster01	yes		Validated:Nucleoplasm	ns	+	HGNC:6947	ENSG00000104738	4173
MCM5	minichromosome maintenance complex component 5	protein-coding	22	Known	DNA replication:Pre-replication complex	PMID:25999062	9	S	Cluster003	Cluster001	p1	p13|p3|p4|p8|p9	Mcm5	17218	S	Cluster0002	S-G2/M_up@12h-max20	passed f5	G1/S	G1/S	G1/S	G1/S		Cluster02	yes	Cluster10	no		Validated:Nucleoplasm	ns	+	HGNC:6948	ENSG00000100297	4174
MCM6	minichromosome maintenance complex component 6	protein-coding	2	Known	DNA replication:Pre-replication complex	PMID:25999062	11	S	Cluster003	Cluster001	p1|p2		Mcm6	17219	S	Cluster0002	S-G2/M_up@12h-max20	passed f5	G1/S	G1/S	G1/S	G1/S	G1-S	Cluster02	yes	Cluster04	no		Validated:Nucleoplasm	ns	+:increased nucleus size (CMPO:0000140)	HGNC:6949	ENSG00000076003	4175
MCM7	minichromosome maintenance complex component 7	protein-coding	7	Known	DNA replication:Pre-replication complex	PMID:25999062	7	S	Cluster003	Cluster001	p1|p5	p3|p4|p6|p7	Mcm7	17220	S	Cluster0002	S-G2/M_up@12h-max20	passed f5		G2/M				Cluster02	yes	Cluster03	yes		Validated:Nucleoplasm	ns	+	HGNC:6950	ENSG00000166508	4176
MCM8	minichromosome maintenance 8 homologous recombination repair factor	protein-coding	20	Known	DNA damage:Homologous recombination // DNA damage:Fork stalling	PMID:22771115	7	S	Cluster003	Cluster001	p1|p2		Mcm8	66634	S	Cluster0002	S-G2/M_up@12h-max20	passed f5	G1/S					Cluster01	yes	Cluster03	yes		Supported: Nucleus	ns	+	HGNC:16147	ENSG00000125885	84515
MCMBP	minichromosome maintenance complex binding protein	protein-coding	10	Known	DNA replication:Pre-replication complex // Sister chromatid cohesion	PMID:20090939	4	S	Cluster003				Mcmbp	210711	S	Cluster0002	S-G2/M_up@12h-max20	filtered out from f5 but re-added						Cluster02	yes	Cluster03	yes		Validated:Nucleoplasm	ns	+	HGNC:25782	ENSG00000197771	79892
MDC1	mediator of DNA damage checkpoint 1	protein-coding	6	Known	DNA damage:NHEJ	Reactome	5	S	Cluster003	Cluster001	p1|p2|p3		Mdc1	240087	S	Cluster0485		passed f5	G2/M					Cluster01	yes	Cluster05	no		Supported: Nuclear bodies;Nucleoplasm	ns	+	HGNC:21163	ENSG00000137337	9656
MELK	maternal embryonic leucine zipper kinase	protein-coding	9	Known	Cell cycle regulation	PMID:12400006	7	G2M	Cluster003	Cluster001	p1		Melk	17279	G2M	Cluster0002	S-G2/M_up@12h-max20	passed f5	G2	G2/M				Cluster02	yes	Cluster01	yes			ns	+	HGNC:16870	ENSG00000165304	9833
MGME1	mitochondrial genome maintenance exonuclease 1	protein-coding	20	Known	DNA damage:Mitochondrial genome maintenance	PMID:23313956	5	G2M	Cluster003	Cluster001	p1|p3	p2|p4	Mgme1	74528	S	Cluster0002	S-G2/M_up@12h-max20	passed f5						Cluster02	yes	No Class	no	mitochondria	Supported: Mitochondria	0	+	HGNC:16205	ENSG00000125871	92667
MIS12	MIS12 kinetochore complex component	protein-coding	17	Known	Mitosis:Chromosome partition	Uniprot keywords	4	S	Cluster001				Mis12	67139	S	Cluster0002	S-G2/M_up@12h-max20	filtered out from f5 but re-added						Cluster02	yes	Cluster01	yes			ns	+	HGNC:24967	ENSG00000167842	79003
MIS18A	MIS18 kinetochore protein A	protein-coding	21	Known	Mitosis:Kinetochore formation	PMID:17199038	7	S	Cluster003	Cluster001	p1		Mis18a	66578	G2M	Cluster0002	S-G2/M_up@12h-max20	passed f5		G2/M				Cluster01	yes	Cluster01	yes			ns	+	HGNC:1286	ENSG00000159055	54069
MIS18BP1	MIS18 binding protein 1	protein-coding	14	Known	Mitosis:Chromosome partition	PMID:17199038	7	G2M	Cluster003				Mis18bp1	217653	G2M	Cluster0002	S-G2/M_up@12h-max20	filtered out from f5 but re-added	G2	M/G1		G2		Cluster02	yes	Cluster01	yes			ns	+	HGNC:20190	ENSG00000129534	55320
MKI67	marker of proliferation Ki-67	protein-coding	10	Known	Mitosis:Chromosome partition	PMID:27362226	10	G2M	Cluster003	Cluster001	p1|p2		Mki67	17345	G2M	Cluster0002	S-G2/M_up@12h-max20	passed f5	G2/M	G2/M	G2/M	G2/M	G2-M	Cluster02	yes	Cluster01	yes			ns	+	HGNC:7107	ENSG00000148773	4288
MLH1	mutL homolog 1	protein-coding	3	Known	DNA damage:Mismatch repair	PMID:23603115	6	G2M	Cluster003	Cluster001	p1		Mlh1	17350	S	Cluster0131		passed f5						Cluster01	yes	Cluster01	yes		Validated:Nucleoplasm	ns	+	HGNC:7127	ENSG00000076242	4292
MMS22L	MMS22 like, DNA repair protein	protein-coding	6	Known	DNA damage:Fork stalling // DNA damage:Homologous recombination	PMID:21055983	7	S	Cluster003	Cluster001	p1		Mms22l	212377	S	Cluster0002	S-G2/M_up@12h-max20	passed f5				G1/S		Cluster01	yes	Cluster01	yes		Supported: Nucleoplasm	ns	+	HGNC:21475	ENSG00000146263	253714
MND1	meiotic nuclear divisions 1	protein-coding	4	Known	DNA damage:Homologous recombination	PMID:16407260	5	S	Cluster003	Cluster001	p1|p2		Mnd1	76915	G2M			passed f5	G2					Cluster01	yes	Cluster04	no			ns	+	HGNC:24839	ENSG00000121211	84057
MRE11	MRE11 homolog A, double strand break repair nuclease	protein-coding	11	Known	DNA damage:DSB	PMID:10612394	6	S	Cluster003				Mre11a	17535	S	Cluster0002	S-G2/M_up@12h-max20	filtered out from f5 but re-added		G2/M				Cluster02	yes	Cluster02	yes		Validated:Nucleoplasm	ns	+	HGNC:7230	ENSG00000020922	4361
MSH2	mutS homolog 2	protein-coding	2	Known	DNA damage:Mismatch repair	PMID:7923193	10	S	Cluster003	Cluster001	p1|p2		Msh2	17685	S	Cluster0002	S-G2/M_up@12h-max20	passed f5	G1/S	G1/S		G1/S		Cluster02	yes	Cluster01	yes		Approved: Nucleoplasm;Vesicles	ns	+	HGNC:7325	ENSG00000095002	4436
MSH5	mutS homolog 5	protein-coding	6	Known	DNA damage:Mismatch repair	By similarity	5	G2M	Cluster003	Cluster001	p1		Msh5	17687	G2M			passed f5		G1/S				Cluster01	yes	Cluster05	no		Approved: Endoplasmic reticulum;Vesicles	ns	+	HGNC:7328	ENSG00000204410	4439
MSH6	mutS homolog 6	protein-coding	2	Known	DNA damage:Mismatch repair	PMID:23622243	10	S	Cluster003	Cluster001	p1|p2		Msh6	17688	S	Cluster0002	S-G2/M_up@12h-max20	passed f5		G1/S	G1/S	G1/S	G1-S	Cluster01	yes	Cluster04	no		Supported: Nucleoplasm Golgi apparatus;Vesicles	ns	+	HGNC:7329	ENSG00000116062	2956
MTBP	MDM2 binding protein	protein-coding	8	Known	DNA damage	PMID:15632057	8	S	Cluster003	Cluster001	p1		Mtbp	105837	S	Cluster0002	S-G2/M_up@12h-max20	passed f5					G2-M	Cluster01	yes	Cluster01	yes		Approved: Nucleus	ns	+:increased cell movement speed (CMPO:0000236)|binuclear cell (CMPO:0000213)	HGNC:7417	ENSG00000172167	27085
MTHFD1	methylenetetrahydrofolate dehydrogenase (NADP+ dependent) 1, methenyltetrahydrofolate cyclohydrolase, formyltetrahydrofolate synthetase	protein-coding	14	Known	DNA replication:DNA metabolism	Uniprot keywords	5	S	Cluster003	Cluster001	p1	p2	Mthfd1	108156	S	Cluster0002	S-G2/M_up@12h-max20	passed f5		G1/S						Cluster09	no		Validated:Cytosol	ns	+	HGNC:7432	ENSG00000100714	4522
MYBL2	v-myb avian myeloblastosis viral oncogene homolog-like 2	protein-coding	20	Known	Cell cycle regulation	Reactome	5	S	Cluster003	Cluster001	p1|p2		Mybl2	17865	S	Cluster0002	S-G2/M_up@12h-max20	passed f5						Cluster02	yes	Cluster04	no		Validated:Cytosol;Nucleoplasm	ns	+	HGNC:7548	ENSG00000101057	4605
NASP	nuclear autoantigenic sperm protein (histone-binding)	protein-coding	1	Known	DNA replication	PMID:25615412	8	S	Cluster003	Cluster001	p1|p2		Nasp	50927	S	Cluster0002	S-G2/M_up@12h-max20	passed f5	G1/S	G1/S				Cluster01	yes	Cluster02	yes			ns	+	HGNC:7644	ENSG00000132780	4678
NCAPD2	non-SMC condensin I complex subunit D2	protein-coding	12	Known	Mitosis:DNA condensation	Uniprot keywords	10	G2M	Cluster003	Cluster001	p1|p3		Ncapd2	68298	G2M	Cluster0002	S-G2/M_up@12h-max20	passed f5	G2/M	M/G1	G2/M	G2/M	G2-M	Cluster02	yes	Cluster01	yes			ns	+	HGNC:24305	ENSG00000010292	9918
NCAPD3	non-SMC condensin II complex subunit D3	protein-coding	11	Known	Mitosis:DNA condensation	Uniprot keywords	5	S	Cluster003	Cluster001	p1	p2|p3	Ncapd3	78658	S	Cluster0002	S-G2/M_up@12h-max20	passed f5	G2	G1/S				No Class	no	Cluster05	no			ns	+	HGNC:28952	ENSG00000151503	23310
NCAPG	non-SMC condensin I complex subunit G	protein-coding	4	Known	Mitosis:DNA condensation	Uniprot keywords	10	G2M	Cluster003	Cluster001	p1		Ncapg	54392	G2M	Cluster0002	S-G2/M_up@12h-max20	passed f5		G2/M	G2	G2	G2-M	Cluster02	yes	Cluster02	yes			ns	+:metaphase delayed (CMPO:0000307)	HGNC:24304	ENSG00000109805	64151
NCAPG2	non-SMC condensin II complex subunit G2	protein-coding	7	Known	Mitosis:DNA condensation	Uniprot keywords	7	G2M	Cluster003	Cluster001	p1		Ncapg2	76044	S	Cluster0002	S-G2/M_up@12h-max20	passed f5		G2/M				Cluster01	yes	Cluster01	yes			ns	+	HGNC:21904	ENSG00000146918	54892
NCAPH	non-SMC condensin I complex subunit H	protein-coding	2	Known	Mitosis:DNA condensation	Uniprot keywords	10	G2M	Cluster003	Cluster001	p1		Ncaph	215387	G2M	Cluster0002	S-G2/M_up@12h-max20	passed f5	G2	G2/M	G2		G2-M	Cluster01	yes	Cluster01	yes			ns	+	HGNC:1112	ENSG00000121152	23397
NCAPH2	non-SMC condensin II complex subunit H2	protein-coding	22	Known	Mitosis:DNA condensation	Uniprot keywords	7	S	Cluster003	Cluster001	p1		Ncaph2	52683	S	Cluster0002	S-G2/M_up@12h-max20	passed f5		G2/M				Cluster02	yes	Cluster03	yes			ns	+	HGNC:25071	ENSG00000025770	29781
NDC1	NDC1 transmembrane nucleoporin	protein-coding	1	Known	Mitosis:Nuclear envelope regulation	Reactome	7	G2M	Cluster003	Cluster001	p1|p2|p3|p4		Ndc1	72787	G2M	Cluster0002	S-G2/M_up@12h-max20	passed f5		G2/M		G2		Cluster02	yes	Cluster07	no		Supported: Nuclear membrane Plasma membrane Actin filaments	ns	+	HGNC:25525	ENSG00000058804	55706
NDC80	NDC80 kinetochore complex component	protein-coding	18	Known	Mitosis:Kinetochore formation // Mitosis:Chromosome partition // Mitosis:Spindle checkpoint	PMID:9315664 // PMID:12351790 // PMID:14654001	10	G2M	Cluster003	Cluster001	p1|p2		Ndc80	67052	G2M	Cluster0002	S-G2/M_up@12h-max20	passed f5	G2	G2/M	G2	G2	G2-M	Cluster02	yes	Cluster01	yes			ns	+	HGNC:16909	ENSG00000080986	10403
NDE1	nudE neurodevelopment protein 1	protein-coding	16	Known	Centrosome regulation // Mitosis:Spindle assembly and regulation	PMID:19468067	12	G2M	Cluster003				Nde1	67203	G2M	Cluster0002	S-G2/M_up@12h-max20	filtered out from f5 but re-added	G2/M	G2/M	M/G1	G2/M	G2-M	Cluster02	yes	Cluster01	yes			ns	+:increased variability of nuclear shape in population (CMPO:0000345)	HGNC:17619	ENSG00000072864	54820
NEDD1	neural precursor cell expressed, developmentally down-regulated 1	protein-coding	12	Known	Mitosis:Spindle assembly and regulation	PMID:19029337	3	S	Cluster003				Nedd1	17997	S			filtered out from f5 but re-added						Cluster01	yes	Cluster01	yes			ns	+	HGNC:7723	ENSG00000139350	121441
NEIL3	nei-like DNA glycosylase 3	protein-coding	4	Known	DNA damage:BER	PMID:23755964	10	G2M	Cluster003	Cluster001	p1|p3		Neil3	234258	S	Cluster0002	S-G2/M_up@12h-max20	passed f5	G2	G2/M		G2	G2-M	Cluster02	yes	Cluster01	yes		Validated:Nucleoplasm	ns	+	HGNC:24573	ENSG00000109674	55247
NEK2	NIMA-related kinase 2	protein-coding	1	Known	Mitosis:Chromosome partition	Uniprot keywords	10	G2M	Cluster003	Cluster001	p1		Nek2	18005	G2M	Cluster0002	S-G2/M_up@12h-max20	passed f5	G2/M	G2/M	G2/M	G2/M	G2-M	Cluster01	yes	Cluster02	yes			ns	+	HGNC:7745	ENSG00000117650	4751
NPAT	nuclear protein, ataxia-telangiectasia locus	protein-coding	11	Known	Cell cycle regulation	PMID:15988025	7	S	Cluster003				Npat	244879	S			filtered out from f5 but re-added	G1/S	G1/S		S		Cluster02	yes	Cluster01	yes		Supported: Nuclear bodies;Nucleoplasm	ns	+	HGNC:7896	ENSG00000149308	4863
NSL1	NSL1, MIS12 kinetochore complex component	protein-coding	1	Known	Mitosis:Chromosome partition	Uniprot keywords	3	S					Nsl1	381318	S	Cluster0002	S-G2/M_up@12h-max20	mouse						Cluster02	yes	Cluster01	yes			ns	+	HGNC:24548	ENSG00000117697	25936
NSMCE4A	NSE4 homolog A, SMC5-SMC6 complex component	protein-coding	10	Known	DNA damage:Homologous recombination	PMID:18086888	3	G2M	Cluster003	Cluster001	p2	p1	Nsmce4a	67872	S	Cluster0002	S-G2/M_up@12h-max20	passed f5						No Class	no	Cluster04	no		Validated:Nucleoplasm	ns	+	HGNC:25935	ENSG00000107672	54780
NUCKS1	nuclear casein kinase and cyclin-dependent kinase substrate 1	protein-coding	1	Known	DNA damage:Homologous recombination	PMID:26323318	5	G2M	Cluster003	Cluster001	p1	p2|p3	Nucks1	98415	G2M	Cluster0002	S-G2/M_up@12h-max20	passed f5	M/G1					No Class	no	Cluster04	no		Supported: Nucleus Nucleoli	ns	+:cell death (CMPO:0000030)	HGNC:29923	ENSG00000069275	64710
NUDT15	nudix hydrolase 15	protein-coding	13	Known	DNA replication:DNA metabolism	PMID:19419956	2	G2M	Cluster003	Cluster001	p1|p2|p3		Nudt15	214254	S			passed f5						No Class	no				Supported: Nucleoplasm	ns	+	HGNC:23063	ENSG00000136159	55270
NUF2	NUF2, NDC80 kinetochore complex component	protein-coding	1	Known	Mitosis:Kinetochore formation // Mitosis:Chromosome partition // Mitosis:Spindle checkpoint	PMID:12438418 // PMID:14654001	10	G2M	Cluster003	Cluster001	p1|p2		Nuf2	66977	G2M	Cluster0002	S-G2/M_up@12h-max20	passed f5	G2/M		G2	G2	G2-M	Cluster01	yes	Cluster01	yes			ns	+:mitosis delayed (CMPO:0000202)|graped micronucleus (CMPO:0000156)|mitotic metaphase plate congression (CMPO:0000348)|abnormal nucleus shape (CMPO:0000157)|abnormal chromosome segregation (CMPO:0000326)|binuclear cell (CMPO:0000213)	HGNC:14621	ENSG00000143228	83540
NUP107	nucleoporin 107kDa	protein-coding	12	Known	Mitosis:Kinetochore formation // Mitosis:Spindle assembly and regulation	Reactome	6	S	Cluster003	Cluster001	p1		Nup107	103468	S	Cluster0002	S-G2/M_up@12h-max20	passed f5						Cluster02	yes	Cluster01	yes		Supported: Centrosome;Nucleoplasm	ns	+:abnormal chromosome segregation (CMPO:0000326)	HGNC:29914	ENSG00000111581	57122
NUP133	nucleoporin 133kDa	protein-coding	1	Known	Mitosis:Nuclear envelope regulation	Reactome	5	S	Cluster03				Nup133	234865	S	Cluster0002	S-G2/M_up@12h-max20	filtered out from f5 but re-added						No Class	no	Cluster01	yes		Supported: Nuclear membrane	ns	+:mitosis delayed (CMPO:0000202)|mitotic metaphase plate congression (CMPO:0000348)|abnormal chromosome segregation (CMPO:0000326)	HGNC:18016	ENSG00000069248	55746
NUP155	nucleoporin 155kDa	protein-coding	5	Known	Mitosis:Nuclear envelope regulation	Reactome	6	S	Cluster003	Cluster001	p1	p2	Nup155	170762	S	Cluster0002	S-G2/M_up@12h-max20	passed f5						Cluster01	yes	Cluster01	yes		Validated:Nuclear membrane	ns	+	HGNC:8063	ENSG00000113569	9631
NUP160	nucleoporin 160kDa	protein-coding	11	Known	Mitosis:Nuclear envelope regulation	Reactome	6	S	Cluster003				Nup160	59015	S	Cluster0002	S-G2/M_up@12h-max20	filtered out from f5 but re-added	S		G2/M			Cluster02	yes	Cluster02	yes			ns	+	HGNC:18017	ENSG00000030066	23279
NUP188	nucleoporin 188kDa	protein-coding	9	Known	Mitosis:Nuclear envelope regulation	Reactome	4	S	Cluster003	Cluster001	p1		Nup188	227699	S			passed f5						Cluster01	yes	Cluster02	yes		Supported: Nucleus	ns	+	HGNC:17859	ENSG00000095319	23511
NUP205	nucleoporin 205kDa	protein-coding	7	Known	Mitosis:Nuclear envelope regulation	Reactome	6	S	Cluster003	Cluster001	p1		Nup205	70699	S	Cluster0002	S-G2/M_up@12h-max20	passed f5						Cluster02	yes	Cluster01	yes			ns	+	HGNC:18658	ENSG00000155561	23165
NUP35	nucleoporin 35kDa	protein-coding	2	Known	Mitosis:Nuclear envelope regulation	Reactome	6	S	Cluster003	Cluster001	p1|p2		Nup35	69482	S	Cluster0104	G1_up_6-8h	passed f5			M/G1	G2		Cluster01	yes	Cluster01	yes		Supported: Nuclear membrane;Nucleoplasm Plasma membrane	ns	+	HGNC:29797	ENSG00000163002	129401
NUP37	nucleoporin 37kDa	protein-coding	12	Known	Mitosis:Chromosome partition	Uniprot keywords	7	S	Cluster003	Cluster001	p1		Nup37	69736	G2M	Cluster0918		passed f5	M/G1	G2/M		G2/M		Cluster02	yes	Cluster01	yes		Supported: Nucleoplasm	ns	+	HGNC:29929	ENSG00000075188	79023
NUP43	nucleoporin 43kDa	protein-coding	6	Known	Mitosis:Chromosome partition	Uniprot keywords	5	S	Cluster003	Cluster001	p1		Nup43	69912	S	Cluster0002	S-G2/M_up@12h-max20	passed f5						Cluster02	yes	Cluster01	yes			ns	+	HGNC:21182	ENSG00000120253	348995
NUP50	nucleoporin 50kDa	protein-coding	22	Known	Mitosis:Nuclear envelope regulation	Reactome	6	G2M					Nup50	18141	S	Cluster0002	S-G2/M_up@12h-max20	mouse			G2/M	G2		Cluster02	yes	Cluster01	yes		Validated:Nuclear membrane;Nucleoplasm	ns	+	HGNC:8065	ENSG00000093000	10762
NUP85	nucleoporin 85kDa	protein-coding	17	Known	Mitosis:Nuclear envelope regulation	Reactome	6	S	Cluster003	Cluster001	p1		Nup85	445007	S	Cluster0002	S-G2/M_up@12h-max20	passed f5						Cluster02	yes	Cluster01	yes		Supported: Cytosol;Nucleus	ns	+	HGNC:8734	ENSG00000125450	79902
NUP88	nucleoporin 88kDa	protein-coding	17	Known	Mitosis:Nuclear envelope regulation	Reactome	4	S	Cluster003				Nup88	19069	G2M	Cluster0003	G1_up_8-30h	filtered out from f5 but re-added			G2/M			Cluster01	yes	Cluster02	yes		Supported: Nucleoplasm	ns	+	HGNC:8067	ENSG00000108559	4927
NUP93	nucleoporin 93kDa	protein-coding	16	Known	Mitosis:Nuclear envelope regulation	Reactome	7	S	Cluster003	Cluster001	p1	p2|p4	Nup93	71805	S	Cluster0002	S-G2/M_up@12h-max20	passed f5						Cluster01	yes	Cluster02	yes			ns	+:cell death (CMPO:0000030)	HGNC:28958	ENSG00000102900	9688
NUSAP1	nucleolar and spindle associated protein 1	protein-coding	15	Known	Microtubule regulation // Mitosis:Spindle assembly and regulation // Cytokinesis	PMID:12963707	12	G2M	Cluster003	Cluster001	p1		Nusap1	108907	G2M	Cluster0002	S-G2/M_up@12h-max20	passed f5	G2	G2/M	G2	G2	G2-M	Cluster02	yes	Cluster01	yes			ns	+:mitosis delayed (CMPO:0000202)|metaphase delayed (CMPO:0000307)|abnormal chromosome segregation (CMPO:0000326)|abnormal nucleus shape (CMPO:0000157)|mitotic metaphase plate congression (CMPO:0000348)	HGNC:18538	ENSG00000137804	51203
ODF2	outer dense fiber of sperm tails 2	protein-coding	9	Known	Cell cycle regulation	Reactome	7	G2M	Cluster003	Cluster001	p1	p10	Odf2	18286	G2M			passed f5	G2/M		M/G1			Cluster01	yes	Cluster02	yes			ns	+	HGNC:8114	ENSG00000136811	4957
OIP5	Opa interacting protein 5	protein-coding	15	Known	Mitosis:Chromosome partition	PMID:17199038	10	G2M	Cluster003	Cluster001	p1		Oip5	70645	G2M	Cluster0002	S-G2/M_up@12h-max20	passed f5		M/G1	G2	G2/M	G2-M	Cluster01	yes	Cluster01	yes			ns	+:binuclear cell (CMPO:0000213)	HGNC:20300	ENSG00000104147	11339
ORC1	origin recognition complex subunit 1	protein-coding	1	Known	DNA replication:Pre-replication complex	PMID:25999062	11	S	Cluster003	Cluster001	p1|p2		Orc1	18392	S	Cluster0002	S-G2/M_up@12h-max20	passed f5	G1/S	G1/S		G1/S	G1-S	Cluster02	yes	Cluster01	yes		Approved: Nucleus Cytosol;Plasma membrane	0	+	HGNC:8487	ENSG00000085840	4998
ORC2	origin recognition complex subunit 2	protein-coding	2	Known	DNA replication:Pre-replication complex	PMID:25999062	3	S	Cluster012				Orc2	18393	S	Cluster0003	G1_up_8-30h	filtered out from f5 but re-added						Cluster01	yes	Cluster01	yes		Supported: Nucleoplasm Cytosol	ns	+	HGNC:8488	ENSG00000115942	4999
ORC3	origin recognition complex subunit 3	protein-coding	6	Known	DNA replication:Pre-replication complex	PMID:25999062	7	G2M	Cluster003	Cluster001	p1		Orc3	50793	S	Cluster0515		passed f5	S	G1/S				Cluster01	yes	Cluster01	yes		Validated:Nucleoplasm	ns	+	HGNC:8489	ENSG00000135336	23595
ORC5	origin recognition complex subunit 5	protein-coding	7	Known	DNA replication:Pre-replication complex	PMID:25999062	5	S	Cluster003	Cluster001	p1		Orc5	26429	G2M	Cluster0521		passed f5					G2-M	Cluster01	yes	Cluster01	yes		Supported: Cytosol;Nucleus	ns	+	HGNC:8491	ENSG00000164815	5001
ORC6	origin recognition complex subunit 6	protein-coding	16	Known	DNA replication:Pre-replication complex	PMID:25999062	8	S	Cluster003	Cluster001	p1		Orc6	56452	S	Cluster0002	S-G2/M_up@12h-max20	passed f5		G1/S				Cluster01	yes	Cluster02	yes		Approved: Nucleoli fibrillar center;Nucleus	ns	+	HGNC:17151	ENSG00000091651	23594
PA2G4	proliferation-associated 2G4	protein-coding	12	Known	Cell cycle regulation	PMID:7556453	5	S	Cluster005	Cluster001	p1		Pa2g4	18813	S	Cluster0003	G1_up_8-30h	passed f5						Cluster02	yes	Cluster01	yes		Approved: Cytosol	ns	+	HGNC:8550	ENSG00000170515	5036
PAICS	phosphoribosylaminoimidazole carboxylase; phosphoribosylaminoimidazolesuccinocarboxamide synthase	protein-coding	4	Known	DNA replication:DNA metabolism	PMID:2253271	4	S	Cluster003	Cluster001	p1|p2|p3|p4|p5	p8	Paics	67054	S	Cluster0070	Down_then_up_12h	passed f5						Cluster02	yes	Cluster03	yes		Approved: Cytosol	ns	+	HGNC:8587	ENSG00000128050	10606
PARP1	poly(ADP-ribose) polymerase 1	protein-coding	1	Known	DNA damage:BER	PMID:23230272	5	S	Cluster003	Cluster001	p1|p2	p3	Parp1	11545	S	Cluster0002	S-G2/M_up@12h-max20	passed f5						Cluster02	yes	Cluster04	no		Validated:Nucleus	ns	+	HGNC:270	ENSG00000143799	142
PARP2	poly(ADP-ribose) polymerase 2	protein-coding	14	Known	DNA damage	PMID:7260241	6	S	Cluster003	Cluster001	p1		Parp2	11546	G2M	Cluster0105	S_down@4h-up_12h	passed f5		G1/S				Cluster01	yes	Cluster01	yes		Approved: Nucleoli;Nucleus	ns	+	HGNC:272	ENSG00000129484	10038
PARPBP	PARP1 binding protein	protein-coding	12	Known	DNA damage:Homologous recombination	PMID:22153967	6	G2M	Cluster003	Cluster001	p1|p2|p3		Parpbp	75317	G2M	Cluster0002	S-G2/M_up@12h-max20	passed f5		M/G1			G2-M	Cluster02	yes	Cluster07	no		Supported: Nucleoplasm	0	+	HGNC:26074	ENSG00000185480	55010
PBK	PDZ binding kinase	protein-coding	8	Known	Cell cycle regulation	PMID:17482142	9	G2M	Cluster003	Cluster001	p1|p2		Pbk	52033	G2M	Cluster0002	S-G2/M_up@12h-max20	passed f5	G2/M	G2/M	G2	G2		Cluster01	yes	Cluster01	yes		Approved: Cytosol	ns	+	HGNC:18282	ENSG00000168078	55872
PCLAF	PCNA clamp associated factor	protein-coding	15	Known	DNA damage // Centrosome regulation	PMID:21673012	7	S	Cluster003	Cluster001	p1|p2		Pclaf	68026	G2M			passed f5	S	G2/M		S		Cluster02	yes	Cluster01	yes		Supported: Centrosome	0	+	HGNC:28961	ENSG00000166803	9768
PCNA	proliferating cell nuclear antigen	protein-coding	20	Known	DNA damage:Fork stalling // DNA replication:DNA elongation	PMID:19995904	12	S	Cluster003	Cluster001	p1|p2	p5	Pcna	18538	S	Cluster0002	S-G2/M_up@12h-max20	passed f5	G1/S	G1/S	G1/S	G1/S	G1-S	Cluster02	yes	Cluster01	yes		Supported: Nuclear bodies;Nucleoplasm	0	+	HGNC:8729	ENSG00000132646	5111
PCNT	pericentrin	protein-coding	21	Known	Microtubule regulation // Mitosis:Spindle assembly and regulation	PMID:25220058 // PMID:18955030	7	G2M	Cluster003	Cluster001	p1		Pcnt	18541	S	Cluster0002	S-G2/M_up@12h-max20	passed f5					G2-M	Cluster01	yes	Cluster02	yes			ns	+	HGNC:16068	ENSG00000160299	5116
PDS5B	PDS5 cohesin associated factor B	protein-coding	13	Known	Sister chromatid cohesion	PMID:15855230	4	S	Cluster067				Pds5b	100710	S	Cluster0116	G1_max4-12h	filtered out from f5 but re-added						Cluster02	yes	Cluster01	yes			ns	+	HGNC:20418	ENSG00000083642	23047
PFAS	phosphoribosylformylglycinamidine synthase	protein-coding	17	Known	DNA replication:DNA metabolism	Reactome	5	S	Cluster003	Cluster001	p1	p4	Pfas	237823	S	Cluster0003	G1_up_8-30h	passed f5						Cluster02	yes	Cluster01	yes		Approved: Nucleoplasm;Plasma membrane	ns	+	HGNC:8863	ENSG00000178921	5198
PIF1	PIF1 5'-to-3' DNA helicase	protein-coding	15	Known	DNA damage:Homologous recombination	PMID:23657261	7	G2M					Pif1	208084	G2M	Cluster0002	S-G2/M_up@12h-max20	mouse			G2	G2	G2-M	Cluster02	yes	Cluster01	yes		Supported: Nucleoplasm	ns	+	HGNC:26220	ENSG00000140451	80119
PIMREG	PICALM interacting mitotic regulator	protein-coding	17	Known	Cell cycle regulation	PMID:18757745	10	G2M	Cluster003	Cluster001	p1|p2		Fam64a	109212	G2M	Cluster0002	S-G2/M_up@12h-max20	passed f5	G2/M	G2/M	M/G1	G2/M	G2-M	Cluster02	yes	Cluster01	yes		Validated:Nucleus Nucleoli Cytosol	ns	+	HGNC:25483	ENSG00000129195	54478
PKMYT1	protein kinase, membrane associated tyrosine/threonine 1	protein-coding	16	Known	Cell cycle regulation	PMID:9001210	8	S	Cluster003	Cluster001	p1|p2		Pkmyt1	268930	G2M	Cluster0002	S-G2/M_up@12h-max20	passed f5	S	G2/M		S		Cluster01	yes	Cluster02	yes		Supported: Golgi apparatus Nucleoli;Nucleus	ns	+	HGNC:29650	ENSG00000127564	9088
PLK1	polo-like kinase 1	protein-coding	16	Known	Cell cycle regulation // Mitosis:Spindle assembly and regulation // Centrosome regulation // Cytokinesis	PMID:17351640 // PMID:23455478 // PMID:17495026	12	G2M	Cluster003	Cluster001	p1|p2|p3		Plk1	18817	G2M	Cluster0002	S-G2/M_up@12h-max20	passed f5	G2/M	G2/M	G2/M	G2/M	G2-M	Cluster01	yes	Cluster01	yes			ns	+:cell death (CMPO:0000030)|mitosis delayed (CMPO:0000202)|graped micronucleus (CMPO:0000156)|mitotic metaphase plate congression (CMPO:0000348)|prometaphase delayed (CMPO:0000344)	HGNC:9077	ENSG00000166851	5347
PLK4	polo-like kinase 4	protein-coding	4	Known	Centrosome regulation	PMID:21725316	11	S	Cluster003	Cluster001	p1		Plk4	20873	G2M	Cluster0002	S-G2/M_up@12h-max20	passed f5		G2/M		G2	G2-M	Cluster01	yes	Cluster01	yes			ns	+:prometaphase delayed (CMPO:0000344)|mitotic metaphase plate congression (CMPO:0000348)|abnormal nucleus shape (CMPO:0000157)|abnormal chromosome segregation (CMPO:0000326)|binuclear cell (CMPO:0000213)	HGNC:11397	ENSG00000142731	10733
POC1A	POC1 centriolar protein A	protein-coding	3	Known	Centrosome regulation // Mitosis:Spindle assembly and regulation	PMID:19109428	8	G2M	Cluster003	Cluster001	p1		Poc1a	70235	G2M	Cluster0002	S-G2/M_up@12h-max20	passed f5	G2/M					Cluster01	yes	Cluster02	yes			ns	+	HGNC:24488	ENSG00000164087	25886
POC1B	POC1 centriolar protein B	protein-coding	12	Known	Centrosome regulation // Mitosis:Spindle assembly and regulation	PMID:19109428	1	G2M					Poc1b	382406	S	Cluster0246	S-G2M_up12h	mouse						No Class	no	Cluster02	yes			ns	+	HGNC:30836	ENSG00000139323	282809
POC5	POC5 centriolar protein	protein-coding	5	Known	Centrosome regulation	PMID:19349582 // PMID:21399614	3	S	Cluster003				Poc5	67463	S			filtered out from f5 but re-added				G2		Cluster01	yes	Cluster08	no			ns	+	HGNC:26658	ENSG00000152359	134359
POLA1	polymerase (DNA directed), alpha 1, catalytic subunit	protein-coding	X	Known	DNA replication:DNA elongation	PMID:25999062	7	S	Cluster003	Cluster001	p1		Pola1	18968	S	Cluster0002	S-G2/M_up@12h-max20	passed f5	S					Cluster02	yes	Cluster01	yes		Supported: Nucleoplasm Cytosol	ns	+	HGNC:9173	ENSG00000101868	5422
POLA2	polymerase (DNA directed), alpha 2, accessory subunit	protein-coding	11	Known	DNA replication:DNA elongation	PMID:25999062	8	S	Cluster003	Cluster001	p1|p2|p3	p4	Pola2	18969	S	Cluster0002	S-G2/M_up@12h-max20	passed f5			S		G1-S	Cluster02	yes	Cluster01	yes		Supported: Nucleoplasm	ns	+	HGNC:30073	ENSG00000014138	23649
POLD1	polymerase (DNA directed), delta 1, catalytic subunit	protein-coding	19	Known	DNA replication:DNA elongation	PMID:25999062	7	S	Cluster003	Cluster001	p1|p2		Pold1	18971	S	Cluster0002	S-G2/M_up@12h-max20	passed f5						Cluster02	yes	Cluster01	yes		Supported: Nucleoplasm	ns	+	HGNC:9175	ENSG00000062822	5424
POLD2	polymerase (DNA directed), delta 2, accessory subunit	protein-coding	7	Known	DNA damage:Mismatch repair // DNA replication	PMID:8530069	5	S	Cluster047	Cluster001	p1		Pold2	18972	S	Cluster0002	S-G2/M_up@12h-max20	passed f5								Cluster01	yes		Validated:Nucleoplasm	ns	+	HGNC:9176	ENSG00000106628	5425
POLD3	polymerase (DNA-directed), delta 3, accessory subunit	protein-coding	11	Known	DNA damage:Mismatch repair // DNA replication	PMID:10219083	11	S	Cluster003	Cluster001	p1		Pold3	67967	S	Cluster0002	S-G2/M_up@12h-max20	passed f5	G1/S	G1/S	G1/S	G1/S	G1-S	No Class	no	Cluster02	yes		Supported: Nucleus	ns	+:abnormal nucleus shape (CMPO:0000157)	HGNC:20932	ENSG00000077514	10714
POLE	polymerase (DNA directed), epsilon, catalytic subunit	protein-coding	12	Known	DNA damage:BER // DNA replication:DNA elongation	PMID:10559260	8	S	Cluster003	Cluster001	p1		Pole	18973	S	Cluster0002	S-G2/M_up@12h-max20	passed f5		G1/S	G1/S			Cluster01	yes	Cluster04	no		Validated:Nucleus;Plasma membrane	ns	+	HGNC:9177	ENSG00000177084	5426
POLE2	polymerase (DNA directed), epsilon 2, accessory subunit	protein-coding	14	Known	DNA replication:DNA elongation	PMID:25999062	7	S	Cluster003	Cluster001	p1		Pole2	18974	S	Cluster0002	S-G2/M_up@12h-max20	passed f5		G1/S	G1/S			Cluster02	yes	Cluster01	yes		Supported: Nuclear bodies;Nucleoplasm Vesicles	ns	+	HGNC:9178	ENSG00000100479	5427
POLE3	polymerase (DNA directed), epsilon 3, accessory subunit	protein-coding	9	Known	DNA replication:DNA elongation	PMID:10801849	3	S	Cluster003				Pole3	59001	G2M	Cluster0003	G1_up_8-30h	filtered out from f5 but re-added						Cluster02	yes	Cluster04	no		Approved: Nucleoli;Nucleus	ns	+:increased nucleus size (CMPO:0000140)	HGNC:13546	ENSG00000148229	54107
POLH	polymerase (DNA directed), eta	protein-coding	6	Known	DNA damage // DNA replication	PMID:10871396	6	G2M	Cluster03				Polh	80905	S	Cluster0002	S-G2/M_up@12h-max20	filtered out from f5 but re-added						Cluster01	yes	Cluster01	yes		Validated:Nucleoplasm Cytosol	ns	+	HGNC:9181	ENSG00000170734	5429
POLQ	polymerase (DNA directed), theta	protein-coding	3	Known	DNA damage:BER // DNA replication // DNA damage:Interstrand crosslink repair // DNA damage:MMEJ	PMID:25643323	8	G2M	Cluster003	Cluster001	p1|p2		Polq	77782	S	Cluster0002	S-G2/M_up@12h-max20	passed f5	G2	G2/M				Cluster02	yes	Cluster01	yes		Uncertain: Cytosol;Golgi apparatus;Nucleus	ns	+	HGNC:9186	ENSG00000051341	10721
POT1	protection of telomeres 1	protein-coding	7	Known	Telomere maintenance	PMID:15181449	4	S	Cluster065	Cluster001	p1	p2	Pot1a	101185	S			passed f5						Cluster01	yes	Cluster05	no		Supported: Nucleus	ns	+	HGNC:17284	ENSG00000128513	25913
PRC1	protein regulator of cytokinesis 1	protein-coding	15	Known	Cytokinesis	PMID:17351640	12	G2M	Cluster003	Cluster001	p1|p2|p3		Prc1	233406	G2M	Cluster0002	S-G2/M_up@12h-max20	passed f5	M/G1	G2/M	G2/M	G2/M	G2-M	Cluster02	yes	Cluster02	yes			ns	+:binuclear cell (CMPO:0000213)|abnormal chromosome segregation (CMPO:0000326)|abnormal nucleus shape (CMPO:0000157)	HGNC:9341	ENSG00000198901	9055
PRIM1	primase, DNA, polypeptide 1 (49kDa)	protein-coding	12	Known	DNA replication:DNA elongation	Reactome	9	S	Cluster003	Cluster001	p1	p2	Prim1	19075	S	Cluster0002	S-G2/M_up@12h-max20	passed f5	S	M/G1	S	S		Cluster02	yes	Cluster01	yes		Supported: Vesicles	ns	+	HGNC:9369	ENSG00000198056	5557
PRIM2	primase, DNA, polypeptide 2 (58kDa)	protein-coding	6	Known	DNA replication:DNA elongation	Reactome	7	S	Cluster003	Cluster001	p1	p2	Prim2	19076	S	Cluster0002	S-G2/M_up@12h-max20	passed f5	S	G1/S						Cluster01	yes		Approved: Nucleoplasm	ns	+:cell death (CMPO:0000030)	HGNC:9370	ENSG00000146143	5558
PRIMPOL	primase and DNA directed polymerase	protein-coding	4	Known	DNA replication:DNA elongation	PMID:24240614	3	S	Cluster003				Primpol	408022	G2M	Cluster0007	G0_down@4h-up@30h	filtered out from f5 but re-added						No Class	no	Cluster01	yes		Approved: Cytosol;Nucleoplasm	ns	+	HGNC:26575	ENSG00000164306	201973
PRPS2	phosphoribosyl pyrophosphate synthetase 2	protein-coding	X	Known	DNA replication:DNA metabolism	PMID:2538352	5	S	Cluster003				Prps2	110639	S	Cluster0297	S-like_up12h	filtered out from f5 but re-added		G1/S		M/G1		Cluster01	yes	Cluster13	no		Approved: Vesicles	ns	+	HGNC:9465	ENSG00000101911	5634
PRR11	proline rich 11	protein-coding	17	Known	Cell cycle regulation	PMID:23246489	9	G2M	Cluster003	Cluster001	p1|p2|p3		Prr11	270906	G2M	Cluster0002	S-G2/M_up@12h-max20	passed f5	G2	G2/M		G2/M	G2-M	Cluster02	yes	Cluster01	yes		Approved: Endoplasmic reticulum	0	+	HGNC:25619	ENSG00000068489	55771
PSMC3IP	PSMC3 interacting protein	protein-coding	17	Known	DNA damage:Homologous recombination	PMID:10806355	9	S	Cluster003	Cluster001	p1		Psmc3ip	19183	S	Cluster0002	S-G2/M_up@12h-max20	passed f5			G1/S	G1/S	G1-S	Cluster01	yes	Cluster02	yes		Supported: Nucleoplasm	ns	+	HGNC:17928	ENSG00000131470	29893
PSRC1	proline/serine-rich coiled-coil 1	protein-coding	1	Known	Mitosis:Spindle assembly and regulation	PMID:18411309	7	G2M	Cluster003	Cluster001	p1	p2	Psrc1	56742	G2M	Cluster0172		passed f5		G2/M	G2/M	G2/M	G2-M	No Class	no	Cluster01	yes			ns	+	HGNC:24472	ENSG00000134222	84722
PTTG1	pituitary tumor-transforming 1	protein-coding	5	Known	Mitosis:Chromosome partition	Uniprot keywords	9	G2M	Cluster003	Cluster001	p1|p2	p4|p5	Pttg1	30939	G2M			passed f5	M/G1	G2/M	M/G1	G2/M	G2-M	Cluster01	yes	Cluster11	no			ns	+	HGNC:9690	ENSG00000164611	9232
RACGAP1	Rac GTPase activating protein 1	protein-coding	12	Known	Cytokinesis	PMID:11085985	11	G2M	Cluster003	Cluster001	p1	p2	Racgap1	26934	G2M	Cluster0002	S-G2/M_up@12h-max20	passed f5		M/G1	G2/M	G2	G2-M	Cluster01	yes	Cluster01	yes			ns	+:abnormal nucleus shape (CMPO:0000157)|abnormal chromosome segregation (CMPO:0000326)|binuclear cell (CMPO:0000213)|metaphase delayed (CMPO:0000307)	HGNC:9804	ENSG00000161800	29127
RAD18	RAD18, E3 ubiquitin protein ligase	protein-coding	3	Known	DNA damage	PMID:25931565	7	S	Cluster003	Cluster001	p1	p2	Rad18	58186	S	Cluster0002	S-G2/M_up@12h-max20	passed f5	S					Cluster02	yes	Cluster02	yes		Validated:Nuclear bodies;Nucleoplasm	ns	+	HGNC:18278	ENSG00000070950	56852
RAD21	RAD21 cohesin complex component	protein-coding	8	Known	Sister chromatid cohesion	PMID:12417729	11	G2M	Cluster003				Rad21	19357	G2M	Cluster0002	S-G2/M_up@12h-max20	filtered out from f5 but re-added	M/G1	G2/M		G2/M	G2-M	Cluster02	yes	Cluster01	yes			ns	+:mitosis delayed (CMPO:0000202)|mitotic metaphase plate congression (CMPO:0000348)|condensation followed by decondensation without completion of mitosis (PHN00000011)|increased variability of nuclear shape in population (CMPO:0000345)|abnormal chromosome segregation (CMPO:0000326)|abnormal nucleus shape (CMPO:0000157)	HGNC:9811	ENSG00000164754	5885
RAD51	RAD51 recombinase	protein-coding	15	Known	DNA damage:Homologous recombination	PMID:16428451	11	S	Cluster003	Cluster001	p1|p2		Rad51	19361	S	Cluster0002	S-G2/M_up@12h-max20	passed f5	S		G1/S	G1/S	G1-S	Cluster01	yes	Cluster01	yes		Validated:Nucleoli Cytosol;Mitochondria	ns	+	HGNC:9817	ENSG00000051180	5888
RAD51AP1	RAD51 associated protein 1	protein-coding	12	Known	DNA damage:Homologous recombination	PMID:26323318	8	S	Cluster003	Cluster001	p1		Rad51ap1	19362	S	Cluster0002	S-G2/M_up@12h-max20	passed f5	S	G1/S			G1-S	Cluster02	yes	Cluster01	yes		Approved: Nucleus	ns	+	HGNC:16956	ENSG00000111247	10635
RAD51B	RAD51 paralog B	protein-coding	14	Known	DNA damage:Homologous recombination	PMID:23149936	5	G2M	Cluster003				Rad51b	19363	G2M	Cluster0002	S-G2/M_up@12h-max20	filtered out from f5 but re-added		G2/M				No Class	no	Cluster01	yes		Approved: Nuclear bodies;Nucleoplasm	ns	+	HGNC:9822	ENSG00000182185	5890
RAD51C	RAD51 paralog C	protein-coding	17	Known	DNA damage:Homologous recombination	PMID:23149936	9	G2M	Cluster003	Cluster001	p1|p2		Rad51c	114714	S	Cluster0098	S_max12-14h	passed f5	G2/M	G2/M				Cluster01	yes	Cluster01	yes		Supported: Cytosol;Mitochondria;Nucleus Cell Junctions;Vesicles	ns	+:increased variability of nuclear shape in population (CMPO:0000345)	HGNC:9820	ENSG00000108384	5889
RAD54B	RAD54 homolog B (S. cerevisiae)	protein-coding	8	Known	DNA damage:Homologous recombination	PMID:16428451	8	S	Cluster003	Cluster001	p1|p2|p3		Rad54b	623474	S	Cluster0002	S-G2/M_up@12h-max20	passed f5		G1/S				Cluster01	yes	Cluster01	yes			ns	+	HGNC:17228	ENSG00000197275	25788
RAD54L	RAD54-like (S. cerevisiae)	protein-coding	1	Known	DNA damage:Homologous recombination	PMID:8805304	11	S	Cluster003	Cluster001	p1		Rad54l	19366	S	Cluster0002	S-G2/M_up@12h-max20	passed f5	S	G2/M		G1/S	G1-S	Cluster01	yes	Cluster01	yes		Validated:Nucleoplasm	ns	+	HGNC:9826	ENSG00000085999	8438
RAN	RAN, member RAS oncogene family	protein-coding	12	Known	Mitosis:Spindle assembly and regulation	PMID:10408446	7	S	Cluster003	Cluster001	p1		Ran	19384	S	Cluster0394		passed f5	M/G1		G2			Cluster02	yes	Cluster02	yes		Uncertain: Nucleus	ns	+:cell death (CMPO:0000030)|increased variability of nuclear shape in population (CMPO:0000345)	HGNC:9846	ENSG00000132341	5901
RBBP8	retinoblastoma binding protein 8	protein-coding	18	Known	DNA damage:Homologous recombination	PMID:20829486	8	S	Cluster003	Cluster001	p1	p2	Rbbp8	225182	S			passed f5	S	G1/S		S		Cluster01	yes	No Class	no		Supported: Nucleoplasm	ns	+	HGNC:9891	ENSG00000101773	5932
RBL1	retinoblastoma-like 1	protein-coding	20	Known	Cell cycle regulation	PMID:25100735	6	S	Cluster003				Rbl1	19650	S	Cluster0002	S-G2/M_up@12h-max20	filtered out from f5 but re-added		G1/S			G1-S	Cluster02	yes	Cluster05	no		Validated:Nucleoplasm	ns	+	HGNC:9893	ENSG00000080839	5933
RCC1	regulator of chromosome condensation 1	protein-coding	1	Known	Mitosis:Spindle assembly and regulation	PMID:15014043	6	S	Cluster003	Cluster001	p2|p3		Rcc1	100088	S	Cluster0003	G1_up_8-30h	passed f5					G2-M	Cluster01	yes	Cluster01	yes			ns	+:binuclear cell (CMPO:0000213)	HGNC:1913	ENSG00000180198	1104
RECQL4	RecQ helicase-like 4	protein-coding	8	Known	DNA replication // DNA damage // Mitosis:Chromosome partition	PMID:19177149 // PMID:9878247	8	S	Cluster003	Cluster001	p1|p2|p3		Recql4	79456	S	Cluster0002	S-G2/M_up@12h-max20	passed f5	G1/S	G1/S						Cluster01	yes		Validated:Nucleus	ns	+	HGNC:9949	ENSG00000160957	9401
REEP4	receptor accessory protein 4	protein-coding	8	Known	Mitosis:Nuclear envelope regulation	PMID:23911198	10	G2M	Cluster003	Cluster001	p1|p2		Reep4	72549	G2M	Cluster0002	S-G2/M_up@12h-max20	passed f5		G2/M	G2/M	G2/M	G2-M	No Class	no	Cluster02	yes			1	+:binuclear cell (CMPO:0000213)	HGNC:26176	ENSG00000168476	80346
RFC1	replication factor C subunit 1	protein-coding	4	Known	DNA replication:Replication initiation	PMID:25999062	6	S	Cluster003	Cluster001	p2	p1	Rfc1	19687	S	Cluster0105	S_down@4h-up_12h	passed f5				S		Cluster02	yes	Cluster01	yes		Validated:Nucleus	ns	+	HGNC:9969	ENSG00000035928	5981
RFC2	replication factor C subunit 2	protein-coding	7	Known	DNA replication:Replication initiation	PMID:25999062	9	S	Cluster003	Cluster001	p1	p2	Rfc2	19718	S	Cluster0002	S-G2/M_up@12h-max20	passed f5	S	G2/M	S	S		Cluster02	yes	Cluster02	yes		Supported: Nucleoplasm Golgi apparatus	ns	+	HGNC:9970	ENSG00000049541	5982
RFC3	replication factor C subunit 3	protein-coding	13	Known	DNA replication:Replication initiation	PMID:25999062	6	S	Cluster003	Cluster001	p1|p2|p3|p4		Rfc3	69263	S	Cluster0002	S-G2/M_up@12h-max20	passed f5		G1/S				Cluster02	yes	Cluster03	yes		Supported: Nucleoplasm Vesicles	ns	+	HGNC:9971	ENSG00000133119	5983
RFC4	replication factor C subunit 4	protein-coding	3	Known	DNA replication:Replication initiation	PMID:25999062	10	S	Cluster003	Cluster001	p1		Rfc4	106344	S	Cluster0002	S-G2/M_up@12h-max20	passed f5	S	G1/S	G1/S	G1/S	G1-S	Cluster02	yes	Cluster01	yes		Validated:Nucleoplasm	ns	+	HGNC:9972	ENSG00000163918	5984
RFC5	replication factor C subunit 5	protein-coding	12	Known	DNA replication:Replication initiation	PMID:25999062	7	S	Cluster003	Cluster001	p1		Rfc5	72151	S	Cluster0002	S-G2/M_up@12h-max20	passed f5		M/G1				Cluster02	yes	Cluster01	yes		Approved: Nucleoplasm	ns	+:increased nucleus size (CMPO:0000140)|cell death (CMPO:0000030)	HGNC:9973	ENSG00000111445	5985
RFWD3	ring finger and WD repeat domain 3	protein-coding	16	Known	DNA damage	PMID:21504906	5	S	Cluster003	Cluster001	p1		Rfwd3	234736	S	Cluster0002	S-G2/M_up@12h-max20	passed f5						Cluster01	yes	Cluster01	yes		Supported: Cytosol;Nucleoplasm	ns	+	HGNC:25539	ENSG00000168411	55159
RHNO1	RAD9-HUS1-RAD1 interacting nuclear orphan 1	protein-coding	12	Known	DNA damage	Uniprot keywords	4	G2M	Cluster003				Rhno1	72440	G2M	Cluster0104	G1_up_6-8h	filtered out from f5 but re-added	G2					Cluster02	yes	Cluster01	yes			ns	+	HGNC:28206	ENSG00000171792	83695
RIF1	replication timing regulatory factor 1	protein-coding	2	Known	DNA damage:NHEJ	PMID:15583028	4	S					Rif1	51869	S	Cluster0002	S-G2/M_up@12h-max20	mouse						Cluster01	yes	Cluster01	yes		Uncertain: Nuclear bodies;Nucleus Plasma membrane	ns	+	HGNC:23207	ENSG00000080345	55183
RMI1	RecQ mediated genome instability 1	protein-coding	9	Known	DNA replication	Reactome	9	S	Cluster003	Cluster001	p1		Rmi1	74386	S			passed f5	S	G1/S	G1/S	G1/S		Cluster01	yes	Cluster01	yes		Supported: Nuclear bodies;Nucleoplasm	ns	+	HGNC:25764	ENSG00000178966	80010
RMI2	RecQ mediated genome instability 2	protein-coding	16	Known	DNA replication	Reactome	4	G2M	Cluster003	Cluster001	p1		Rmi2	223970	G2M			passed f5				G1/S		Cluster02	yes	Cluster05	no		Supported: Cytosol;Nuclear speckles	ns	+	HGNC:28349	ENSG00000175643	116028
RNASEH2A	ribonuclease H2 subunit A	protein-coding	19	Known	DNA replication	PMID:21177858	6	G2M	Cluster003	Cluster001	p1|p2		Rnaseh2a	69724	S	Cluster0002	S-G2/M_up@12h-max20	passed f5		M/G1				Cluster02	yes	Cluster12	no		Validated:Cytosol;Nucleus	ns	+	HGNC:18518	ENSG00000104889	10535
RNF168	ring finger protein 168, E3 ubiquitin protein ligase	protein-coding	3	Known	DNA damage:DSB	PMID:19203578	4	S	Cluster003				Rnf168	70238	S	Cluster0103	S_max12-14h	filtered out from f5 but re-added						Cluster01	yes	Cluster07	no		Validated:Nuclear bodies;Nucleoplasm	ns	+	HGNC:26661	ENSG00000163961	165918
RPA1	replication protein A1	protein-coding	17	Known	DNA damage:BER // DNA replication	PMID:9765279	6	S	Cluster003	Cluster001	p1|p2|p3		Rpa1	68275	S	Cluster0002	S-G2/M_up@12h-max20	passed f5						Cluster02	yes	Cluster10	no		Validated:Nucleoplasm	ns	+:cell death (CMPO:0000030)|abnormal nucleus shape (CMPO:0000157)|binuclear cell (CMPO:0000213)|abnormal chromosome segregation (CMPO:0000326)	HGNC:10289	ENSG00000132383	6117
RPA2	replication protein A2	protein-coding	1	Known	DNA damage:BER // DNA replication	PMID:9765279	6	S	Cluster003				Rpa2	19891	S	Cluster0002	S-G2/M_up@12h-max20	filtered out from f5 but re-added	S	G1/S				Cluster01	yes	Cluster01	yes		Validated:Nuclear bodies;Nucleoplasm	ns	+	HGNC:10290	ENSG00000117748	6118
RPA3	replication protein A3	protein-coding	7	Known	DNA damage:BER // DNA replication	PMID:9765279	5	G2M	Cluster010	Cluster001	p2	p1|p3|p4|p7	Rpa3	68240	S			passed f5				S		Cluster02	yes	Cluster01	yes			ns	+	HGNC:10291	ENSG00000106399	6119
RRM1	ribonucleotide reductase M1	protein-coding	11	Known	DNA replication:DNA metabolism	PMID:16376858	9	S	Cluster003	Cluster001	p1|p2|p3	p4	Rrm1	20133	S	Cluster0002	S-G2/M_up@12h-max20	passed f5	S	G2/M				Cluster02	yes	Cluster01	yes		Validated:Cytosol	ns	+:increased nucleus size (CMPO:0000140)	HGNC:10451	ENSG00000167325	6240
RRM2	ribonucleotide reductase M2	protein-coding	2	Known	DNA replication:DNA metabolism	PRU10014	11	S	Cluster003	Cluster001	p1		Rrm2	20135	S	Cluster0002	S-G2/M_up@12h-max20	passed f5	S	G2/M	G1/S	S		Cluster02	yes	Cluster01	yes			ns	+:increased nucleus size (CMPO:0000140)|cell death (CMPO:0000030)	HGNC:10452	ENSG00000171848	6241
RUVBL2	RuvB-like AAA ATPase 2	protein-coding	19	Known	DNA damage	PMID:14966270	6	G2M	Cluster047	Cluster001	p1|p4|p5		Ruvbl2	20174	S	Cluster0003	G1_up_8-30h	passed f5						Cluster01	yes	Cluster02	yes		Supported: Cytosol;Nucleoplasm Centrosome	ns	+:metaphase delayed (CMPO:0000307)|mitotic metaphase plate congression (CMPO:0000348)	HGNC:10475	ENSG00000183207	10856
SASS6	SAS-6 centriolar assembly protein	protein-coding	1	Known	Centrosome regulation	PMID:16244668 // PMID:17681131 // PMID:21399614	7	S	Cluster003	Cluster001	p1		Sass6	72776	S	Cluster0002	S-G2/M_up@12h-max20	passed f5						Cluster01	yes	Cluster01	yes			ns	+:abnormal nucleus shape (CMPO:0000157)	HGNC:25403	ENSG00000156876	163786
SFR1	SWI5-dependent homologous recombination repair protein 1	protein-coding	10	Known	DNA damage:Homologous recombination	PMID:21252223	2	S	Cluster003				Sfr1	67788	S	Cluster0657		filtered out from f5 but re-added						Cluster01	yes	Cluster14	no			ns	+	HGNC:29574	ENSG00000156384	119392
SGO1	shugoshin 1	protein-coding	3	Known	Mitosis:Chromosome partition	Uniprot keywords	8	G2M	Cluster003	Cluster001	p1|p2		Sgol1	72415	G2M	Cluster0002	S-G2/M_up@12h-max20	passed f5				G2	G2-M	Cluster02	yes	Cluster01	yes			ns	+:binuclear cell (CMPO:0000213)|abnormal chromosome segregation (CMPO:0000326)|mitotic metaphase plate congression (CMPO:0000348)|prometaphase delayed (CMPO:0000344)|abnormal nucleus shape (CMPO:0000157)	HGNC:25088	ENSG00000129810	151648
SGO2	shugoshin 2	protein-coding	2	Known	Mitosis:Chromosome partition	Uniprot keywords	8	G2M	Cluster003	Cluster001	p1		Sgol2a	68549	G2M			passed f5			G2/M	G2/M	G2-M	Cluster01	yes	Cluster01	yes			ns	+:binuclear cell (CMPO:0000213)|abnormal chromosome segregation (CMPO:0000326)	HGNC:30812	ENSG00000163535	151246
SKA1	spindle and kinetochore associated complex subunit 1	protein-coding	18	Known	Microtubule regulation // Mitosis:Chromosome partition // Mitosis:Kinetochore formation	PMID:17093495	7	S	Cluster003	Cluster001	p1|p2|p3		Ska1	66468	G2M	Cluster0002	S-G2/M_up@12h-max20	passed f5		G2/M				Cluster02	yes	Cluster01	yes		Supported: Microtubules	ns	+:binuclear cell (CMPO:0000213)|abnormal chromosome segregation (CMPO:0000326)|metaphase delayed (CMPO:0000307)	HGNC:28109	ENSG00000154839	220134
SKA2	spindle and kinetochore associated complex subunit 2	protein-coding	17	Known	Microtubule regulation // Mitosis:Chromosome partition // Mitosis:Kinetochore formation	PMID:17093495	8	G2M	Cluster003	Cluster001	p1|p2		Ska2	66140	G2M	Cluster0002	S-G2/M_up@12h-max20	passed f5				G2	G2-M	No Class	no	Cluster03	yes			ns	+:abnormal chromosome segregation (CMPO:0000326)|metaphase delayed (CMPO:0000307)|binuclear cell (CMPO:0000213)|abnormal nucleus shape (CMPO:0000157)|mitotic metaphase plate congression (CMPO:0000348)	HGNC:28006	ENSG00000182628	348235
SKA3	spindle and kinetochore associated complex subunit 3	protein-coding	13	Known	Microtubule regulation // Mitosis:Chromosome partition // Mitosis:Kinetochore formation	PMID:19360002	6	S	Cluster003	Cluster001	p1|p2		Ska3	219114	G2M	Cluster0002	S-G2/M_up@12h-max20	passed f5				G2		Cluster02	yes	Cluster01	yes		Uncertain: Cytosol;Plasma membrane	ns	+	HGNC:20262	ENSG00000165480	221150
SLBP	stem-loop binding protein	protein-coding	4	Known	Cell cycle related chromatin organisation	PMID:19155325	10	S	Cluster003	Cluster001	p1		Slbp	20492	S	Cluster0002	S-G2/M_up@12h-max20	passed f5	G1/S	G1/S	G1/S	G1/S	G1-S	Cluster02	yes	Cluster01	yes		Supported: Cytosol;Nucleoli;Nucleus	ns	+	HGNC:10904	ENSG00000163950	7884
SLC29A1	solute carrier family 29 (equilibrative nucleoside transporter), member 1	protein-coding	6	Known	DNA replication:DNA metabolism	PMID:12527552	5	S	Cluster003	Cluster001	p5	p2|p3|p4|p8	Slc29a1	63959	S	Cluster0231		passed f5			G1/S					Cluster12	no			ns	+:increased variability of nuclear shape in population (CMPO:0000345)	HGNC:11003	ENSG00000112759	2030
SLF1	SMC5-SMC6 complex localization factor 1	protein-coding	5	Known	DNA damage:Interstrand crosslink repair // DNA damage:Fork stalling	PMID:25931565	4	S	Cluster003				Slf1	105377	S	Cluster0002	S-G2/M_up@12h-max20	filtered out from f5 but re-added						Cluster01	yes	Cluster03	yes		Approved: Nucleus	0	+	HGNC:25408	ENSG00000133302	84250
SMC1A	structural maintenance of chromosomes 1A	protein-coding	X	Known	Sister chromatid cohesion	PMID:15917200	8	S	Cluster003	Cluster001	p1		Smc1a	24061	G2M	Cluster0002	S-G2/M_up@12h-max20	passed f5						Cluster02	yes	Cluster01	yes			ns	+:abnormal nucleus shape (CMPO:0000157)|mitotic metaphase plate congression (CMPO:0000348)	HGNC:11111	ENSG00000072501	8243
SMC2	structural maintenance of chromosomes 2	protein-coding	9	Known	Mitosis:DNA condensation	Uniprot keywords	7	G2M	Cluster003	Cluster001	p1|p2		Smc2	14211	G2M	Cluster0002	S-G2/M_up@12h-max20	passed f5						Cluster02	yes	Cluster01	yes			ns	+:mitosis delayed (CMPO:0000202)|abnormal nucleus shape (CMPO:0000157)	HGNC:14011	ENSG00000136824	10592
SMC3	structural maintenance of chromosomes 3	protein-coding	10	Known	Sister chromatid cohesion	PMID:15917200	9	S	Cluster003	Cluster001	p1		Smc3	13006	S	Cluster0002	S-G2/M_up@12h-max20	passed f5		M/G1				Cluster01	yes	Cluster02	yes			ns	+:abnormal chromosome segregation (CMPO:0000326)|binuclear cell (CMPO:0000213)|abnormal nucleus shape (CMPO:0000157)	HGNC:2468	ENSG00000108055	9126
SMC4	structural maintenance of chromosomes 4	protein-coding	3	Known	Mitosis:DNA condensation	Uniprot keywords	8	G2M	Cluster003	Cluster001	p1|p2|p3		Smc4	70099	G2M	Cluster0002	S-G2/M_up@12h-max20	passed f5	G2	G2/M		G2/M	G2-M	Cluster02	yes	Cluster08	no			ns	+	HGNC:14013	ENSG00000113810	10051
SPAG5	sperm associated antigen 5	protein-coding	17	Known	Mitosis:Spindle assembly and regulation	PMID:11724960	9	G2M	Cluster003	Cluster001	p1	p2	Spag5	54141	G2M	Cluster0002	S-G2/M_up@12h-max20	passed f5	G2/M	G2/M	G2/M	G2/M	G2-M	Cluster01	yes	Cluster07	no			ns	+	HGNC:13452	ENSG00000076382	10615
SPC24	SPC24, NDC80 kinetochore complex component	protein-coding	19	Known	Mitosis:Kinetochore formation // Mitosis:Chromosome partition // Mitosis:Spindle checkpoint	PMID:14738735	7	G2M	Cluster003	Cluster001	p1|p2		Spc24	67629	G2M	Cluster0002	S-G2/M_up@12h-max20	passed f5					G1-S	Cluster02	yes	Cluster01	yes		Supported: Nucleoli;Nucleus	ns	+:mitotic metaphase plate congression (CMPO:0000348)|abnormal chromosome segregation (CMPO:0000326)	HGNC:26913	ENSG00000161888	147841
SPC25	SPC25, NDC80 kinetochore complex component	protein-coding	2	Known	Mitosis:Kinetochore formation // Mitosis:Chromosome partition // Mitosis:Spindle checkpoint	PMID:14699129	7	G2M	Cluster003	Cluster001	p1		Spc25	66442	G2M	Cluster0002	S-G2/M_up@12h-max20	passed f5			G2	G2		Cluster02	yes	Cluster07	no		Validated:Cytosol	ns	+:mitotic metaphase plate congression (CMPO:0000348)|abnormal nucleus shape (CMPO:0000157)	HGNC:24031	ENSG00000152253	57405
SPDL1	spindle apparatus coiled-coil protein 1	protein-coding	5	Known	Mitosis:Kinetochore formation	PMID:19468067	9	S	Cluster01	Cluster001	p1		Spdl1	70385	G2M	Cluster0002	S-G2/M_up@12h-max20	passed f5	G2/M			G2	G2-M	Cluster01	yes	Cluster01	yes		Approved: Cytosol	ns	+:increased variability of nuclear shape in population (CMPO:0000345)	HGNC:26010	ENSG00000040275	54908
SPICE1	spindle and centriole associated protein 1	protein-coding	3	Known	Mitosis:Kinetochore formation	PMID:20736305	3	S	Cluster003				Spice1	212514	S	Cluster0055		filtered out from f5 but re-added						Cluster01	yes	Cluster02	yes			ns	+	HGNC:25083	ENSG00000163611	152185
SSRP1	structure specific recognition protein 1	protein-coding	11	Known	DNA replication	PMID:9489704	5	S	Cluster003	Cluster001	p1|p2		Ssrp1	20833	S	Cluster0002	S-G2/M_up@12h-max20	passed f5						Cluster02	yes	Cluster04	no			ns	+	HGNC:11327	ENSG00000149136	6749
STAG2	stromal antigen 2	protein-coding	X	Known	Mitosis:DNA condensation	Uniprot keywords	1	S					Stag2	20843	S	Cluster0086		mouse			G2			No Class	no	No Class	no			ns	+	HGNC:11355	ENSG00000101972	10735
STIL	SCL/TAL1 interrupting locus	protein-coding	1	Known	Cell cycle regulation	PMID:9372240	8	S	Cluster003	Cluster001	p2		Stil	20460	G2M			passed f5	G2	G1/S				Cluster01	yes	Cluster01	yes			ns	+	HGNC:10879	ENSG00000123473	6491
STMN1	stathmin 1	protein-coding	1	Known	Microtubule regulation // Mitosis:Spindle assembly and regulation // Cytokinesis	PMID:12860982 // PMID:25122120	3	G2M	Cluster003	Cluster001	p1|p6	p2|p3|p4|p5	Stmn1	16765	G2M	Cluster0002	S-G2/M_up@12h-max20	passed f5						No Class	no	No Class	no		Supported: Cytosol	ns	+	HGNC:6510	ENSG00000117632	3925
SUGT1	SGT1 homolog, MIS12 kinetochore complex assembly cochaperone	protein-coding	13	Known	Mitosis:Nuclear envelope regulation	PMID:10445024	6	S	Cluster003	Cluster001	p1|p2|p5	p3|p4|p7	Sugt1	67955	G2M	Cluster0515		passed f5						Cluster01	yes	Cluster02	yes		Approved: Cytosol Nucleoplasm;Plasma membrane	ns	+:cell death (CMPO:0000030)	HGNC:16987	ENSG00000165416	10910
SUPT16H	SPT16 homolog, facilitates chromatin remodeling subunit	protein-coding	14	Known	DNA replication	PMID:9489704	5	G2M	Cluster003	Cluster001	p1|p2|p3		Supt16	114741	S			passed f5		G1/S				Cluster01	yes	Cluster01	yes			ns	+	HGNC:11465	ENSG00000092201	11198
TACC3	transforming, acidic coiled-coil containing protein 3	protein-coding	4	Known	Microtubule regulation	PMID:23532825	12	G2M	Cluster003	Cluster001	p1	p2|p3	Tacc3	21335	G2M	Cluster0002	S-G2/M_up@12h-max20	passed f5	G2/M	G2/M	G2/M	G2/M	G2-M	Cluster02	yes	Cluster01	yes	cytoplasm and centrosome	Validated:Cytosol;Endoplasmic reticulum Centrosome	ns	+:mitosis delayed (CMPO:0000202)|metaphase delayed (CMPO:0000307)|abnormal chromosome segregation (CMPO:0000326)|abnormal nucleus shape (CMPO:0000157)|mitotic metaphase plate congression (CMPO:0000348)	HGNC:11524	ENSG00000013810	10460
TCF19	transcription factor 19	protein-coding	6	Known	Cell cycle regulation	PMID:1868030	8	S	Cluster003	Cluster001	p1		Tcf19	106795	S	Cluster0002	S-G2/M_up@12h-max20	passed f5			S	G1/S	G1-S	Cluster02	yes	Cluster01	yes			ns	+	HGNC:11629	ENSG00000137310	6941
TDP1	tyrosyl-DNA phosphodiesterase 1	protein-coding	14	Known	DNA damage	Uniprot keywords	6	S	Cluster003				Tdp1	104884	S	Cluster0485		filtered out from f5 but re-added		G2/M		G2/M		Cluster01	yes	Cluster02	yes		Supported: Nucleus Plasma membrane	ns	+	HGNC:18884	ENSG00000042088	55775
TERF1	telomeric repeat binding factor (NIMA-interacting) 1	protein-coding	8	Known	Telomere maintenance	PMID:11971978	3	G2M					Terf1	21749	G2M	Cluster0002	S-G2/M_up@12h-max20	mouse						No Class	no	Cluster01	yes		Supported: Nuclear bodies;Nucleoli fibrillar center	ns	+	HGNC:11728	ENSG00000147601	7013
TFDP1	transcription factor Dp-1	protein-coding	13	Known	Cell cycle regulation	PMID:8405995	7	S	Cluster003	Cluster001	p1		Tfdp1	21781	S	Cluster0002	S-G2/M_up@12h-max20	passed f5		G1/S				Cluster02	yes	Cluster01	yes		Validated:Nucleoplasm	ns	+	HGNC:11749	ENSG00000198176	7027
TICRR	TOPBP1-interacting checkpoint and replication regulator	protein-coding	15	Known	Cell cycle regulation	PMID:20116089	7	S	Cluster003	Cluster001	p1|p2		Ticrr	77011	S	Cluster0002	S-G2/M_up@12h-max20	passed f5				G2	G2-M	Cluster02	yes	Cluster01	yes		Validated:Nucleoplasm	ns	+	HGNC:28704	ENSG00000140534	90381
TIMELESS	timeless circadian clock	protein-coding	12	Known	DNA damage:Fork stalling	PMID:23797032	7	S	Cluster003	Cluster001	p1		Timeless	21853	S	Cluster0002	S-G2/M_up@12h-max20	passed f5		G2/M				Cluster02	yes	Cluster01	yes		Supported: Nucleus	ns	+	HGNC:11813	ENSG00000111602	8914
TIPIN	TIMELESS interacting protein	protein-coding	15	Known	DNA damage:Fork stalling	PMID:17102137	10	S	Cluster003	Cluster001	p1		Tipin	66131	S	Cluster0002	S-G2/M_up@12h-max20	passed f5	G1/S	G1/S	G1/S	G1/S		Cluster01	yes	Cluster01	yes		Supported: Nucleus Vesicles	ns	+:increased nucleus size (CMPO:0000140)	HGNC:30750	ENSG00000075131	54962
TK1	thymidine kinase 1, soluble	protein-coding	17	Known	DNA replication:DNA metabolism	PMID:3335503	5	G2M	Cluster003	Cluster001	p1		Tk1	21877	S	Cluster0002	S-G2/M_up@12h-max20	passed f5						Cluster02	yes	Cluster09	no			ns	+	HGNC:11830	ENSG00000167900	7083
TMEM107	transmembrane protein 107	protein-coding	17	Known	Centrosome regulation	PMID:26595381	4	G2M	Cluster003	Cluster001	p1		Tmem107	66910	G2M			passed f5				G1/S		No Class	no	Cluster08	no		Approved: Cytosol;Midbody;Midbody ring;Nucleoplasm	ns	+	HGNC:28128	ENSG00000179029	84314
TMPO	thymopoietin	protein-coding	12	Known	Mitosis:Nuclear envelope regulation	PMID:10806084	9	G2M	Cluster003	Cluster001	p1|p2		Tmpo	21917	G2M	Cluster0002	S-G2/M_up@12h-max20	passed f5	G2	G2/M		G2		Cluster02	yes	Cluster01	yes		Validated:Nuclear membrane	ns	+	HGNC:11875	ENSG00000120802	7112
TOE1	target of EGR1, member 1 (nuclear)	protein-coding	1	Known	Cell cycle regulation	PMID:12562764	6	S	Cluster003	Cluster001	p1|p2	p3|p4|p7	Toe1	68276	S			passed f5						Cluster01	yes	Cluster02	yes		Validated:Nuclear bodies;Nucleoplasm	ns	+	HGNC:15954	ENSG00000132773	114034
TOP2A	topoisomerase (DNA) II alpha	protein-coding	17	Known	Mitosis:Chromosome partition // DNA damage:DSB	PMID:16611985 // PMID:15965487	9	G2M	Cluster003	Cluster001	p1|p2	p4	Top2a	21973	G2M	Cluster0002	S-G2/M_up@12h-max20	passed f5	G2	G2/M	G2	G2	G2-M	Cluster01	yes	Cluster04	no		Validated:Nucleus Nucleoli	ns	+	HGNC:11989	ENSG00000131747	7153
TOPBP1	topoisomerase (DNA) II binding protein 1	protein-coding	3	Known	DNA replication:Replication initiation	PMID:25999062	8	S	Cluster003	Cluster001	p2	p1	Topbp1	235559	S	Cluster0002	S-G2/M_up@12h-max20	passed f5	G1/S	G1/S				Cluster02	yes	Cluster01	yes		Validated:Nucleus	ns	+	HGNC:17008	ENSG00000163781	11073
TPX2	TPX2, microtubule-associated	protein-coding	20	Known	Mitosis:Spindle assembly and regulation	PMID:26165940	12	G2M	Cluster003	Cluster001	p1|p2		Tpx2	72119	G2M	Cluster0002	S-G2/M_up@12h-max20	passed f5	G2/M	G2/M	G2/M	G2/M	G2-M	Cluster02	yes	Cluster02	yes		Supported: Mitotic spindle;Nucleoplasm	ns	+:cell death (CMPO:0000030)|mitosis delayed (CMPO:0000202)|abnormal chromosome segregation (CMPO:0000326)|binuclear cell (CMPO:0000213)|graped micronucleus (CMPO:0000156)|abnormal nucleus shape (CMPO:0000157)|prometaphase delayed (CMPO:0000344)	HGNC:1249	ENSG00000088325	22974
TRIM28	tripartite motif containing 28	protein-coding	19	Known	Cell cycle regulation	PMID:16107876	4	S	Cluster003	Cluster001	p1	p2	Trim28	21849	S	Cluster0152	Up_14h	passed f5						Cluster01	yes	Cluster04	no		Validated:Nucleoplasm	ns	+	HGNC:16384	ENSG00000130726	10155
TRIP13	thyroid hormone receptor interactor 13	protein-coding	5	Known	Mitosis:Spindle checkpoint	PMID:25012665	9	G2M	Cluster003	Cluster001	p1		Trip13	69716	G2M	Cluster0002	S-G2/M_up@12h-max20	passed f5	G2/M	G2/M				Cluster01	yes	Cluster01	yes		Approved: Nucleus	ns	+:increased nucleus size (CMPO:0000140)	HGNC:12307	ENSG00000071539	9319
TSN	translin	protein-coding	2	Known	DNA damage:Homologous recombination	PMID:7663511	7	S	Cluster003	Cluster001	p1|p2	p3	Tsn	22099	S	Cluster0313	Up10-12h	passed f5	G2/M		G2/M			Cluster01	yes	Cluster03	yes			ns	+	HGNC:12379	ENSG00000211460	7247
TTF2	transcription termination factor, RNA polymerase II	protein-coding	1	Known	Cell cycle regulation	PMID:15125840	6	G2M	Cluster003				Ttf2	74044	G2M	Cluster0330	Max18h	filtered out from f5 but re-added	G2		G2			Cluster02	yes	Cluster01	yes		Supported: Cytosol	ns	+:binuclear cell (CMPO:0000213)	HGNC:12398	ENSG00000116830	8458
TTI1	TELO2 interacting protein 1	protein-coding	20	Known	DNA damage	PMID:20810650	5	S	Cluster003	Cluster001	p1		Tti1	75425	S			passed f5					G1-S	Cluster01	yes	Cluster01	yes		Approved: Nucleoplasm;Vesicles	ns	+	HGNC:29029	ENSG00000101407	9675
TTI2	TELO2 interacting protein 2	protein-coding	8	Known	DNA damage	PMID:20810650	5	S	Cluster003	Cluster001	p1		Tti2	234138	S			passed f5						Cluster01	yes	Cluster02	yes		Validated:Centrosome	ns	+	HGNC:26262	ENSG00000129696	80185
TTK	TTK protein kinase	protein-coding	6	Known	Mitosis:Spindle checkpoint	PMID:18243099	11	G2M	Cluster003	Cluster001	p1		Ttk	22137	G2M	Cluster0002	S-G2/M_up@12h-max20	passed f5	G2/M	G2/M	G2	G2	G2-M	Cluster01	yes	Cluster02	yes		Approved: Cytosol;Nucleoli	ns	+	HGNC:12401	ENSG00000112742	7272
TUBA1B	tubulin, alpha 1b	protein-coding	12	Known	Microtubule regulation	PMID:12090300	5	S	Cluster005	Cluster001	p1	p2|p3|p4|p5	Tuba1b	22143	G2M	Cluster0937		passed f5				M/G1		Cluster02	yes	Cluster05	no		Supported: Microtubules	ns	+:metaphase delayed (CMPO:0000307)|abnormal nucleus shape (CMPO:0000157)|mitotic metaphase plate congression (CMPO:0000348)	HGNC:18809	ENSG00000123416	10376
TUBA1C	tubulin, alpha 1c	protein-coding	12	Known	Microtubule regulation	PMID:12090300	4	S	Cluster003	Cluster001	p1	p2|p3|p6|p8	Tuba1c	22146	S	Cluster0003	G1_up_8-30h	passed f5				G2/M		No Class	no	Cluster02	yes		Supported: Microtubules	ns	+	HGNC:20768	ENSG00000167553	84790
TUBB	tubulin, beta class I	protein-coding	6	Known	Microtubule regulation	PMID:12090300	6	G2M	Cluster003	Cluster001	p1	p2|p3|p4|p6|p8|p9	Tubb5	22154	S			passed f5		G2/M				Cluster02	yes	Cluster04	no		Validated:Microtubules	ns	+:increased variability of nuclear shape in population (CMPO:0000345)	HGNC:20778	ENSG00000196230	203068
TUBB3	tubulin, beta 3 class III	protein-coding	16	Known	Microtubule regulation	PMID:12090300	4	G2M	Cluster005	Cluster001	p2	p1	Tubb3	22152	S	Cluster0036	G1_up_8-30h	passed f5						No Class	no	Cluster03	yes		Supported: Microtubules	ns	+	HGNC:20772	ENSG00000258947	10381
TUBB4B	tubulin, beta 4B class IVb	protein-coding	9	Known	Microtubule regulation	PMID:12090300	6	S	Cluster005	Cluster001	p1		Tubb4b	227613	G2M	Cluster0428		passed f5	G2			G2/M		Cluster01	yes	Cluster09	no		Validated:Microtubules	ns	+:binuclear cell (CMPO:0000213)|metaphase delayed (CMPO:0000307)|abnormal nucleus shape (CMPO:0000157)|prometaphase delayed (CMPO:0000344)|graped micronucleus (CMPO:0000156)|cell death (CMPO:0000030)|mitosis delayed (CMPO:0000202)	HGNC:20771	ENSG00000188229	10383
TUBE1	tubulin, epsilon 1	protein-coding	6	Known	Microtubule regulation	PMID:12090300	2	G2M					Tube1	71924	G2M	Cluster0002	S-G2/M_up@12h-max20	mouse						Cluster01	yes	Cluster05	no			ns	+	HGNC:20775	ENSG00000074935	51175
TUBG1	tubulin, gamma 1	protein-coding	17	Known	Microtubule regulation	PMID:1904010	7	S	Cluster003	Cluster001	p1		Tubg1	103733	S	Cluster0002	S-G2/M_up@12h-max20	passed f5						Cluster01	yes	Cluster02	yes			ns	+	HGNC:12417	ENSG00000131462	7283
TUBGCP3	tubulin, gamma complex associated protein 3	protein-coding	13	Known	Microtubule regulation	PMID:12090300	5	S	Cluster003				Tubgcp3	259279	S	Cluster0002	S-G2/M_up@12h-max20	filtered out from f5 but re-added		M/G1			G2-M	Cluster01	yes	Cluster06	no			ns	-	HGNC:18598	ENSG00000282003	10426
TYMS	thymidylate synthetase	protein-coding	18	Known	DNA replication:DNA metabolism	PMID:11278511	8	G2M	Cluster003	Cluster001	p1|p2|p3		Tyms	22171	S	Cluster0002	S-G2/M_up@12h-max20	passed f5	S				G1-S	Cluster02	yes	Cluster01	yes			ns	+:cell death (CMPO:0000030)	HGNC:12441	ENSG00000176890	7298
UBE2C	ubiquitin conjugating enzyme E2C	protein-coding	20	Known	Cell cycle regulation	PMID:19822757	11	G2M	Cluster003	Cluster001	p1|p2|p3|p4|p5		Ube2c	68612	G2M	Cluster0002	S-G2/M_up@12h-max20	passed f5	G2	G2/M	G2	G2	G2-M	Cluster02	yes	Cluster01	yes		Validated:Cytosol;Plasma membrane	ns	+	HGNC:15937	ENSG00000175063	11065
UBE2S	ubiquitin conjugating enzyme E2S	protein-coding	19	Known	Cell cycle regulation	PMID:19820702	9	G2M	Cluster003	Cluster001	p1	p2	Ube2s	77891				passed f5	M/G1	G2/M	G2/M	G2/M	G2-M	Cluster01	yes	Cluster02	yes		Approved: Nucleoplasm;Plasma membrane	ns	+	HGNC:17895	ENSG00000108106	27338
UBE2T	ubiquitin conjugating enzyme E2T	protein-coding	1	Known	DNA damage:Interstrand crosslink repair	PMID:16916645	7	S	Cluster003	Cluster001	p1|p2|p3		Ube2t	67196	S	Cluster0002	S-G2/M_up@12h-max20	passed f5	S					Cluster02	yes	Cluster02	yes		Approved: Nucleoli;Nucleus	ns	+	HGNC:25009	ENSG00000077152	29089
UHRF1	ubiquitin-like with PHD and ring finger domains 1	protein-coding	19	Known	Cell cycle related chromatin organisation:Epigenetics	PMID:17673620	7	S	Cluster003	Cluster001	p1|p2|p3|p4		Uhrf1	18140	S	Cluster0002	S-G2/M_up@12h-max20	passed f5	G1/S			G1/S				Cluster02	yes		Supported: Nucleoplasm	ns	+	HGNC:12556	ENSG00000276043	29128
UHRF2	ubiquitin-like with PHD and ring finger domains 2, E3 ubiquitin protein ligase	protein-coding	9	Known	Cell cycle regulation	PMID:14741369	5	G2M	Cluster003				Uhrf2	109113	S	Cluster0002	S-G2/M_up@12h-max20	filtered out from f5 but re-added						Cluster02	yes	Cluster01	yes		Validated:Nucleoplasm	ns	+	HGNC:12557	ENSG00000147854	115426
USP1	ubiquitin specific peptidase 1	protein-coding	1	Known	DNA damage:Interstrand crosslink repair	PMID:18082604	9	S	Cluster003	Cluster001	p1|p2|p5	p11|p3|p4|p6	Usp1	230484	S	Cluster0002	S-G2/M_up@12h-max20	passed f5	S	G1/S				Cluster01	yes	Cluster01	yes		Supported: Nucleoplasm	ns	+:increased cell movement distance (CMPO:0000237)|increased cell movement speed (CMPO:0000236)|binuclear cell (CMPO:0000213)	HGNC:12607	ENSG00000162607	7398
USP37	ubiquitin specific peptidase 37	protein-coding	2	Known	Cell cycle regulation	PMID:21596315	4	S	Cluster068				Usp37	319651	S	Cluster0003	G1_up_8-30h	filtered out from f5 but re-added				G1/S		Cluster01	yes	Cluster05	no		Approved: Nucleoli;Nucleus	ns	+	HGNC:20063	ENSG00000135913	57695
VRK1	vaccinia related kinase 1	protein-coding	14	Known	Mitosis:Nuclear envelope regulation	Reactome	9	S	Cluster003	Cluster001	p1		Vrk1	22367	G2M	Cluster0002	S-G2/M_up@12h-max20	passed f5				G2		Cluster01	yes	Cluster02	yes		Supported: Cytosol;Nucleus	ns	+:binuclear cell (CMPO:0000213)|abnormal chromosome segregation (CMPO:0000326)|abnormal nucleus shape (CMPO:0000157)	HGNC:12718	ENSG00000100749	7443
WDHD1	WD repeat and HMG-box DNA binding protein 1	protein-coding	14	Known	DNA replication:Replication initiation	PMID:19805216	7	S	Cluster003	Cluster001	p1		Wdhd1	218973	S	Cluster0002	S-G2/M_up@12h-max20	passed f5		G1/S		G1/S		Cluster01	yes	Cluster01	yes		Validated:Nucleoplasm	ns	+	HGNC:23170	ENSG00000198554	11169
WDR62	WD repeat domain 62	protein-coding	19	Known	Mitosis:Spindle assembly and regulation	PMID:24388750	7	G2M	Cluster003	Cluster001	p1|p2		Wdr62	233064	G2M	Cluster0002	S-G2/M_up@12h-max20	passed f5						Cluster01	yes	Cluster02	yes		Validated:Cytosol	ns	+	HGNC:24502	ENSG00000075702	284403
WEE1	WEE1 G2 checkpoint kinase	protein-coding	11	Known	Cell cycle regulation	PMID:8428596	7	G2M					Wee1	22390	S	Cluster0002	S-G2/M_up@12h-max20	mouse		G2/M		G2	G2-M			Cluster01	yes		Approved: Nucleoli	ns	+:binuclear cell (CMPO:0000213)|abnormal chromosome segregation (CMPO:0000326)|abnormal nucleus shape (CMPO:0000157)	HGNC:12761	ENSG00000166483	7465
WRAP53	WD repeat containing, antisense to TP53	protein-coding	17	Known	DNA replication:Telomere maintenance	PMID:19179534	5	G2M	Cluster003	Cluster001	p1	p2|p3|p4|p5	Wrap53	216853	S	Cluster0036	G1_up_8-30h	passed f5						Cluster02	yes	Cluster05	no		Validated:Cytosol;Nuclear bodies Nucleoplasm	ns	+	HGNC:25522	ENSG00000141499	55135
XRCC1	X-ray repair complementing defective repair in Chinese hamster cells 1	protein-coding	19	Known	DNA damage:Homologous recombination // DNA damage:BER	Reactome	4	G2M	Cluster003	Cluster001	p1		Xrcc1	22594	G2M	Cluster0224		passed f5						No Class	no	Cluster02	yes		Validated:Nucleoplasm	ns	+	HGNC:12828	ENSG00000073050	7515
XRCC2	X-ray repair complementing defective repair in Chinese hamster cells 2	protein-coding	7	Known	DNA damage:Homologous recombination	PMID:23149936	6	S	Cluster003	Cluster001	p1|p2		Xrcc2	57434	S	Cluster0955		passed f5					G1-S	Cluster02	yes	Cluster01	yes		Approved: Nucleoplasm;Vesicles	ns	+	HGNC:12829	ENSG00000196584	7516
XRCC4	X-ray repair complementing defective repair in Chinese hamster cells 4	protein-coding	5	Known	DNA damage:NHEJ	PMID:12517771	7	G2M	Cluster003				Xrcc4	108138	G2M			filtered out from f5 but re-added		G2/M			G2-M	Cluster01	yes	Cluster02	yes		Supported: Nucleus	ns	+	HGNC:12831	ENSG00000152422	7518
XRCC5	X-ray repair complementing defective repair in Chinese hamster cells 5	protein-coding	2	Known	DNA damage:NHEJ	PMID:26359349	3	S	Cluster012	Cluster001	p1|p2	p16|p3|p4|p5	Xrcc5	22596	S			passed f5						No Class	no	Cluster09	no		Validated:Nucleoplasm	ns	+	HGNC:12833	ENSG00000079246	7520
XRCC6	X-ray repair complementing defective repair in Chinese hamster cells 6	protein-coding	22	Known	DNA damage:NHEJ	PMID:20383123	3	G2M					Xrcc6	14375	S	Cluster0002	S-G2/M_up@12h-max20	mouse						Cluster01	yes	Cluster05	no		Validated:Nucleoplasm	ns	+	HGNC:4055	ENSG00000196419	2547
ZW10	zw10 kinetochore protein	protein-coding	11	Known	Mitosis:Spindle checkpoint	PMID:15922598	5	S	Cluster003	Cluster001	p1		Zw10	26951	S	Cluster0003	G1_up_8-30h	passed f5						Cluster01	yes	Cluster01	yes		Supported: Cytosol	ns	+:prometaphase delayed (CMPO:0000344)|abnormal nucleus shape (CMPO:0000157)|binuclear cell (CMPO:0000213)|metaphase delayed (CMPO:0000307)|abnormal chromosome segregation (CMPO:0000326)	HGNC:13194	ENSG00000086827	9183
ZWILCH	zwilch kinetochore protein	protein-coding	15	Known	Mitosis:Spindle checkpoint	PMID:15922598	8	G2M	Cluster003	Cluster001	p1		Zwilch	68014	G2M	Cluster0002	S-G2/M_up@12h-max20	passed f5		G2/M				Cluster01	yes	Cluster01	yes			ns	+:abnormal nucleus shape (CMPO:0000157)|binuclear cell (CMPO:0000213)|abnormal chromosome segregation (CMPO:0000326)	HGNC:25468	ENSG00000174442	55055
ACYP1	acylphosphatase 1, erythrocyte (common) type	protein-coding	14	Putative	Metabolism	PMID:3026468	6	G2M	Cluster003	Cluster001	p1		Acyp1	66204	G2M			passed f5	G1/S			S	G1-S	No Class	no	Cluster02	yes		Approved: Cytosol;Nucleus	ns	+	HGNC:179	ENSG00000119640	97
ALG10	ALG10, alpha-1,2-glucosyltransferase	protein-coding	12	Putative	Protein modification	PMCID:PMC3204403	4	S	Cluster003				Alg10b	380959	S			filtered out from f5 but re-added				G1/S		Cluster01	yes				Approved: Endoplasmic reticulum	ns	+	HGNC:23162	ENSG00000139133	84920
ANAPC1P1	anaphase promoting complex subunit 1 pseudogene 1	pseudo	2	Putative	Cell proliferation	PMID:28105167	2	S	Cluster003									no match on f5					G2-M							ns	-	HGNC:44150		100286979
ANP32A	acidic nuclear phosphoprotein 32 family member A	protein-coding	15	Putative	Signal transduction	PMID:8192856	3	S	Cluster096				Anp32a	11737	S	Cluster0002	S-G2/M_up@12h-max20	filtered out from f5 but re-added						Cluster02	yes	Cluster12	no		Approved: Nucleoplasm Cytosol Centrosome	ns	+	HGNC:13233	ENSG00000140350	8125
APOBEC3A_B	APOBEC3A and APOBEC3B deletion hybrid	protein-coding	22	Putative	Chromatin organisation:Epigenetics	PMID:21496894	2	G2M	Cluster003									no match on f5			G2/M									ns	-	HGNC:44196		100913187
ARHGAP11B	Rho GTPase activating protein 11B	protein-coding	15	Putative	Signal transduction	PMID:25721503	4	G2M	Cluster003	Cluster001	p1							passed f5					G2-M	Cluster02	yes			cytoplasm, ER	Approved: Vesicles	0	-	HGNC:15782	ENSG00000187951	89839
ARHGAP19	Rho GTPase activating protein 19	protein-coding	10	Putative	Signal transduction	Reactome	7	G2M	Cluster003	Cluster001	p1	p2	Arhgap19	71085	G2M	Cluster0002	S-G2/M_up@12h-max20	passed f5		G2/M		G2		Cluster01	yes	Cluster01	yes		Approved: Plasma membrane;Vesicles	ns	+	HGNC:23724	ENSG00000213390	84986
ARHGEF39	Rho guanine nucleotide exchange factor 39	protein-coding	9	Putative	Cell proliferation	PMID:22327280	6	G2M	Cluster003	Cluster001	p1		Arhgef39	230098	G2M	Cluster0005	G1_up_max_2h	passed f5	G2			G2/M		Cluster02	yes	Cluster01	yes			ns	+	HGNC:25909	ENSG00000137135	84904
ARL6IP1	ADP ribosylation factor like GTPase 6 interacting protein 1	protein-coding	16	Putative	Apoptosis	Uniprot keywords	9	G2M	Cluster003	Cluster001	p1		Arl6ip1	54208	G2M	Cluster0002	S-G2/M_up@12h-max20	passed f5	G2/M	G2/M	G2/M	G2/M	G2-M	No Class	no	Cluster04	no		Approved: Endoplasmic reticulum	ns	+	HGNC:697	ENSG00000170540	23204
ARL6IP6	ADP ribosylation factor like GTPase 6 interacting protein 6	protein-coding	2	Putative	Transport	PMID:19097054	5	S	Cluster003	Cluster001	p1|p2		Arl6ip6	65103	S	Cluster0002	S-G2/M_up@12h-max20	passed f5				G1/S		Cluster02	yes	Cluster13	no	cytoplasm, ER	Approved: Cytosol;Nuclear membrane	ns	+	HGNC:24048	ENSG00000177917	151188
ASH2L	ash2 (absent, small, or homeotic)-like (Drosophila)	protein-coding	8	Putative	Chromatin organisation:Histone regulation	PMID:17355966	5	G2M	Cluster003	Cluster001	p1|p2|p3|p4		Ash2l	23808	S	Cluster0039	G1_up_6-30h	passed f5						Cluster01	yes	Cluster02	yes			ns	+	HGNC:744	ENSG00000129691	9070
BCL2L12	BCL2-like 12 (proline rich)	protein-coding	19	Putative	Apoptosis	Uniprot keywords	4	G2M	Cluster003	Cluster001	p1|p2		Bcl2l12	75736	G2M			passed f5						Cluster02	yes	Cluster02	yes		Approved: Cytosol	ns	+	HGNC:13787	ENSG00000126453	83596
BCLAF1	BCL2-associated transcription factor 1	protein-coding	6	Putative	Apoptosis	PMID:10330179	5	G2M	Cluster003				Bclaf1	72567	S	Cluster0506		filtered out from f5 but re-added	G2	G1/S				Cluster02	yes	Cluster04	no		Validated:Nuclear speckles	ns	+	HGNC:16863	ENSG00000029363	9774
BRD8	bromodomain containing 8	protein-coding	5	Putative	Chromatin organisation:Histone regulation	PMID:14966270	10	G2M	Cluster029	Cluster001	p1|p2	p3	Brd8	78656	G2M	Cluster0711		passed f5	G2	M/G1	G2	G2	G2-M	Cluster01	yes	Cluster01	yes			ns	+:cell death (CMPO:0000030)	HGNC:19874	ENSG00000112983	10902
BRI3BP	BRI3 binding protein	protein-coding	12	Putative	Oncoregulators	PMID:17943721	4	S	Cluster003	Cluster001	p1|p2|p3		Bri3bp	76809	G2M	Cluster0013		passed f5				S		No Class	no	Cluster02	yes		Approved: Mitochondria;Nucleoplasm	ns	+	HGNC:14251	ENSG00000184992	140707
C17orf53	chromosome 17 open reading frame 53	protein-coding	17	Putative	Uncharacterised		5	S	Cluster003	Cluster001	p1|p2|p3		BC030867	217216	S			passed f5						Cluster01	yes	Cluster01	yes	nucleus and centrosome	Approved: Cytosol;Nucleoplasm	1	+	HGNC:28460	ENSG00000125319	78995
C18orf54	chromosome 18 open reading frame 54	protein-coding	18	Putative	Uncharacterised		3	G2M	Cluster003				4930503L19Rik	269033	G2M			no match on f5						Cluster01	yes	Cluster02	yes	centrosome	Supported: Nucleoplasm	0	+	HGNC:13796	ENSG00000166845	162681
C19orf48	chromosome 19 open reading frame 48	protein-coding	19	Putative	Uncharacterised		3	S	Cluster003	Cluster001	p1|p2|p3		2410002F23Rik	668661	S			passed f5						No Class	no	Cluster03	yes	centrosome	Approved: Plasma membrane	ns	+	HGNC:29667	ENSG00000167747	84798
C1orf112	chromosome 1 open reading frame 112	protein-coding	1	Putative	Uncharacterised		6	S	Cluster003	Cluster001	p1		BC055324	381306	S			passed f5					G2-M	Cluster01	yes	Cluster01	yes		Approved: Mitochondria	ns	+	HGNC:25565	ENSG00000000460	55732
C3orf14	chromosome 3 open reading frame 14	protein-coding	3	Putative	Uncharacterised		4	S	Cluster003	Cluster001	p1		3830406C13Rik	218734	G2M			passed f5						Cluster01	yes	Cluster02	yes	centrosome	Approved: Cytosol;Plasma membrane	ns	+	HGNC:25024	ENSG00000114405	57415
C4orf46	chromosome 4 open reading frame 46	protein-coding	4	Putative	Oncoregulators	PMID:25059753	5	S	Cluster003	Cluster001	p1		4930579G24Rik	75939	S			passed f5					G2-M	Cluster01	yes	Cluster01	yes		Approved: Nucleoplasm	0	-	HGNC:27320	ENSG00000205208	201725
C5orf34	chromosome 5 open reading frame 34	protein-coding	5	Putative	Uncharacterised		6	S	Cluster003	Cluster001	p1|p2		4833420G17Rik	67392	S			passed f5				G2	G2-M	Cluster01	yes	Cluster02	yes	-		0	+	HGNC:24738	ENSG00000172244	375444
C9orf40	chromosome 9 open reading frame 40	protein-coding	9	Putative	Uncharacterised		4	G2M	Cluster003	Cluster001	p1|p2	p3|p4	D030056L22Rik	225995	G2M			passed f5						Cluster01	yes	Cluster03	yes	nucleus and centrosome	Approved: Centrosome;Cytosol;Nucleoplasm	ns	+	HGNC:23433	ENSG00000135045	55071
CAMK4	calcium/calmodulin-dependent protein kinase IV	protein-coding	5	Putative	Signal transduction	PMID:8089075	4	S	Cluster003				Camk4	12326	S			filtered out from f5 but re-added				G1/S		Cluster01	yes	Cluster06	no		Supported: Nucleoli fibrillar center;Nucleoplasm	ns	+	HGNC:1464	ENSG00000152495	814
CAPRIN1	cell cycle associated protein 1	protein-coding	11	Putative	RNA processing	PMID:22658674	4	S	Cluster003	Cluster001	p3|p4|p6	p1|p2|p5|p7	Caprin1	53872	G2M	Cluster0039	G1_up_6-30h	passed f5						Cluster01	yes	No Class	no		Validated:Cytosol	ns	+	HGNC:6743	ENSG00000135387	4076
CASP2	caspase 2	protein-coding	7	Putative	Apoptosis	Uniprot keywords	6	S	Cluster003				Casp2	12366	S			filtered out from f5 but re-added		G1/S		G1/S	G1-S	Cluster02	yes	No Class	no		Approved: Nucleoplasm	ns	+	HGNC:1503	ENSG00000106144	835
CBX1	chromobox 1	protein-coding	17	Putative	Chromatin organisation:Histone regulation	PMID:19486527	6	G2M	Cluster003	Cluster001	p1	p2	Cbx1	12412	S	Cluster0003	G1_up_8-30h	passed f5					G2-M	Cluster01	yes	Cluster04	no			ns	+:abnormal chromosome segregation (CMPO:0000326)|abnormal nucleus shape (CMPO:0000157)	HGNC:1551	ENSG00000108468	10951
CBX3	chromobox 3	protein-coding	7	Putative	Chromatin organisation:Histone regulation	PMID:8663349	5	G2M	Cluster102	Cluster001	p1|p2|p3|p5|p6	p4	Cbx3	12417	G2M			passed f5	M/G1					Cluster02	yes	Cluster05	no		Supported: Nuclear bodies;Nucleus	ns	+	HGNC:1553	ENSG00000122565	11335
CBX5	chromobox 5	protein-coding	12	Putative	Chromatin organisation:Histone regulation	PMID;19783980	7	S	Cluster003	Cluster001	p1	p2|p3	Cbx5	12419	S	Cluster0002	S-G2/M_up@12h-max20	passed f5						Cluster01	yes	Cluster03	yes			ns	+:abnormal chromosome segregation (CMPO:0000326)|metaphase delayed (CMPO:0000307)|graped micronucleus (CMPO:0000156)|mitotic metaphase plate congression (CMPO:0000348)|abnormal nucleus shape (CMPO:0000157)	HGNC:1555	ENSG00000094916	23468
CCDC138	coiled-coil domain containing 138	protein-coding	2	Putative	Uncharacterised		4	S	Cluster003	Cluster001	p1		Ccdc138	76138	S			passed f5						Cluster01	yes	Cluster02	yes		Approved: Cytosol;Nucleus	ns	+	HGNC:26531	ENSG00000163006	165055
CCDC15	coiled-coil domain containing 15	protein-coding	11	Putative	Uncharacterised	PMID:21399614	5	S	Cluster003	Cluster001	p1|p2		Ccdc15	245902	S	Cluster0556		passed f5		G2/M				Cluster01	yes	Cluster01	yes		Approved: Cytosol;Plasma membrane	0	+	HGNC:25798	ENSG00000149548	80071
CCDC150	coiled-coil domain containing 150	protein-coding	2	Putative	Uncharacterised		5	G2M	Cluster003	Cluster001	p1		Ccdc150	78016	S			passed f5						Cluster01	yes	Cluster02	yes	cytoplasm, ER, centrosome	Approved: Nucleoplasm	ns	+:increased nucleus size (CMPO:0000140)	HGNC:26834	ENSG00000144395	284992
CCDC18	coiled-coil domain containing 18	protein-coding	1	Putative	Uncharacterised	PMID:2193772	6	G2M	Cluster003	Cluster001	p1	p4	Ccdc18	73254	G2M	Cluster0002	S-G2/M_up@12h-max20	passed f5					G2-M	Cluster01	yes	Cluster02	yes		Approved: Cytosol;Nucleoplasm	0	+	HGNC:30370	ENSG00000122483	343099
CCDC34	coiled-coil domain containing 34	protein-coding	11	Putative	Uncharacterised		5	G2M	Cluster003	Cluster001	p1	p2|p3|p4	Ccdc34	68201	G2M	Cluster0002	S-G2/M_up@12h-max20	passed f5						Cluster01	yes	Cluster04	no	cytoplasm and nucleus	Approved: Nuclear membrane;Nucleoli fibrillar center	ns	+:cell death (CMPO:0000030)	HGNC:25079	ENSG00000109881	91057
CCDC77	coiled-coil domain containing 77	protein-coding	12	Putative	Uncharacterised	PMID:21399614 // PMID:19946888	5	G2M	Cluster003	Cluster001	p1	p2	Ccdc77	67200	G2M	Cluster0144	Max18h	passed f5						Cluster01	yes	Cluster02	yes		Approved: Nuclear membrane	1	+	HGNC:28203	ENSG00000120647	84318
CCHCR1	coiled-coil alpha-helical rod protein 1	protein-coding	6	Putative	Cell proliferation	PMID:28105167	3	G2M					Cchcr1	240084	S	Cluster0002	S-G2/M_up@12h-max20	mouse						Cluster01	yes	Cluster02	yes			ns	+	HGNC:13930	ENSG00000204536	54535
CCT2	chaperonin containing TCP1, subunit 2 (beta)	protein-coding	12	Putative	Protein modification:Chaperone	PMID:20080638	3	S	Cluster001	Cluster001	p1|p3	p2	Cct2	12461	S			passed f5						Cluster01	yes	Cluster10	no		Supported: Cytosol	ns	+	HGNC:1615	ENSG00000166226	10576
CCT4	chaperonin containing TCP1, subunit 4 (delta)	protein-coding	2	Putative	Protein modification:Chaperone	Reactome	5	S	Cluster003	Cluster001	p1|p2|p3	p12	Cct4	12464	S	Cluster0003	G1_up_8-30h	passed f5				M/G1		Cluster01	yes	Cluster02	yes		Supported: Cytosol Nucleoplasm	ns	+	HGNC:1617	ENSG00000115484	10575
CCT5	chaperonin containing TCP1, subunit 5 (epsilon)	protein-coding	5	Putative	Protein modification:Chaperone	PMID:200806380	3	S	Cluster003	Cluster001	p1|p2|p3	p4	Cct5	12465	S	Cluster0003	G1_up_8-30h	passed f5						Cluster01	yes	Cluster04	no		Supported: Cytosol Nucleoli	ns	+	HGNC:1618	ENSG00000150753	22948
CCT6A	chaperonin containing TCP1, subunit 6A (zeta 1)	protein-coding	7	Putative	Protein modification	PMID:25467444	4	S	Cluster001	Cluster001	p1	p2	Cct6a	12466	S	Cluster0003	G1_up_8-30h	passed f5						Cluster02	yes	Cluster03	yes		Approved: Cytosol	ns	+	HGNC:1620	ENSG00000146731	908
CDCA7L	cell division cycle associated 7-like	protein-coding	7	Putative	Apoptosis	PMID:16829576	8	S	Cluster003				Cdca7l	217946	S	Cluster0002	S-G2/M_up@12h-max20	filtered out from f5 but re-added	G1/S			G1/S	G1-S	Cluster02	yes	Cluster01	yes		Supported: Cytosol;Nucleoli;Nucleus	ns	+:cell death (CMPO:0000030)	HGNC:30777	ENSG00000164649	55536
CDK16	cyclin-dependent kinase 16	protein-coding	X	Putative	Spermatogenesis	Uniprot keywords	3	G2M	Cluster003	Cluster001	p1|p4	p11|p2|p3|p5|p6	Cdk16	18555	S			passed f5						No Class	no	No Class	no		Uncertain: Cytosol;Microtubules;Plasma membrane	ns	+	HGNC:8749	ENSG00000102225	5127
CDKN2AIPNL	CDKN2A interacting protein N-terminal like	protein-coding	5	Putative	Signal transduction	IBAA	5	S	Cluster003	Cluster001	p1|p2		Cdkn2aipnl	52626	S	Cluster0002	S-G2/M_up@12h-max20	passed f5				G2/M		No Class	no	Cluster01	yes			ns	+	HGNC:30545	ENSG00000237190	91368
CHAC2	ChaC, cation transport regulator homolog 2 (E. coli)	protein-coding	2	Putative	Metabolism	PMID:23070364	3	S	Cluster003	Cluster001	p1|p2	p6	Chac2	68044	G2M	Cluster0732		passed f5						Cluster02	yes	Cluster09	no	nucleus and cytoplasm	Approved: Cytosol	ns	+	HGNC:32363	ENSG00000143942	494143
CIP2A	cell proliferation regulating inhibitor of protein phosphatase 2A	protein-coding	3	Putative	Oncoregulators	PMID:17632056	6	G2M	Cluster003	Cluster001	p1|p2		C330027C09Rik	224171	G2M			passed f5	G2			M/G1		Cluster01	yes	Cluster01	yes	cytoplasm, ER, Golgi	Supported: Cytosol;Plasma membrane	0	+	HGNC:29302	ENSG00000163507	57650
CMAHP	cytidine monophospho-N-acetylneuraminic acid hydroxylase, pseudogene	pseudo	6	Putative	Signal transduction	PMID:19890979	1	G2M	Cluster003				Cmah	12763	G2M			filtered out from f5 but re-added						No Class	no	Cluster05	no			ns	-	HGNC:2098		8418
COPS3	COP9 signalosome subunit 3	protein-coding	17	Putative	Signal transduction // Protein modification	PMID:19141280 // PMID:9535219	4	S	Cluster003	Cluster001	p1|p2|p3|p4		Cops3	26572	S			passed f5						Cluster01	yes	Cluster04	no		Supported: Cytosol;Nucleus	ns	+	HGNC:2239	ENSG00000141030	8533
CPSF3	cleavage and polyadenylation specific factor 3	protein-coding	2	Putative	RNA processing	Uniprot keywords	5	S	Cluster003	Cluster001	p1|p2		Cpsf3	54451	S			passed f5						Cluster01	yes	Cluster02	yes			ns	+	HGNC:2326	ENSG00000119203	51692
CSE1L	CSE1 chromosome segregation 1-like (yeast)	protein-coding	20	Putative	Transport	PMID:9323134	6	S	Cluster003	Cluster001	p1		Cse1l	110750	S	Cluster0002	S-G2/M_up@12h-max20	passed f5		G2/M				Cluster01	yes	Cluster04	no		Validated:Cytosol;Nucleoplasm	ns	+	HGNC:2431	ENSG00000124207	1434
CTCFL	CCCTC-binding factor (zinc finger protein)-like	protein-coding	20	Putative	Chromatin organisation:Histone regulation	PMID:18765639	5	S	Cluster003				Ctcfl	664799	G2M			filtered out from f5 but re-added						Cluster01	yes	Cluster02	yes			ns	+:cell death (CMPO:0000030)	HGNC:16234	ENSG00000124092	140690
DARS2	aspartyl-tRNA synthetase 2, mitochondrial	protein-coding	1	Putative	Protein biosynthesis	PMID:15779907	4	G2M	Cluster003	Cluster001	p1|p2		Dars2	226539	S	Cluster0105	S_down@4h-up_12h	passed f5						No Class	no	Cluster01	yes		Supported: Mitochondria Nucleus	ns	+	HGNC:25538	ENSG00000117593	55157
DCAF15	DDB1 and CUL4 associated factor 15	protein-coding	19	Putative	Protein modification:Ubl conjugation pathway	Uniprot keywords	3	G2M	Cluster003				Dcaf15	212123	S	Cluster0692		filtered out from f5 but re-added						Cluster01	yes	Cluster02	yes		Approved: Mitochondria;Vesicles	ns	+	HGNC:25095	ENSG00000132017	90379
DEPDC1	DEP domain containing 1	protein-coding	1	Putative	Transcription regulation	PMID:20587513	8	G2M	Cluster003	Cluster001	p1|p2|p3		Depdc1a	76131	G2M			passed f5		G2/M	G2/M	G2	G2-M	Cluster01	yes	Cluster01	yes		Supported: Nucleoli fibrillar center;Nucleus	ns	+	HGNC:22949	ENSG00000024526	55635
DEPDC1B	DEP domain containing 1B	protein-coding	5	Putative	Cell motility	PMID:24971537	8	G2M	Cluster003	Cluster001	p1		Depdc1b	218581	G2M	Cluster0002	S-G2/M_up@12h-max20	passed f5	G2/M		G2/M	G2/M	G2-M	Cluster01	yes	No Class	no		Approved: Cytosol;Golgi apparatus;Nucleoplasm	1	+	HGNC:24902	ENSG00000035499	55789
DHX9	DEAH (Asp-Glu-Ala-His) box helicase 9	protein-coding	1	Putative	RNA processing	PMID:19029303	6	S	Cluster003	Cluster001	p3|p4	p1|p2	Dhx9	13211	S	Cluster0031		passed f5		G2/M				Cluster02	yes	Cluster03	yes		Validated:Nucleus	ns	+	HGNC:2750	ENSG00000135829	1660
DLEU1	deleted in lymphocytic leukemia 1 (non-protein coding)	ncRNA	13	Putative	Oncoregulators	PMID:28427156	5	S	Cluster003	Cluster001	p1							passed f5		M/G1			G2-M	Cluster01	yes				Approved: Cytosol;Plasma membrane	ns	+	HGNC:13747	ENSG00000176124	10301
DLEU2	deleted in lymphocytic leukemia 2 (non-protein coding)	ncRNA	13	Putative	Oncoregulators	PMID:24885794	3	S	Cluster003	Cluster001	p2|p6	p1|p3|p4|p5|p7						passed f5		G2/M										ns	-	HGNC:13748		8847
DMC1	DNA meiotic recombinase 1	protein-coding	22	Putative	Meiosis	By similarity	5	G2M	Cluster003	Cluster001	p1		Dmc1	13404	G2M			passed f5						Cluster01	yes	Cluster02	yes		Approved: Nucleoplasm	ns	+	HGNC:2927	ENSG00000100206	11144
EMC3-AS1	EMC3 antisense RNA 1	ncRNA	3	Putative	Uncharacterised		1	S	Cluster003									no match on f5												ns	-	HGNC:49223	ENSG00000180385	442075
ERI1	exoribonuclease 1	protein-coding	8	Putative	RNA processing	Reactome	5	S	Cluster003				Eri1	67276	S	Cluster0002	S-G2/M_up@12h-max20	filtered out from f5 but re-added						Cluster01	yes	Cluster01	yes		Approved: Microtubules;Vesicles	ns	+	HGNC:23994	ENSG00000104626	90459
ERI2	ERI1 exoribonuclease family member 2	protein-coding	16	Putative	Uncharacterised		6	S	Cluster003	Cluster001	p1		Eri2	71151	G2M	Cluster0002	S-G2/M_up@12h-max20	passed f5		G2				Cluster01	yes	Cluster01	yes	cytoplasm and centrosome	Supported: Golgi apparatus;Nucleus	ns	+	HGNC:30541	ENSG00000196678	112479
EXOSC5	exosome component 5	protein-coding	19	Putative	RNA processing	PMID:11782436	3	S	Cluster047	Cluster001	p1		Exosc5	27998	S	Cluster0214		passed f5						No Class	no	Cluster02	yes		Validated:Nucleoli Nucleus	ns	+	HGNC:24662	ENSG00000077348	56915
EXOSC8	exosome component 8	protein-coding	13	Putative	RNA processing	Reactome	8	S	Cluster003	Cluster001	p1		Exosc8	69639	G2M	Cluster0002	S-G2/M_up@12h-max20	passed f5			G2			Cluster01	yes	Cluster01	yes		Approved: Mitochondria	ns	+	HGNC:17035	ENSG00000120699	11340
EZH2	enhancer of zeste 2 polycomb repressive complex 2 subunit	protein-coding	7	Putative	Chromatin organisation:Histone regulation	PMID:8921387	8	S	Cluster003	Cluster001	p1	p2	Ezh2	14056	S	Cluster0002	S-G2/M_up@12h-max20	passed f5		G1/S				Cluster01	yes	Cluster01	yes	nucleus		ns	+	HGNC:3527	ENSG00000106462	2146
FAF1	Fas (TNFRSF6) associated factor 1	protein-coding	1	Putative	Apoptosis	Uniprot keywords	5	S	Cluster003	Cluster001	p3	p1	Faf1	14084	G2M	Cluster0335		passed f5		G1/S				Cluster01	yes	No Class	no		Validated:Nucleus	ns	+	HGNC:3578	ENSG00000185104	11124
FAM111B	family with sequence similarity 111 member B	protein-coding	11	Putative	Uncharacterised		5	S	Cluster003	Cluster001	p1|p2							passed f5				G1/S		Cluster02	yes			-	Approved: Cytosol;Nucleus	0	+	HGNC:24200	ENSG00000189057	374393
FAM122B	family with sequence similarity 122B	protein-coding	X	Putative	Uncharacterised		4	G2M	Cluster003	Cluster001	p4	p1|p2	Fam122b	78755	G2M	Cluster0070	Down_then_up_12h	passed f5						Cluster01	yes	Cluster01	yes	nucleus	Approved: Nucleoplasm	ns	+	HGNC:30490	ENSG00000156504	159090
FAM72B	family with sequence similarity 72 member B	protein-coding	1	Putative	Uncharacterised		3	G2M	Cluster003									no match on f5					G2-M	Cluster02	yes				Approved: Cytosol;Plasma membrane;Vesicles	1	+	HGNC:24805	ENSG00000188610	653820
FARSB	phenylalanyl-tRNA synthetase beta subunit	protein-coding	2	Putative	Protein biosynthesis	PMID:20223217	4	S	Cluster003	Cluster001	p1		Farsb	23874	S	Cluster0003	G1_up_8-30h	passed f5						No Class	no	Cluster02	yes		Supported: Cytosol;Nucleus	ns	+:abnormal nucleus shape (CMPO:0000157)	HGNC:17800	ENSG00000116120	10056
FGFR1OP	FGFR1 oncogene partner	protein-coding	6	Putative	Cell motility	PMID:15863030	5	G2M	Cluster003	Cluster001	p1		Fgfr1op	75296	G2M			passed f5						Cluster01	yes	Cluster02	yes			ns	+	HGNC:17012	ENSG00000213066	11116
FN3KRP	fructosamine 3 kinase related protein	protein-coding	17	Putative	Protein modification	Reactome	6	S	Cluster003	Cluster001	p1		Fn3krp	238024	G2M			passed f5		G2/M		S	G1-S			Cluster01	yes		Approved: Nucleoplasm	ns	+	HGNC:25700	ENSG00000141560	79672
FOXRED1	FAD-dependent oxidoreductase domain containing 1	protein-coding	11	Putative	Transport	Uniprot keywords	2	S	Cluster003				Foxred1	235169	S			filtered out from f5 but re-added								Cluster11	no		Supported: Mitochondria	0	+	HGNC:26927	ENSG00000110074	55572
G2E3	G2/M-phase specific E3 ubiquitin protein ligase	protein-coding	14	Putative	Protein modification:Ubl conjugation pathway	PMID:18511420	9	G2M	Cluster003				G2e3	217558	G2M	Cluster0002	S-G2/M_up@12h-max20	filtered out from f5 but re-added	G2/M		G2/M	G2/M	G2-M	Cluster01	yes	Cluster01	yes			ns	+	HGNC:20338	ENSG00000092140	55632
GLE1	GLE1, RNA export mediator	protein-coding	9	Putative	Transport	Uniprot keywords	5	G2M	Cluster003				Gle1	74412	G2M	Cluster0003	G1_up_8-30h	filtered out from f5 but re-added		M/G1				Cluster01	yes	Cluster06	no		Supported: Nuclear membrane Nucleoli	ns	+	HGNC:4315	ENSG00000119392	2733
GPN3	GPN-loop GTPase 3	protein-coding	12	Putative	Transport	PMID:21768307	5	S	Cluster003	Cluster001	p1		Gpn3	68080	G2M	Cluster0002	S-G2/M_up@12h-max20	passed f5						Cluster01	yes	Cluster02	yes		Approved: Cytosol;Nuclear speckles	ns	+	HGNC:30186	ENSG00000111231	51184
GSTCD	glutathione S-transferase, C-terminal domain containing	protein-coding	4	Putative	Uncharacterised	PMID:24058608	5	G2M	Cluster003	Cluster001	p1	p2	Gstcd	67553	S	Cluster0002	S-G2/M_up@12h-max20	passed f5						Cluster01	yes	Cluster03	yes		Supported: Nucleus	1	+	HGNC:25806	ENSG00000138780	79807
H2AFV	H2A histone family member V	protein-coding	7	Putative	Chromatin organisation:Histone regulation	By similarity	5	G2M	Cluster003				H2afv	77605	G2M	Cluster0009	G0_down@6h-up@30h	filtered out from f5 but re-added		G2/M	G2			Cluster02	yes	Cluster03	yes			ns	+	HGNC:20664	ENSG00000105968	94239
H2AFX	H2A histone family member X	protein-coding	11	Putative	Chromatin organisation:Replication independent histones	PMID:10959836	11	G2M	Cluster003	Cluster001	p1|p2		H2afx	15270	G2M	Cluster0002	S-G2/M_up@12h-max20	passed f5	G2	G2/M	G2/M	G2/M	G2-M	Cluster02	yes	Cluster01	yes		Supported: Nuclear speckles;Nucleoplasm	ns	+	HGNC:4739	ENSG00000188486	3014
H2AFZ	H2A histone family member Z	protein-coding	4	Putative	Chromatin organisation:Replication independent histones	PMID:24240188	5	G2M	Cluster003	Cluster001	p1	p2|p3|p5	H2afz	51788	G2M	Cluster0002	S-G2/M_up@12h-max20	passed f5						Cluster02	yes	Cluster04	no		Supported: Nucleoplasm	ns	+	HGNC:4741	ENSG00000164032	3015
HELLS	helicase, lymphoid-specific	protein-coding	10	Putative	Chromatin organisation:Histone regulation	By similarity	10	S	Cluster003	Cluster001	p1|p2|p3		Hells	15201	S	Cluster0002	S-G2/M_up@12h-max20	passed f5	S	G1/S		G1/S		Cluster01	yes	Cluster02	yes			ns	+	HGNC:4861	ENSG00000119969	3070
HLTF	helicase-like transcription factor	protein-coding	3	Putative	Transcription regulation	PMID:7876228	4	G2M	Cluster003	Cluster001	p1		Hltf	20585	G2M	Cluster0641		passed f5						Cluster01	yes	Cluster05	no		Validated:Nucleus	ns	+	HGNC:11099	ENSG00000071794	6596
HMGB3	high mobility group box 3	protein-coding	X	Putative	Chromatin organisation: Histone regulation	By similarity	8	G2M	Cluster003	Cluster001	p1|p2		Hmgb3	15354	G2M			passed f5	G2/M	G2/M	G2	M/G1	G2-M	No Class	no	Cluster11	no		Approved: Nucleoli;Nucleus	ns	+	HGNC:5004	ENSG00000029993	3149
HMGN2P5	high mobility group nucleosomal binding domain 2 pseudogene 5	pseudo	15	Putative	Uncharacterised		1	G2M	Cluster003									no match on f5												ns	-	HGNC:33568	ENSG00000234664	727795
HMMR	hyaluronan-mediated motility receptor (RHAMM)	protein-coding	5	Putative	Cell motility	PMID:26247678	13	G2M	Cluster003	Cluster001	p1		Hmmr	15366	G2M	Cluster0002	S-G2/M_up@12h-max20	passed f5	G2/M	G2/M	G2/M	G2	G2-M	Cluster01	yes	Cluster01	yes		Validated:Centrosome;Cytosol;Microtubules	ns	+:abnormal nucleus shape (CMPO:0000157)|abnormal chromosome segregation (CMPO:0000326)	HGNC:5012	ENSG00000072571	3161
HNRNPAB	heterogeneous nuclear ribonucleoprotein A/B	protein-coding	5	Putative	RNA processing	PMID:8999813	5	S	Cluster001	Cluster001	p1		Hnrnpab	15384	S	Cluster0003	G1_up_8-30h	passed f5						Cluster02	yes	Cluster02	yes		Validated:Nucleoplasm	ns	+	HGNC:5034	ENSG00000197451	3182
HNRNPD	heterogeneous nuclear ribonucleoprotein D	protein-coding	4	Putative	Transcription regulation	PMID:1433497	5	S	Cluster012	Cluster001	p1|p2|p4|p6	p3	Hnrnpd	11991	S	Cluster0003	G1_up_8-30h	passed f5						Cluster02	yes	Cluster04	no		Validated:Nucleoplasm	ns	+:increased cell movement speed (CMPO:0000236)	HGNC:5036	ENSG00000138668	3184
HNRNPF	heterogeneous nuclear ribonucleoprotein F	protein-coding	10	Putative	RNA processing	Uniprot keywords	5	S	Cluster001	Cluster001	p4	p10|p2|p3|p5|p6|p7|p8	Hnrnpf	98758	S	Cluster0003	G1_up_8-30h	passed f5				M/G1		Cluster02	yes	Cluster02	yes		Validated:Nucleoplasm	ns	+	HGNC:5039	ENSG00000169813	3185
HNRNPL	heterogeneous nuclear ribonucleoprotein L	protein-coding	19	Putative	RNA processing	Reactome	5	G2M	Cluster003	Cluster001	p1|p2|p3	p5|p9	Hnrnpl	15388	S	Cluster0002	S-G2/M_up@12h-max20	passed f5						Cluster02	yes	Cluster06	no		Validated: Nucleoplasm	ns	+	HGNC:5045	ENSG00000104824	3191
HSPB11	heat shock protein family B (small) member 11	protein-coding	1	Putative	Transport	By similarity	4	G2M	Cluster003	Cluster001	p1		Hspb11	72938	G2M	Cluster0312		passed f5		G2/M				No Class	no	Cluster05	no		Approved: Cytosol;Nucleoplasm	ns	+	HGNC:25019	ENSG00000081870	51668
HYLS1	hydrolethalus syndrome 1	protein-coding	11	Putative	Uncharacterised		8	S	Cluster003	Cluster001	p1		Hyls1	76832	G2M	Cluster0002	S-G2/M_up@12h-max20	passed f5			G2	G2		Cluster01	yes	Cluster02	yes			ns	+	HGNC:26558	ENSG00000198331	219844
IPO11	importin 11	protein-coding	5	Putative	Transport	Uniprot keywords	6	G2M	Cluster003	Cluster001	p1	p4	Ipo11	76582	S	Cluster0002	S-G2/M_up@12h-max20	passed f5						Cluster01	yes	Cluster03	yes		Validated:Nucleoli fibrillar center;Nucleus	ns	+	HGNC:20628	ENSG00000086200	51194
IPO4	importin 4	protein-coding	14	Putative	Transport	Uniprot keywords	4	S	Cluster001	Cluster001	p1|p2		Ipo4	75751	S			passed f5						Cluster01	yes	Cluster02	yes		Approved: Cytosol	ns	+	HGNC:19426	ENSG00000196497	79711
IPO5	importin 5	protein-coding	13	Putative	Transport	PMID:9687515	4	S	Cluster003	Cluster001	p1	p2	Ipo5	70572	S	Cluster0003	G1_up_8-30h	passed f5						Cluster01	yes	Cluster02	yes		Supported: Cytosol;Nucleoplasm	ns	+	HGNC:6402	ENSG00000065150	3843
IPO9	importin 9	protein-coding	1	Putative	Transport	Uniprot keywords	5	G2M	Cluster003	Cluster001	p1		Ipo9	226432	G2M	Cluster0002	S-G2/M_up@12h-max20	passed f5						No Class	no	Cluster01	yes		Approved: Cytosol;Vesicles	ns	+	HGNC:19425	ENSG00000198700	55705
IQGAP3	IQ motif containing GTPase activating protein 3	protein-coding	1	Putative	Signal transduction	PMID: 21299499	6	G2M	Cluster003	Cluster001	p1|p2		Iqgap3	404710	G2M	Cluster0002	S-G2/M_up@12h-max20	passed f5			G2/M		G2-M	Cluster02	yes	No Class	no		Approved: Nucleoli;Nucleus	0	+	HGNC:20669	ENSG00000183856	128239
KCNQ5	potassium channel, voltage gated KQT-like subfamily Q, member 5	protein-coding	6	Putative	Transport	Uniprot keywords	1	S	Cluster001				Kcnq5	226922	S	Cluster0004	G1_up_max_6-8h	no match on f5						No Class	no	Cluster08	no		Approved: Vesicles	ns	+	HGNC:6299	ENSG00000185760	56479
KDM4D	lysine (K)-specific demethylase 4D	protein-coding	11	Putative	Chromatin organisation:Histone regulation	PMID:16603238	4	S	Cluster003				Kdm4d	244694	S			filtered out from f5 but re-added						Cluster01	yes	Cluster02	yes			ns	+	HGNC:25498	ENSG00000186280	55693
KIAA1841	KIAA1841	protein-coding	2	Putative	Uncharacterised		4	S	Cluster003	Cluster001	p2|p3		0610010F05Rik	71675	S			passed f5						Cluster01	yes	Cluster03	yes		Approved: Nucleoli;Nucleus	ns	+	HGNC:29387	ENSG00000162929	84542
KPNA2	karyopherin alpha 2 (RAG cohort 1, importin alpha 1)	protein-coding	17	Putative	Transport	PMID:17324944	10	G2M	Cluster003	Cluster001	p1|p2|p3		Kpna2	16647	G2M	Cluster0002	S-G2/M_up@12h-max20	passed f5	G2	G2/M	G2	G2/M	G2-M	Cluster01	yes	Cluster02	yes		Validated:Cytosol;Nucleoplasm	ns	+	HGNC:6395	ENSG00000182481	3838
KPNA3	karyopherin alpha 3 (importin alpha 4)	protein-coding	13	Putative	Transport	Uniprot keywords	5	S	Cluster001	Cluster001	p1	p2|p3|p4	Kpna3	16648	S	Cluster0002	S-G2/M_up@12h-max20	passed f5						Cluster01	yes	Cluster01	yes		Approved: Cytosol;Nucleoplasm	ns	+	HGNC:6396	ENSG00000102753	3839
LRR1	leucine rich repeat protein 1	protein-coding	14	Putative	Protein modification:Ubl conjugation pathway	Uniprot keywords	5	S	Cluster003	Cluster001	p1|p2	p7	Lrr1	69706	S	Cluster0002	S-G2/M_up@12h-max20	passed f5						Cluster01	yes	Cluster01	yes		Approved: Nuclear membrane;Nucleoplasm;Vesicles	ns	+	HGNC:19742	ENSG00000165501	122769
LSM2	LSM2 homolog, U6 small nuclear RNA and mRNA degradation associated	protein-coding	6	Putative	RNA processing	Uniprot keywords	6	S	Cluster003	Cluster001	p1|p2|p3		Lsm2	27756	S	Cluster0002	S-G2/M_up@12h-max20	passed f5						Cluster02	yes	Cluster01	yes		Supported: Nucleus	ns	+:binuclear cell (CMPO:0000213)	HGNC:13940	ENSG00000204392	57819
LSM3	LSM3 homolog, U6 small nuclear RNA and mRNA degradation associated	protein-coding	3	Putative	RNA processing	Uniprot keywords	4	G2M	Cluster003	Cluster001	p1|p2		Lsm3	67678	G2M	Cluster0002	S-G2/M_up@12h-max20	passed f5						No Class	no	Cluster01	yes		Approved: Nucleoli;Nucleus	ns	+	HGNC:17874	ENSG00000170860	27258
LSM4	LSM4 homolog, U6 small nuclear RNA and mRNA degradation associated	protein-coding	19	Putative	RNA processing	Uniprot keywords	7	G2M	Cluster010	Cluster001	p1|p2|p3	p4|p7	Lsm4	50783	G2M	Cluster0002	S-G2/M_up@12h-max20	passed f5						Cluster01	yes	Cluster02	yes		Approved: Vesicles	ns	+:increased nucleus size (CMPO:0000140)|cell death (CMPO:0000030)	HGNC:17259	ENSG00000130520	25804
LY6K	lymphocyte antigen 6 complex, locus K	protein-coding	8	Putative	Cell proliferation	PMID:18089789	3	G2M	Cluster017				Ly6k	76486	S			filtered out from f5 but re-added						Cluster01	yes	Cluster02	yes		Supported: Plasma membrane Nucleoplasm	ns	+	HGNC:24225	ENSG00000160886	54742
LYRM7	LYR motif containing 7	protein-coding	5	Putative	Protein modification:Chaperone	PMID:23168492	3	S	Cluster003				Lyrm7	75530	G2M			filtered out from f5 but re-added						Cluster01	yes	Cluster05	no			ns	+	HGNC:28072	ENSG00000186687	90624
MANEA	mannosidase, endo-alpha	protein-coding	6	Putative	Protein modification	PMID:15760709	3	S	Cluster003	Cluster001	p1		Manea	242362	S	Cluster0634		passed f5				G1/S				No Class	no		Supported: Golgi apparatus	ns	+	HGNC:21072	ENSG00000172469	79694
METTL4	methyltransferase like 4	protein-coding	18	Putative	Chromatin organisation:Histone regulation	By similarity	3	G2M	Cluster003				Mettl4	76781	S			filtered out from f5 but re-added			G2	G2		No Class	no	Cluster04	no		Approved: Mitochondria	ns	+	HGNC:24726	ENSG00000101574	64863
MNS1	meiosis specific nuclear structural 1	protein-coding	15	Putative	Meiosis	By similarity	8	G2M	Cluster003	Cluster001	p1|p2		Mns1	17427	G2M	Cluster0002	S-G2/M_up@12h-max20	passed f5			S	G1/S		Cluster01	yes	Cluster01	yes		Approved: Nuclear speckles;Nucleoplasm	ns	+	HGNC:29636	ENSG00000138587	55329
MPHOSPH9	M-phase phosphoprotein 9	protein-coding	12	Putative	Uncharacterised		7	G2M	Cluster003				Mphosph9	269702	S	Cluster0002	S-G2/M_up@12h-max20	filtered out from f5 but re-added		G2/M	G2		G2-M	Cluster01	yes	Cluster01	yes		Uncertain: Cytosol;Nucleus;Plasma membrane	ns	+	HGNC:7215	ENSG00000051825	10198
MTFR2	mitochondrial fission regulator 2	protein-coding	6	Putative	Mitochondrial fission	By similarity	6	S	Cluster003	Cluster001	p1		Mtfr2	71804	G2M	Cluster0002	S-G2/M_up@12h-max20	passed f5				G2		Cluster01	yes	Cluster01	yes	nucleus	Uncertain: Vesicles	0	+	HGNC:21115	ENSG00000146410	113115
MXD3	MAX dimerization protein 3	protein-coding	5	Putative	Transcription regulation	By similarity	8	G2M	Cluster003	Cluster001	p1	p2	Mxd3	17121	S	Cluster0002	S-G2/M_up@12h-max20	passed f5			S		G2-M	Cluster02	yes	Cluster01	yes		Approved: Nucleoli;Nucleus	ns	+	HGNC:14008	ENSG00000213347	83463
MYEF2	myelin expression factor 2	protein-coding	15	Putative	Transcription regulation	By similarity	3	G2M	Cluster003				Myef2	17876	G2M	Cluster0039	G1_up_6-30h	filtered out from f5 but re-added						Cluster01	yes	Cluster03	yes		Supported: Nucleoplasm	ns	+	HGNC:17940	ENSG00000104177	50804
MYO19	myosin XIX	protein-coding	17	Putative	Cell motility	PMID:19932026	4	S	Cluster003	Cluster001	p1|p3|p4|p5|p6	p2	Myo19	66196	S	Cluster0035	G1_up_8-30h	passed f5		G1/S		S				No Class	no		Validated:Cytosol	ns	+	HGNC:26234	ENSG00000278259	80179
NAE1	NEDD8 activating enzyme E1 subunit 1	protein-coding	16	Putative	Apoptosis	Uniprot keywords	5	S	Cluster012	Cluster001	p1		Nae1	234664	G2M	Cluster0911		passed f5						Cluster01	yes	Cluster02	yes		Approved: Centrosome;Microtubules;Nucleus	ns	+	HGNC:621	ENSG00000159593	8883
NAP1L4	nucleosome assembly protein 1-like 4	protein-coding	11	Putative	Chromatin organisation:Histone regulation	PMID:9325046	3	S	Cluster003	Cluster001	p1|p3|p4|p5	p2	Nap1l4	17955	S	Cluster0003	G1_up_8-30h	passed f5						Cluster01	yes	Cluster07	no			ns	-	HGNC:7640	ENSG00000205531	4676
NEMP1	nuclear envelope integral membrane protein 1	protein-coding	12	Putative	Uncharacterised	PMID:19167377	4	G2M	Cluster003	Cluster001	p1|p2	p5	Nemp1	210035	S			passed f5						Cluster02	yes	Cluster02	yes		Approved: Nucleoplasm	1	+	HGNC:29001	ENSG00000166881	23306
NEMP2	nuclear envelope integral membrane protein 2	protein-coding	2	Putative	Uncharacterised		2	G2M	Cluster003				Nemp2	227094	S			filtered out from f5 but re-added						Cluster01	yes	Cluster05	no		Approved: Nucleoplasm	ns	+	HGNC:33700	ENSG00000189362	100131211
NIF3L1	NGG1 interacting factor 3 like 1	protein-coding	2	Putative	Transcription regulation	By similarity	4	S	Cluster003	Cluster001	p1|p2		Nif3l1	65102	S			passed f5			G2/M	G2		No Class	no	No Class	no		Approved: Vesicles	ns	+	HGNC:13390	ENSG00000196290	60491
NR2C2AP	nuclear receptor 2C2-associated protein	protein-coding	19	Putative	Transcription regulation	Reactome	4	S	Cluster003	Cluster001	p1		Nr2c2ap	75692	S	Cluster0864		passed f5					G1-S	No Class	no				Validated:Nucleoplasm	ns	+:increased nucleus size (CMPO:0000140)	HGNC:30763	ENSG00000184162	126382
NRM	nurim (nuclear envelope membrane protein)	protein-coding	6	Putative	Uncharacterised	PMID:15542857	5	G2M	Cluster003	Cluster001	p1		Nrm	106582	S	Cluster0002	S-G2/M_up@12h-max20	passed f5						Cluster02	yes	Cluster01	yes		Validated:Nuclear membrane	ns	+	HGNC:8003	ENSG00000137404	11270
NSD2	nuclear receptor binding SET domain protein 2	protein-coding	4	Putative	Chromatin organisation:Histone regulation	PMID:11152655	6	G2M	Cluster003	Cluster001	p1|p2|p3		Nsd2	107823	S	Cluster0002	S-G2/M_up@12h-max20	passed f5		G2/M			G2-M	Cluster01	yes	Cluster05	no		Supported: Nucleus	ns	+	HGNC:12766	ENSG00000109685	7468
PAAF1	proteasomal ATPase associated factor 1	protein-coding	11	Putative	Protein modification:Proteasome	PMID:17323924	3	G2M	Cluster003	Cluster001	p1							passed f5						Cluster01	yes				Approved: Cytosol;Nucleus	ns	+	HGNC:25687	ENSG00000175575	80227
PAQR4	progestin and adipoQ receptor family member IV	protein-coding	16	Putative	Signal transduction	PMID:16044242	4	S	Cluster003	Cluster001	p1|p2		Paqr4	76498	S			passed f5		G1/S		G1/S		No Class	no	No Class	no		Approved: Vesicles	ns	+	HGNC:26386	ENSG00000162073	124222
PDE6D	phosphodiesterase 6D	protein-coding	2	Putative	Signal transduction	PMID:9570951	5	S	Cluster003				Pde6d	18582	G2M	Cluster0162	Down@2-6h,Up@10	filtered out from f5 but re-added					G1-S	Cluster01	yes	Cluster02	yes			ns	+	HGNC:8788	ENSG00000156973	5147
PHF19	PHD finger protein 19	protein-coding	9	Putative	Chromatin organisation:Histone regulation	PMID:23104054	6	G2M	Cluster003	Cluster001	p1|p2|p3|p5		Phf19	74016	G2M	Cluster0002	S-G2/M_up@12h-max20	passed f5					G2-M	Cluster02	yes	Cluster05	no			ns	+	HGNC:24566	ENSG00000119403	26147
PHF7	PHD finger protein 7	protein-coding	3	Putative	Spermatogenesis	PMID:22595675	3	G2M	Cluster003				Phf7	71838	G2M			filtered out from f5 but re-added						Cluster01	yes	Cluster02	yes		Supported: Nucleoplasm Golgi apparatus	ns	+	HGNC:18458	ENSG00000010318	51533
PIGU	phosphatidylinositol glycan anchor biosynthesis class U	protein-coding	20	Putative	Signal transduction	PMID:27572108	4	S	Cluster003				Pigu	228812	G2M			filtered out from f5 but re-added						Cluster01	yes	Cluster02	yes		Approved: Cytosol;Nucleoplasm	ns	+	HGNC:15791	ENSG00000101464	128869
POLR2D	polymerase (RNA) II (DNA directed) polypeptide D	protein-coding	2	Putative	RNA processing	Reactome	4	S	Cluster003	Cluster001	p1		Polr2d	69241	S	Cluster0592		passed f5						Cluster01	yes	Cluster01	yes		Supported: Nuclear speckles;Nucleoplasm	ns	+	HGNC:9191	ENSG00000144231	5433
POLR3K	polymerase (RNA) III (DNA directed) polypeptide K, 12.3 kDa	protein-coding	16	Putative	Transcription regulation	PMID:9869639	3	S	Cluster003				Polr3k	67005	S	Cluster0003	G1_up_8-30h	filtered out from f5 but re-added						Cluster02	yes	Cluster03	yes		Uncertain: Cytosol;Nucleus	ns	+	HGNC:14121	ENSG00000161980	51728
POP7	POP7 homolog, ribonuclease P/MRP subunit	protein-coding	7	Putative	RNA processing	Uniprot keywords	3	S	Cluster003	Cluster001	p1|p2		Pop7	74097	G2M			passed f5						No Class	no	Cluster03	yes		Supported: Nucleoli;Vesicles	ns	+	HGNC:19949	ENSG00000172336	10248
PPIH	peptidylprolyl isomerase H (cyclophilin H)	protein-coding	1	Putative	RNA processing	Uniprot keywords	4	S	Cluster003	Cluster001	p1		Ppih	66101	G2M			passed f5						Cluster02	yes	Cluster01	yes			ns	+	HGNC:14651	ENSG00000171960	10465
PPP2R5D	protein phosphatase 2 regulatory subunit B', delta	protein-coding	6	Putative	Signal transduction	PMID:8703017	7	G2M	Cluster003	Cluster001	p1		Ppp2r5d	21770	G2M	Cluster0132		passed f5				G2/M		Cluster01	yes	Cluster03	yes		Approved: Cytosol;Nucleoplasm	ns	+:increased nucleus size (CMPO:0000140)	HGNC:9312	ENSG00000112640	5528
PSIP1	PC4 and SFRS1 interacting protein 1	protein-coding	9	Putative	Transcription regulation	PMID:15642333	8	G2M	Cluster003	Cluster001	p1|p11|p3|p4|p6	p2|p5	Psip1	101739	S	Cluster0002	S-G2/M_up@12h-max20	passed f5		G2/M		G1/S		Cluster01	yes	Cluster02	yes		Validated:Nucleoplasm	ns	+	HGNC:9527	ENSG00000164985	11168
RANBP1	RAN binding protein 1	protein-coding	22	Putative	Transport	IBAA	6	S	Cluster003	Cluster001	p1|p2|p3		Ranbp1	19385	S	Cluster0002	S-G2/M_up@12h-max20	passed f5						Cluster01	yes	Cluster01	yes		Supported: Cytosol	ns	+	HGNC:9847	ENSG00000099901	5902
RANBP6	RAN binding protein 6	protein-coding	9	Putative	Transport	Uniprot keywords	4	S	Cluster003				Ranbp6	240614	S			filtered out from f5 but re-added					G1-S	Cluster02	yes	Cluster03	yes		Supported: Vesicles	ns	+	HGNC:9851	ENSG00000137040	26953
RANGAP1	Ran GTPase activating protein 1	protein-coding	22	Putative	Transport	PMID:7878053	10	G2M	Cluster003	Cluster001	p1		Rangap1	19387	G2M	Cluster0002	S-G2/M_up@12h-max20	passed f5	G2	G1/S	M/G1			Cluster01	yes	Cluster03	yes		Validated:Cytosol;Nuclear membrane;Vesicles	ns	+:increased cell movement speed (CMPO:0000236)	HGNC:9854	ENSG00000100401	5905
RIBC2	RIB43A domain with coiled-coils 2	protein-coding	22	Putative	Uncharacterised		6	S	Cluster003	Cluster001	p1		Ribc2	67747	S			passed f5			G1/S			Cluster01	yes	Cluster02	yes	cytoplasm, ER, vescicles		1	+	HGNC:13241	ENSG00000128408	26150
RNF26	ring finger protein 26	protein-coding	11	Putative	Protein modification:Ubl conjugation pathway	PMID:27368102	6	G2M	Cluster003	Cluster001	p1		Rnf26	213211	G2M			passed f5			M/G1	G2/M	G2-M	No Class	no	Cluster01	yes		Approved: Cytosol;Nucleoplasm;Vesicles	ns	+	HGNC:14646	ENSG00000173456	79102
RNF5	ring finger protein 5, E3 ubiquitin protein ligase	protein-coding	6	Putative	Protein modification:Ubl conjugation pathway	Uniprot keywords	3	G2M	Cluster003	Cluster001	p1|p2		Rnf5	54197	S	Cluster0292		passed f5						No Class	no	Cluster03	yes		Supported: Endoplasmic reticulum	ns	+	HGNC:10068	ENSG00000204308	6048
RPL39L	ribosomal protein L39 like	protein-coding	3	Putative	Protein biosynthesis	IBAA	6	G2M	Cluster003	Cluster001	p1|p2|p3							passed f5		M/G1	M/G1			Cluster01	yes					1	+	HGNC:17094	ENSG00000163923	116832
RPP30	ribonuclease P/MRP 30kDa subunit	protein-coding	10	Putative	RNA processing	Uniprot keywords	4	S	Cluster003	Cluster001	p1		Rpp30	54364	S	Cluster0246	S-G2M_up12h	passed f5						Cluster01	yes	Cluster03	yes		Approved: Cytosol;Microtubule ends;Nucleoli;Nucleus	ns	+	HGNC:17688	ENSG00000148688	10556
RTKN2	rhotekin 2	protein-coding	10	Putative	Immunity	PMID:15504364	5	G2M	Cluster003	Cluster001	p1|p2	p4	Rtkn2	170799	S	Cluster0002	S-G2/M_up@12h-max20	passed f5				G2				Cluster08	no		Approved: Mitochondria;Nucleoplasm	ns	+:abnormal nucleus shape (CMPO:0000157)	HGNC:19364	ENSG00000182010	219790
RTTN	rotatin	protein-coding	18	Putative	Transcription regulation	PMID:22939636	5	S	Cluster003				Rttn	246102	S	Cluster0002	S-G2/M_up@12h-max20	filtered out from f5 but re-added						Cluster01	yes					ns	+	HGNC:18654	ENSG00000176225	25914
SAAL1	serum amyloid A like 1	protein-coding	11	Putative	Uncharacterised		5	S	Cluster003	Cluster001	p1		Saal1	78935	S	Cluster0002	S-G2/M_up@12h-max20	passed f5						Cluster02	yes	Cluster01	yes		Supported: Nucleoplasm	ns	+	HGNC:25158	ENSG00000166788	113174
SAP130	Sin3A associated protein 130kDa	protein-coding	2	Putative	RNA processing	PMID:10490618	4	G2M	Cluster003	Cluster001	p3	p1|p2	Sap130	269003	G2M	Cluster0956		passed f5						Cluster01	yes	No Class	no		Supported: Nuclear speckles	ns	+	HGNC:29813	ENSG00000136715	79595
SCML2	sex comb on midleg-like 2 (Drosophila)	protein-coding	X	Putative	Transcription regulation	PMID:10331946	3	S	Cluster003	Cluster001	p1		Scml2	107815	G2M			passed f5						Cluster01	yes	Cluster14	no		Approved: Cytosol;Nucleoli	ns	+	HGNC:10581	ENSG00000102098	10389
SEPHS1	selenophosphate synthetase 1	protein-coding	10	Putative	Protein modification	PMID:7665581	6	G2M	Cluster003	Cluster001	p1|p2|p4|p5		Sephs1	109079	S	Cluster0002	S-G2/M_up@12h-max20	passed f5	G2/M	G2/M				No Class	no	Cluster14	no		Uncertain: Nucleoplasm	ns	+:binuclear cell (CMPO:0000213)	HGNC:19685	ENSG00000086475	22929
SHCBP1	SHC SH2-domain binding protein 1	protein-coding	16	Putative	Signal transduction	By similarity	9	G2M	Cluster003	Cluster001	p1		Shcbp1	20419	G2M	Cluster0002	S-G2/M_up@12h-max20	passed f5	G2/M	G2/M	G2/M	G2/M		Cluster02	yes	Cluster02	yes		Approved: Microtubules;Nuclear bodies	ns	+	HGNC:29547	ENSG00000171241	79801
SLC19A1	solute carrier family 19 (folate transporter), member 1	protein-coding	21	Putative	Transport	Uniprot keywords	4	S	Cluster003	Cluster001	p2	p1|p3	Slc19a1	20509	S	Cluster0020	G1_up_8-30h	passed f5					G2-M			No Class	no		Approved: Plasma membrane	ns	+	HGNC:10937	ENSG00000173638	6573
SLC25A10	solute carrier family 25 (mitochondrial carrier; dicarboxylate transporter), member 10	protein-coding	17	Putative	Transport	Uniprot keywords	2	S	Cluster102				Slc25a10	27376	S	Cluster0002	S-G2/M_up@12h-max20	no match on f5						No Class	no	No Class	no		Supported: Mitochondria Nucleoplasm	ns	+	HGNC:10980	ENSG00000183048	1468
SLC25A11	solute carrier family 25 (mitochondrial carrier; oxoglutarate carrier), member 11	protein-coding	17	Putative	Transport	Uniprot keywords	2	G2M	Cluster010	Cluster001	p1|p2		Slc25a11	67863	G2M	Cluster0162	Down@2-6h,Up@10	passed f5						No Class	no	Cluster11	no			ns	+	HGNC:10981	ENSG00000108528	8402
SLC25A40	solute carrier family 25 member 40	protein-coding	7	Putative	Transport	Uniprot keywords	5	S	Cluster003	Cluster001	p3	p1|p2	Slc25a40	319653	S	Cluster0144	Max18h	passed f5		G1/S		G1/S		Cluster02	yes	Cluster13	no			ns	+	HGNC:29680	ENSG00000075303	55972
SLC38A5	solute carrier family 38 member 5	protein-coding	X	Putative	Transport	PMID:11243884	2	S	Cluster001	Cluster001	p15	p1|p10|p11|p13|p2|p3|p4|p42|p5|p6|p7|p8|p9	Slc38a5	209837	S			passed f5						No Class	no	Cluster08	no		Approved: Cytosol;Plasma membrane;Vesicles	ns	+	HGNC:18070	ENSG00000017483	92745
SMCHD1	structural maintenance of chromosomes flexible hinge domain containing 1	protein-coding	18	Putative	Chromatin organisation:Epigenetics	PMID:23143600	6	S	Cluster026				Smchd1	74355	S	Cluster0475		filtered out from f5 but re-added					G2-M	Cluster02	yes	Cluster01	yes			ns	+	HGNC:29090	ENSG00000101596	23347
SMYD4	SET and MYND domain containing 4	protein-coding	17	Putative	Chromatin organisation:Epigenetics	IEA	3	S	Cluster003				Smyd4	319822	S			filtered out from f5 but re-added						No Class	no	Cluster01	yes		Approved: Cytosol;Golgi apparatus;Nucleoplasm;Vesicles	ns	+	HGNC:21067	ENSG00000186532	114826
SPATA5	spermatogenesis associated 5	protein-coding	4	Putative	Spermatogenesis	Uniprot keywords	6	G2M	Cluster003	Cluster001	p2	p1	Spata5	57815	S			passed f5					G2-M	Cluster01	yes	Cluster06	no		Approved: Cytosol	0	+	HGNC:18119	ENSG00000145375	166378
SPIN4	spindlin family member 4	protein-coding	X	Putative	Uncharacterised		3	S	Cluster003				Spin4	270624	S			filtered out from f5 but re-added					G1-S	Cluster02	yes	Cluster14	no	nucleus	Approved: Cytosol;Nucleoli	0	+	HGNC:27040	ENSG00000186767	139886
STRIP2	striatin interacting protein 2	protein-coding	7	Putative	Cell motility	PMID:21834987	2	S	Cluster003				Strip2	320609	G2M			filtered out from f5 but re-added						Cluster01	yes	Cluster11	no		Supported: Cytosol	ns	+	HGNC:22209	ENSG00000128578	57464
SUV39H1	suppressor of variegation 3-9 homolog 1	protein-coding	X	Putative	Chromatin organisation:Histone regulation	PMID:14765126	7	S	Cluster003	Cluster001	p1		Suv39h1	20937	S	Cluster0002	S-G2/M_up@12h-max20	passed f5		M/G1				Cluster02	yes	Cluster01	yes			ns	+	HGNC:11479	ENSG00000101945	6839
SUV39H2	suppressor of variegation 3-9 homolog 2	protein-coding	10	Putative	Chromatin organisation:Histone regulation	PMID:14765126	6	S	Cluster003	Cluster001	p1		Suv39h2	64707	S	Cluster0002	S-G2/M_up@12h-max20	passed f5						Cluster01	yes	Cluster01	yes			ns	+	HGNC:17287	ENSG00000152455	79723
SUZ12	SUZ12 polycomb repressive complex 2 subunit	protein-coding	17	Putative	Chromatin organisation:Epigenetics	Reactome	5	S	Cluster003				Suz12	52615	S	Cluster0002	S-G2/M_up@12h-max20	filtered out from f5 but re-added						Cluster02	yes	Cluster01	yes			ns	+	HGNC:17101	ENSG00000178691	23512
TAF9B	TATA-box binding protein associated factor 9b	protein-coding	X	Putative	Apoptosis	PMID:12837753	2	G2M	Cluster003	Cluster001	p1|p2|p3		Taf9b	407786	S			passed f5						No Class	no	Cluster13	no		Supported: Nucleoplasm	ns	+	HGNC:17306	ENSG00000187325	51616
TBC1D31	TBC1 domain family member 31	protein-coding	8	Putative	Uncharacterised	PMID:21399614	7	G2M	Cluster003	Cluster001	p1		Tbc1d31	210544	G2M	Cluster0762		passed f5		M/G1	G2	G2		Cluster02	yes	Cluster02	yes		Approved: Centrosome	ns	+	HGNC:30888	ENSG00000156787	93594
TCEANC2	transcription elongation factor A (SII) N-terminal and central domain containing 2	protein-coding	1	Putative	Uncharacterised		2	S	Cluster003				Tceanc2	66526	G2M			filtered out from f5 but re-added						Cluster01	yes	Cluster04	no	nucleus	Approved: Nucleoplasm;Vesicles	ns	+	HGNC:26494	ENSG00000116205	127428
THAP10	THAP domain containing 10	protein-coding	15	Putative	Uncharacterised		2	G2M	Cluster003									filtered out from f5 but re-added						No Class	no				Approved: Cytosol;Nucleoplasm	0	+	HGNC:23193	ENSG00000129028	56906
THOC3	THO complex 3	protein-coding	5	Putative	RNA processing	Uniprot keywords	3	G2M	Cluster003				Thoc3	73666	S	Cluster0646		no match on f5						Cluster01	yes	Cluster01	yes		Validated:Nucleoplasm	ns	+	HGNC:19072	ENSG00000051596	84321
TMEM106C	transmembrane protein 106C	protein-coding	12	Putative	Uncharacterised		4	G2M	Cluster003	Cluster001	p1|p2		Tmem106c	380967	S	Cluster0001	G0_down@4h	passed f5		G2/M				No Class	no	Cluster02	yes	ER, Golgi, vscicles		ns	+	HGNC:28775	ENSG00000134291	79022
TMEM209	transmembrane protein 209	protein-coding	7	Putative	Uncharacterised		4	G2M	Cluster003	Cluster001	p1		Tmem209	72649	G2M	Cluster0105	S_down@4h-up_12h	passed f5						Cluster01	yes	Cluster01	yes		Approved: Nuclear membrane;Nuclear speckles;Vesicles	ns	+	HGNC:21898	ENSG00000146842	84928
TMPRSS11B	transmembrane protease, serine 11B	protein-coding	4	Putative	Protein modification	PMID:24498351	2	G2M					Tmprss11b	319875	G2M	Cluster0002	S-G2/M_up@12h-max20	mouse						No Class	no					ns	+:increased variability of nuclear shape in population (CMPO:0000345)	HGNC:25398	ENSG00000185873	132724
TNPO2	transportin 2	protein-coding	19	Putative	Transport	Uniprot keywords	4	S	Cluster001	Cluster001	p1|p4|p7		Tnpo2	212999	S	Cluster0003	G1_up_8-30h	passed f5	G2					Cluster01	yes	No Class	no		Approved: Nucleoli;Nucleus	ns	+	HGNC:19998	ENSG00000105576	30000
TRAIP	TRAF interacting protein	protein-coding	3	Putative	Signal transduction	PMID:9104814	9	S	Cluster003	Cluster001	p1		Traip	22036	S	Cluster0002	S-G2/M_up@12h-max20	passed f5	G2	M/G1				Cluster01	yes	Cluster01	yes		Supported: Plasma membrane Cytosol	ns	+	HGNC:30764	ENSG00000183763	10293
TRIM59	tripartite motif containing 59	protein-coding	3	Putative	Signal transduction	PMID:22588174	6	G2M	Cluster003	Cluster001	p1|p2		Trim59	66949	G2M	Cluster0002	S-G2/M_up@12h-max20	passed f5				G2		Cluster02	yes	Cluster01	yes		Approved: Rods & Rings	ns	+	HGNC:30834	ENSG00000213186	286827
TROAP	trophinin associated protein	protein-coding	12	Putative	Cell motility	Uniprot keywords	10	G2M	Cluster003	Cluster001	p1|p2		Troap	78733	G2M	Cluster0002	S-G2/M_up@12h-max20	passed f5	M/G1	G2/M	G2	G2	G2-M	Cluster01	yes	Cluster01	yes			ns	+	HGNC:12327	ENSG00000135451	10024
TTLL12	tubulin tyrosine ligase like 12	protein-coding	22	Putative	Chromatin organisation	PMID:20442285	4	S	Cluster001	Cluster001	p1		Ttll12	223723	S	Cluster0036	G1_up_8-30h	passed f5						No Class	no	Cluster01	yes		Approved: Cytosol;Plasma membrane	ns	+:cell death (CMPO:0000030)|increased variability of nuclear shape in population (CMPO:0000345)|binuclear cell (CMPO:0000213)|abnormal chromosome segregation (CMPO:0000326)|abnormal nucleus shape (CMPO:0000157)	HGNC:28974	ENSG00000100304	23170
UBALD2	UBA-like domain containing 2	protein-coding	17	Putative	Uncharacterised		5	G2M	Cluster029				Ubald2	319370	G2M			filtered out from f5 but re-added			G2			Cluster02	yes	Cluster01	yes			ns	+:cell death (CMPO:0000030)|mitosis delayed (CMPO:0000202)|mitotic metaphase plate congression (CMPO:0000348)	HGNC:28438	ENSG00000185262	283991
UBE2G1	ubiquitin conjugating enzyme E2G 1	protein-coding	17	Putative	Protein modification:Ubl conjugation pathway	Uniprot keywords	7	S	Cluster001	Cluster001	p2	p1|p4	Ube2g1	67128	S			passed f5			G2/M	G2/M	G2-M	No Class	no	Cluster03	yes		Approved: Cytosol;Nucleoplasm	ns	+	HGNC:12482	ENSG00000132388	7326
UBR7	ubiquitin protein ligase E3 component n-recognin 7 (putative)	protein-coding	14	Putative	Protein modification	PMID:24664117	9	S	Cluster003	Cluster001	p1		Ubr7	66622	S	Cluster0103	S_max12-14h	passed f5	G1/S	G1/S	S	S	G1-S	Cluster01	yes	Cluster02	yes	nucleus		1	+	HGNC:20344	ENSG00000278787	55148
UCHL5	ubiquitin C-terminal hydrolase L5	protein-coding	1	Putative	Protein modification:Ubl conjugation pathway	PMID:18922472	5	S	Cluster003	Cluster001	p1		Uchl5	56207	S	Cluster0002	S-G2/M_up@12h-max20	passed f5						No Class	no	No Class	no		Approved: Mitochondria;Nucleoplasm	ns	+:abnormal nucleus shape (CMPO:0000157)	HGNC:19678	ENSG00000116750	51377
WDR54	WD repeat domain 54	protein-coding	2	Putative	Uncharacterised		4	G2M	Cluster010	Cluster001	p1	p2	Wdr54	75659	G2M	Cluster0737		passed f5						Cluster01	yes	Cluster02	yes		Approved: Cytosol;Vesicles	ns	+	HGNC:25770	ENSG00000005448	84058
WDR76	WD repeat domain 76	protein-coding	15	Putative	Uncharacterised		8	S	Cluster003	Cluster001	p1		Wdr76	241627	S	Cluster0002	S-G2/M_up@12h-max20	passed f5		G1/S	G1/S	G1/S	G1-S	Cluster02	yes	Cluster05	no	nucleus	Approved: Nuclear bodies;Nucleoli fibrillar center	0	+	HGNC:25773	ENSG00000092470	79968
XPO1	exportin 1	protein-coding	2	Putative	Transport	PMID:22250199	6	S	Cluster003	Cluster001	p1|p2|p3		Xpo1	103573	G2M	Cluster0002	S-G2/M_up@12h-max20	passed f5		G1/S			G2-M	Cluster01	yes	Cluster04	no		Validated:Cytosol;Nuclear membrane;Nucleoplasm;Vesicles	ns	+	HGNC:12825	ENSG00000082898	7514
YEATS4	YEATS domain containing 4	protein-coding	12	Putative	Chromatin organisation:Histone regulation	PMID:14966270	5	S	Cluster003				Yeats4	64050	S			filtered out from f5 but re-added		G1/S		G1/S		Cluster01	yes	Cluster02	yes		Approved: Nuclear membrane;Nucleoplasm	ns	+	HGNC:24859	ENSG00000127337	8089
ZIK1	zinc finger protein interacting with K protein 1	protein-coding	19	Putative	Transcription regulation	PMID:8910362	3	S	Cluster003				Zik1	22775	S	Cluster0003	G1_up_8-30h	filtered out from f5 but re-added						Cluster01	yes	Cluster03	yes	nucleus	Approved: Intermediate filaments	ns	+	HGNC:33104	ENSG00000171649	284307
ZMYM1	zinc finger, MYM-type 1	protein-coding	1	Putative	Uncharacterised		8	G2M	Cluster003	Cluster001	p1		Zmym1	68310	S			passed f5	G2/M		G2	G2	G2-M	Cluster01	yes	Cluster01	yes		Approved: Microtubule organizing center	ns	+	HGNC:26253	ENSG00000197056	79830
ZNF100	zinc finger protein 100	protein-coding	19	Putative	Uncharacterised		2	S	Cluster003									filtered out from f5 but re-added						Cluster01	yes			nucleus and centrosome		ns	+	HGNC:12880	ENSG00000197020	163227
ZNF107	zinc finger protein 107	protein-coding	7	Putative	Uncharacterised		3	S	Cluster003									filtered out from f5 but re-added				G2/M		Cluster02	yes					ns	+	HGNC:12887	ENSG00000196247	51427
ZNF138	zinc finger protein 138	protein-coding	7	Putative	Transcription regulation	PMID:7557990	3	S	Cluster003	Cluster001	p2	p1|p3						passed f5						Cluster01	yes				Uncertain: Cytosol	ns	+	HGNC:12922	ENSG00000197008	7697
ZNF184	zinc finger protein 184	protein-coding	6	Putative	Uncharacterised		3	G2M	Cluster003				Zfp184	193452	S			filtered out from f5 but re-added						Cluster01	yes	Cluster03	yes		Approved: Cytosol;Nucleus	ns	+	HGNC:12975	ENSG00000096654	7738
ZNF273	zinc finger protein 273	protein-coding	7	Putative	Uncharacterised		2	S	Cluster003	Cluster001	p4	p1|p2|p3|p5						passed f5						No Class	no					ns	+	HGNC:13067	ENSG00000198039	10793
ZNF367	zinc finger protein 367	protein-coding	9	Putative	Uncharacterised	PMID:25047265	7	S	Cluster003	Cluster001	p1|p2|p3		Zfp367	238673	S			passed f5			G1/S		G1-S	Cluster02	yes	Cluster01	yes		Supported: Nucleoplasm	1	+	HGNC:18320	ENSG00000165244	195828
ZNF43	zinc finger protein 43	protein-coding	19	Putative	Uncharacterised		2	S	Cluster003	Cluster001	p2	p1|p3|p4	Zfp458	238690	G2M			passed f5						No Class	no					ns	+	HGNC:13109	ENSG00000198521	7594
ZNF681	zinc finger protein 681	protein-coding	19	Putative	Uncharacterised		3	S	Cluster003	Cluster001	p2	p1						passed f5						Cluster01	yes					ns	+	HGNC:26457	ENSG00000196172	148213
ZNF695	zinc finger protein 695	protein-coding	1	Putative	Uncharacterised		3	S	Cluster003	Cluster001	p2|p3							passed f5						Cluster01	yes			centrosome	Approved: Nuclear speckles	ns	+	HGNC:30954	ENSG00000197472	57116
ZNF714	zinc finger protein 714	protein-coding	19	Putative	Uncharacterised		2	S	Cluster003	Cluster001	p1|p2							passed f5						No Class	no					ns	+	HGNC:27124	ENSG00000160352	148206
ZNF724	zinc finger protein 724	protein-coding	19	Putative	Uncharacterised		3	S	Cluster003	Cluster001	p1							passed f5						Cluster02	yes					ns	+	HGNC:32460	ENSG00000196081	440519
ZNF730	zinc finger protein 730	protein-coding	19	Putative	Uncharacterised		3	S	Cluster003	Cluster001	p1|p2							passed f5						Cluster01	yes					ns	+	HGNC:32470	ENSG00000183850	100129543
ZNF738	zinc finger protein 738	pseudo	19	Putative	Uncharacterised		4	S	Cluster003	Cluster001	p1							passed f5						Cluster02	yes					ns	+:abnormal nucleus shape (CMPO:0000157)|increased variability of nuclear shape in population (CMPO:0000345)	HGNC:32469	ENSG00000172687	148203
ZNF788	zinc finger family member 788	protein-coding	19	Putative	Uncharacterised		3	S	Cluster003									filtered out from f5 but re-added						Cluster01	yes					ns	+:increased variability of nuclear shape in population (CMPO:0000345)	HGNC:33112	ENSG00000214189	388507
ZNF826P	zinc finger protein 826, pseudogene	pseudo	19	Putative	Uncharacterised		2	S	Cluster003	Cluster001	p1|p2|p3							passed f5												ns	-	HGNC:33875	ENSG00000231205	664701
ZNF85	zinc finger protein 85	protein-coding	19	Putative	Uncharacterised	PMID:9839802	4	S	Cluster003	Cluster001	p2	p1						passed f5						Cluster01	yes				Supported: Nucleus	ns	+:increased nucleus size (CMPO:0000140)|mitotic metaphase plate congression (CMPO:0000348)|abnormal nucleus shape (CMPO:0000157)|abnormal chromosome segregation (CMPO:0000326)|binuclear cell (CMPO:0000213)	HGNC:13160	ENSG00000105750	7639
ZNF850	zinc finger protein 850	protein-coding	19	Putative	Transcription regulation	PMID:9839802	4	S	Cluster003	Cluster001	p1	p2						passed f5				G2/M		Cluster02	yes				Approved: Nucleoplasm	ns	+	HGNC:27994	ENSG00000267041	342892
ZNF90	zinc finger protein 90	protein-coding	19	Putative	Uncharacterised		3	S	Cluster003	Cluster001	p1|p2							passed f5						No Class	no				Approved: Golgi apparatus;Nucleus	ns	+:cell death (CMPO:0000030)	HGNC:13165	ENSG00000213988	7643
ZNF93	zinc finger protein 93	protein-coding	19	Putative	Transcription regulation	PMID:25274305	2	S	Cluster003	Cluster001	p1|p2|p3		Zfp457	431706	G2M			passed f5						No Class	no					ns	+	HGNC:13169	ENSG00000184635	81931
ZYG11A	zyg-11 family member A, cell cycle regulator	protein-coding	1	Putative	Protein modification:Ubl conjugation pathway	Uniprot keywords	3	G2M	Cluster003	Cluster001	p1		Zyg11a	230590	G2M			passed f5						Cluster01	yes	No Class	no		Approved: Nucleus	ns	+	HGNC:32058	ENSG00000203995	440590

## Sheet: Confidence score
HGNC_gene_symbol	Cell cycle association	Confidence score	NHDF r=0.88 MCLi1.3, C3+1	F5-PC, filtered >5 r=0.5, MCLi1.7	Mouse MEF time course r=0.85_MCLi1.7	Whitfield et al. 2002	BarJoseph et al. 2008	PenaDiaz et al. 2013	Grant et al. 2013	Dominguez et al. 2016	Human tissue atlas cell cycle signature	Mouse development cell cycle signature	RNAi (current studt)	Mitocheck	Human phenotype hits	Mouse phenotype hits
CCNB1	Known	13	1	1	1	1	1	1	1	1	1	1	1	1		1
HMMR	Putative	13	1	1	1	1	1	1	1	1	1	1		1	1	1
KIF11	Known	13	1	1	1	1	1	1	1	1	1	1		1	1	1
KIF22	Known	13	1	1	1	1	1	1	1	1	1	1		1	1	1
ASPM	Known	12	1	1	1		1	1	1	1	1	1		1	1	1
BARD1	Known	12	1	1	1	1	1	1	1		1	1		1	1	1
BUB1	Known	12	1	1	1	1	1	1	1	1	1	1		1		1
BUB3	Known	12	1	1	1	1	1	1	1	1	1	1		1		1
CDC20	Known	12	1	1	1	1	1	1	1	1	1	1		1		1
CDC6	Known	12	1	1	1	1	1	1	1	1	1	1		1	1
CDCA8	Known	12	1	1	1	1	1	1	1	1	1	1		1		1
CENPE	Known	12	1	1	1	1	1	1	1	1	1			1	1	1
CENPF	Known	12	1	1	1	1	1	1	1	1	1	1		1		1
CKS1B	Known	12	1	1	1	1	1	1	1	1	1	1		1		1
KIF14	Known	12	1	1	1	1	1	1		1	1	1		1	1	1
NDE1	Known	12	1		1	1	1	1	1	1	1	1		1	1	1
NUSAP1	Known	12	1	1	1	1	1	1	1	1	1	1		1		1
PCNA	Known	12	1	1	1	1	1	1	1	1	1	1			1	1
PLK1	Known	12	1	1	1	1	1	1	1	1	1	1		1		1
PRC1	Known	12	1	1	1	1	1	1	1	1	1	1		1		1
TACC3	Known	12	1	1	1	1	1	1	1	1	1	1		1		1
TPX2	Known	12	1	1	1	1	1	1	1	1	1	1		1		1
AURKA	Known	11	1	1	1		1	1	1	1	1	1		1		1
AURKB	Known	11	1	1	1	1	1	1		1	1	1		1		1
BIRC5	Known	11	1	1	1	1	1	1	1	1	1	1				1
CCNA2	Known	11	1	1	1	1	1	1	1	1	1			1		1
CCNB2	Known	11	1	1	1	1	1	1	1	1	1	1				1
CCNE1	Known	11	1	1	1	1	1	1	1	1	1	1				1
CCNE2	Known	11	1	1	1	1	1	1	1	1	1	1				1
CCNF	Known	11	1	1	1	1	1	1	1	1	1			1		1
CDC25C	Known	11	1	1	1	1	1	1	1	1	1	1				1
CDK1	Known	11	1	1	1		1	1	1	1	1	1		1		1
CEP55	Known	11	1	1	1	1	1	1	1	1	1	1		1
CHAF1A	Known	11	1	1	1	1	1	1	1	1	1	1				1
CKAP2	Known	11	1	1	1	1	1	1	1	1	1	1		1
CKAP5	Known	11	1	1	1	1	1	1		1	1	1		1		1
CKS2	Known	11	1	1	1	1	1	1	1	1	1	1				1
DLGAP5	Known	11	1	1	1	1	1	1	1	1	1	1				1
DNA2	Known	11	1	1	1	1	1	1		1	1	1			1	1
DTL	Known	11	1	1	1	1	1	1	1	1	1			1		1
ECT2	Known	11	1	1	1		1	1	1	1	1	1		1		1
ESPL1	Known	11	1	1	1	1	1	1	1	1		1		1		1
EXO1	Known	11	1	1	1	1	1	1	1	1	1	1				1
H2AFX	Putative	11	1	1	1	1	1	1	1	1	1	1				1
HMGB2	Known	11	1	1	1	1	1	1	1	1	1	1				1
KIF18A	Known	11	1	1	1		1	1	1	1	1	1		1		1
KIF20B	Known	11	1	1	1	1	1	1	1	1	1	1				1
KIF23	Known	11	1	1	1	1	1	1	1	1	1	1		1
KIF2C	Known	11	1	1	1	1	1	1	1	1	1	1		1
LBR	Known	11	1		1	1	1	1	1	1	1	1			1	1
MCM10	Known	11	1	1	1		1	1	1	1	1	1		1		1
MCM4	Known	11	1	1	1	1	1		1	1	1	1			1	1
MCM6	Known	11	1	1	1	1	1	1	1	1	1			1		1
ORC1	Known	11	1	1	1	1	1		1	1	1	1			1	1
PLK4	Known	11	1	1	1		1		1	1	1	1		1	1	1
POLD3	Known	11	1	1	1	1	1	1	1	1		1		1		1
RACGAP1	Known	11	1	1	1		1	1	1	1	1	1		1		1
RAD21	Known	11	1		1	1	1		1	1	1	1		1	1	1
RAD51	Known	11	1	1	1	1		1	1	1	1	1			1	1
RAD54L	Known	11	1	1	1	1	1		1	1	1	1			1	1
RRM2	Known	11	1	1	1	1	1	1	1		1	1		1		1
TTK	Known	11	1	1	1	1	1	1	1	1	1	1				1
UBE2C	Known	11	1	1	1	1	1	1	1	1	1	1				1
ARHGAP11A	Known	10	1	1	1	1	1	1	1	1	1		1
BRCA1	Known	10	1	1	1	1	1		1		1	1			1	1
BRD8	Putative	10	1	1		1	1	1	1	1	1	1		1
CASP8AP2	Known	10	1	1	1	1	1		1	1		1		1		1
CDC25B	Known	10	1	1	1	1	1	1	1	1	1					1
CDCA3	Known	10	1	1	1	1	1	1	1	1	1	1
DBF4	Known	10	1	1	1		1	1	1	1	1	1				1
DHFR	Known	10	1		1	1	1		1		1	1		1	1	1
E2F1	Known	10	1	1	1	1	1	1	1	1	1					1
FBXO5	Known	10	1	1	1		1		1	1	1	1		1		1
FEN1	Known	10	1	1	1	1	1	1		1	1	1				1
HELLS	Putative	10	1	1	1	1	1		1		1	1			1	1
HJURP	Known	10	1	1	1	1	1	1	1	1	1	1
KIF20A	Known	10	1	1	1			1	1	1	1	1		1		1
KIF4A	Known	10	1	1			1	1	1	1	1	1		1	1
KIFC1	Known	10	1	1	1	1	1	1		1	1	1		1
KNSTRN	Known	10	1	1	1	1		1	1		1	1		1		1
KPNA2	Putative	10	1	1	1	1	1	1	1	1	1	1
MAD2L1	Known	10	1	1	1	1	1	1			1	1		1		1
MASTL	Known	10	1	1	1	1			1		1	1		1	1	1
MCM2	Known	10	1	1	1	1	1	1	1	1	1					1
MCM3	Known	10	1	1	1		1	1	1	1	1	1				1
MKI67	Known	10	1	1	1	1	1	1	1	1	1	1
MSH2	Known	10	1	1	1	1	1		1		1	1			1	1
MSH6	Known	10	1	1	1		1	1	1	1	1				1	1
NCAPD2	Known	10	1	1	1	1	1	1	1	1	1	1
NCAPG	Known	10	1	1	1		1	1	1	1	1	1		1
NCAPH	Known	10	1	1	1	1	1	1		1	1	1				1
NDC80	Known	10	1	1	1	1	1	1	1	1	1	1
NEIL3	Known	10	1	1	1	1	1		1	1	1	1				1
NEK2	Known	10	1	1	1	1	1	1	1	1	1	1
NUF2	Known	10	1	1	1	1		1	1	1	1	1		1
OIP5	Known	10	1	1	1		1	1	1	1	1	1		1
PIMREG	Known	10	1	1	1	1	1	1	1	1	1	1
RANGAP1	Putative	10	1	1	1	1	1	1			1	1		1		1
REEP4	Known	10	1	1	1		1	1	1	1		1	1	1
RFC4	Known	10	1	1	1	1	1	1	1	1	1	1
SLBP	Known	10	1	1	1	1	1	1	1	1	1	1
TIPIN	Known	10	1	1	1	1	1	1	1		1	1		1
TROAP	Putative	10	1	1	1	1	1	1	1	1	1	1
ANP32E	Known	9	1	1	1	1	1	1	1		1	1
ARL6IP1	Putative	9	1	1	1	1	1	1	1	1						1
ASF1B	Known	9	1	1	1	1	1	1		1	1	1
ATAD5	Known	9	1	1	1		1		1	1	1	1				1
BRCA2	Known	9	1	1	1				1		1	1		1	1	1
CDC45	Known	9	1	1	1	1	1		1		1	1				1
CDK5RAP2	Known	9	1	1			1			1	1	1		1	1	1
CDKN3	Known	9	1	1	1	1		1	1	1	1	1
CENPQ	Known	9	1	1	1	1	1		1	1	1	1
CENPU	Known	9	1	1	1	1	1		1		1	1				1
CLSPN	Known	9	1	1	1	1	1		1		1	1				1
DDX11	Known	9	1	1	1		1		1		1	1			1	1
DONSON	Known	9	1	1	1	1	1		1		1	1			1
E2F8	Known	9	1	1	1	1	1		1		1	1				1
FANCA	Known	9	1	1	1	1	1				1	1			1	1
FANCI	Known	9	1	1	1	1	1				1	1		1	1
FOXM1	Known	9	1	1	1	1	1				1	1	1			1
G2E3	Putative	9	1		1	1		1	1	1	1	1				1
GMNN	Known	9	1	1	1	1	1			1				1	1	1
GTSE1	Known	9	1	1	1	1	1	1	1	1	1
INCENP	Known	9	1	1	1				1	1	1	1		1		1
KIAA0586	Known	9	1	1		1	1		1		1	1			1	1
KIF15	Known	9	1	1	1		1	1	1	1	1	1
KIF18B	Known	9	1	1	1		1	1		1	1	1		1
LMNB1	Known	9	1	1	1	1	1			1	1	1				1
MCM5	Known	9	1	1	1	1	1	1	1		1					1
PBK	Known	9	1	1	1	1	1	1	1		1	1
PRIM1	Known	9	1	1	1	1	1	1	1		1	1
PRR11	Known	9	1	1	1	1	1		1	1	1	1
PSMC3IP	Known	9	1	1	1			1	1	1	1	1				1
PTTG1	Known	9	1	1		1	1	1	1	1	1					1
RAD51C	Known	9	1	1		1	1				1	1		1	1	1
RFC2	Known	9	1	1	1	1	1	1	1		1	1
RMI1	Known	9	1	1		1	1	1	1		1	1				1
RRM1	Known	9	1	1	1	1	1				1	1		1		1
SHCBP1	Putative	9	1	1	1	1	1	1	1		1	1
SMC3	Known	9	1	1	1		1				1	1		1	1	1
SPAG5	Known	9	1	1	1	1	1	1	1	1	1
SPDL1	Known	9	1	1	1	1			1	1	1	1		1
TMPO	Known	9	1	1	1	1	1		1		1	1				1
TOP2A	Known	9	1	1	1	1	1	1	1	1	1
TRAIP	Putative	9	1	1	1	1	1				1	1			1	1
TRIP13	Known	9	1	1	1	1	1				1	1		1		1
UBE2S	Known	9	1	1		1	1	1	1	1	1	1
UBR7	Putative	9	1	1		1	1	1	1	1	1	1
USP1	Known	9	1	1	1	1	1				1	1		1		1
VRK1	Known	9	1	1	1				1		1	1		1	1	1
ACD	Known	8	1	1		1				1	1	1			1	1
ANLN	Known	8	1	1	1	1		1	1	1				1
ATAD2	Known	8	1	1	1	1	1		1		1	1
BLM	Known	8	1	1	1		1	1				1			1	1
BORA	Known	8	1	1	1	1	1		1		1	1
BRIP1	Known	8	1	1	1		1		1		1				1	1
BUB1B	Known	8	1			1		1			1	1		1	1	1
CDC25A	Known	8	1	1		1	1	1	1		1					1
CDC7	Known	8	1	1	1	1	1				1	1				1
CDCA2	Known	8	1	1	1			1	1	1	1	1
CDCA7	Known	8	1	1		1		1		1	1	1			1
CDCA7L	Putative	8	1		1	1			1	1	1	1		1
CDKN2C	Known	8	1	1	1	1	1	1	1							1
CDT1	Known	8	1	1				1	1	1	1			1	1
CENPA	Known	8	1	1	1		1		1		1	1				1
CENPL	Known	8	1	1	1	1				1	1	1				1
CHAF1B	Known	8	1	1	1	1	1	1	1			1
CHEK1	Known	8	1	1	1			1	1		1	1				1
CIT	Known	8	1	1	1		1		1	1				1		1
CKAP2L	Known	8	1	1	1			1	1		1	1			1
DEPDC1	Putative	8	1	1			1	1	1	1	1	1
DEPDC1B	Putative	8	1	1	1	1		1	1	1	1
DSCC1	Known	8	1	1		1	1	1	1		1	1
ESCO2	Known	8	1	1	1					1	1	1			1	1
EXOSC8	Putative	8	1	1	1			1			1	1			1	1
EZH2	Putative	8	1	1	1		1				1	1			1	1
FAM111A	Known	8	1	1	1		1		1			1	1		1
FANCD2	Known	8	1	1	1	1					1	1			1	1
FANCG	Known	8	1	1		1	1				1	1			1	1
FIGNL1	Known	8	1	1	1				1	1	1	1	1
FZR1	Known	8			1	1	1		1	1	1	1				1
GINS1	Known	8	1	1	1		1			1	1	1				1
GINS2	Known	8	1	1	1	1	1	1			1	1
GPSM2	Known	8	1			1	1	1	1	1					1	1
HMGB3	Putative	8	1	1		1	1	1	1	1					1
HYLS1	Putative	8	1	1	1			1	1		1	1			1
INTS7	Known	8	1	1	1	1	1		1		1	1
MNS1	Putative	8	1	1	1			1	1		1	1				1
MTBP	Known	8	1	1	1					1	1	1		1		1
MXD3	Putative	8	1	1	1			1		1	1	1				1
NASP	Known	8	1	1	1	1	1				1	1				1
ORC6	Known	8	1	1	1		1				1	1			1	1
PKMYT1	Known	8	1	1	1	1	1		1		1	1
POC1A	Known	8	1	1	1	1					1	1			1	1
POLA2	Known	8	1	1	1			1		1	1	1				1
POLE	Known	8	1	1	1		1	1			1				1	1
POLQ	Known	8	1	1	1	1	1				1	1				1
PSIP1	Putative	8	1	1	1		1		1		1	1				1
RAD51AP1	Known	8	1	1	1	1	1			1	1	1
RAD54B	Known	8	1	1	1		1				1	1			1	1
RBBP8	Known	8	1	1		1	1		1		1				1	1
RECQL4	Known	8	1	1	1	1	1					1			1	1
SGO1	Known	8	1	1	1				1	1	1	1		1
SGO2	Known	8	1	1				1	1	1	1	1		1
SKA2	Known	8	1	1	1				1	1		1		1		1
SMC1A	Known	8	1	1	1						1	1		1	1	1
SMC4	Known	8	1	1	1	1	1		1	1	1
STIL	Known	8	1	1		1	1				1	1			1	1
TCF19	Known	8	1	1	1			1	1	1	1	1
TOPBP1	Known	8	1	1	1	1	1				1	1				1
TYMS	Known	8	1	1	1	1				1	1	1		1
WDR76	Putative	8	1	1	1		1	1	1	1	1
ZMYM1	Putative	8	1	1		1		1	1	1	1	1
ZWILCH	Known	8	1	1	1		1				1	1		1		1
ALMS1	Known	7	1	1	1						1	1			1	1
ARHGAP19	Putative	7	1	1	1		1		1		1	1
BAZ1B	Known	7	1	1	1						1	1		1		1
CBX5	Putative	7	1	1	1						1	1		1		1
CCP110	Known	7	1	1	1						1	1		1		1
CDC27	Known	7	1	1		1		1	1			1		1
CDCA5	Known	7	1	1	1						1	1		1		1
CDK2	Known	7	1	1	1		1	1				1				1
CDKN2D	Known	7			1	1	1		1		1	1				1
CENPJ	Known	7	1	1	1						1	1			1	1
CENPM	Known	7	1	1	1	1	1				1	1
CENPO	Known	7	1	1	1				1		1			1		1
CEP135	Known	7	1	1				1			1	1		1	1
CEP152	Known	7	1	1	1						1	1			1	1
CEP41	Known	7	1	1						1	1	1			1	1
CEP57	Known	7	1		1		1		1		1	1			1
CHEK2	Known	7	1	1		1	1				1				1	1
CNTROB	Known	7	1	1	1				1	1	1	1
DBF4B	Known	7	1	1			1	1	1	1	1
DCK	Known	7	1	1	1						1	1		1		1
DCLRE1B	Known	7	1	1	1		1		1		1					1
E2F7	Known	7	1		1			1	1		1	1				1
EME1	Known	7	1	1	1						1	1		1		1
FAM83D	Known	7	1	1	1	1		1	1	1
FANCB	Known	7	1	1	1						1	1			1	1
FANCC	Known	7	1	1						1	1			1	1	1
FANCE	Known	7	1	1				1	1		1			1	1
FANCL	Known	7	1	1			1		1			1			1	1
FANCM	Known	7	1	1	1						1	1			1	1
GINS3	Known	7	1	1	1	1	1				1	1
HAT1	Known	7	1	1	1		1				1	1				1
KATNAL1	Known	7	1	1				1			1	1		1		1
KNL1	Known	7	1	1	1			1	1		1	1
LIG1	Known	7	1	1	1					1	1	1				1
LSM4	Putative	7	1	1	1						1	1		1		1
MCM7	Known	7	1	1	1		1				1	1				1
MCM8	Known	7	1	1	1	1					1	1				1
MELK	Known	7	1	1	1	1	1				1	1
MIS18A	Known	7	1	1	1		1				1	1				1
MIS18BP1	Known	7	1		1	1	1		1		1	1
MMS22L	Known	7	1	1	1				1		1	1				1
MPHOSPH9	Putative	7	1		1		1	1		1	1	1
NCAPG2	Known	7	1	1	1		1				1	1				1
NCAPH2	Known	7	1	1	1		1				1	1				1
NDC1	Known	7	1	1	1		1		1		1					1
NPAT	Known	7	1			1	1		1		1	1				1
NUP37	Known	7	1	1		1	1		1		1	1
NUP93	Known	7	1	1	1						1	1		1	1
ODF2	Known	7	1	1		1		1			1	1				1
ORC3	Known	7	1	1		1	1				1	1				1
PCLAF	Known	7	1	1		1	1		1		1	1
PCNT	Known	7	1	1	1					1	1	1			1
PIF1	Known	7			1			1	1	1	1	1				1
POLA1	Known	7	1	1	1	1					1	1			1
POLD1	Known	7	1	1	1						1	1			1	1
POLE2	Known	7	1	1	1		1	1			1	1
PPP2R5D	Putative	7	1	1					1		1	1		1	1
PRIM2	Known	7	1	1	1	1	1					1		1
PSRC1	Known	7	1	1			1	1	1	1		1
RAD18	Known	7	1	1	1	1					1	1				1
RAN	Known	7	1	1		1		1			1	1		1
RFC5	Known	7	1	1	1		1				1	1		1
SASS6	Known	7	1	1	1						1	1		1	1
SKA1	Known	7	1	1	1		1				1	1		1
SMC2	Known	7	1	1	1						1	1		1		1
SPC24	Known	7	1	1	1					1	1	1		1
SPC25	Known	7	1	1	1			1	1		1			1
SUV39H1	Putative	7	1	1	1		1				1	1				1
TBC1D31	Putative	7	1	1			1	1	1		1	1
TFDP1	Known	7	1	1	1		1				1	1				1
TICRR	Known	7	1	1	1				1	1	1	1
TIMELESS	Known	7	1	1	1		1				1	1				1
TSN	Known	7	1	1		1		1			1	1				1
TUBG1	Known	7	1	1	1						1	1			1	1
UBE2G1	Putative	7	1	1				1	1	1		1				1
UBE2T	Known	7	1	1	1	1					1	1			1
UHRF1	Known	7	1	1	1	1			1			1				1
WDHD1	Known	7	1	1	1		1		1		1	1
WDR62	Known	7	1	1	1						1	1			1	1
WEE1	Known	7			1		1		1	1		1		1		1
XRCC4	Known	7	1				1			1	1	1			1	1
ZNF367	Putative	7	1	1				1		1	1	1	1
ACYP1	Putative	6	1	1		1			1	1		1
ARHGEF39	Putative	6	1	1		1			1		1	1
AUNIP	Known	6	1	1	1		1				1	1
C1orf112	Putative	6	1	1						1	1	1				1
C5orf34	Putative	6	1	1					1	1	1	1
CASP2	Putative	6	1				1		1	1	1					1
CBX1	Putative	6	1	1						1	1			1		1
CCDC18	Known	6	1	1	1					1	1	1
CDK4	Known	6	1	1			1					1		1		1
CENPH	Known	6	1	1	1						1	1				1
CENPI	Known	6	1	1	1				1		1	1
CENPK	Known	6	1	1	1						1	1		1
CENPN	Known	6	1	1	1		1				1	1
CEP76	Known	6	1	1	1			1			1	1
CHTF18	Known	6	1	1	1						1	1				1
CIP2A	Putative	6	1	1		1			1		1	1
CNTRL	Known	6	1				1		1	1	1					1
CSE1L	Putative	6	1	1	1		1				1					1
CTCF	Known	6	1			1		1			1				1	1
DDIAS	Known	6	1	1	1				1		1	1
DHX9	Putative	6	1	1			1				1	1				1
DIAPH3	Known	6	1	1	1						1	1				1
DNMT1	Known	6	1	1	1						1	1				1
DSN1	Known	6	1	1	1				1		1	1
DTYMK	Known	6	1	1			1			1	1			1
ERCC6L	Known	6	1	1	1		1				1	1
ERI2	Putative	6	1	1	1		1				1	1
FN3KRP	Putative	6	1	1			1		1	1		1
GINS4	Known	6	1	1	1						1	1				1
HASPIN	Known	6	1	1	1					1	1	1
HAUS1	Known	6	1	1	1						1	1		1
HAUS5	Known	6			1	1	1			1	1	1
HAUS6	Known	6	1	1	1				1		1	1
HIST1H2AC	Known	6	1	1	1	1		1				1
HIST1H2BL	Known	6	1	1	1			1			1	1
HIST1H4C	Known	6	1	1			1		1		1	1
HIST2H2AB	Known	6	1	1	1				1		1	1
HIST2H2AC	Known	6	1		1				1		1	1		1
IPO11	Putative	6	1	1	1						1	1				1
IQGAP3	Putative	6	1	1	1			1		1	1
KNTC1	Known	6	1	1	1				1		1	1
LIG3	Known	6	1	1						1	1	1				1
LIN9	Known	6	1	1	1				1		1					1
LMNB2	Known	6	1	1			1				1				1	1
LSM2	Putative	6	1	1	1						1	1		1
MLH1	Known	6	1	1							1	1			1	1
MRE11	Known	6	1		1		1				1	1				1
MTFR2	Putative	6	1	1	1				1		1	1
NSD2	Putative	6	1	1	1		1			1	1
NUP107	Known	6	1	1	1						1	1		1
NUP155	Known	6	1	1	1						1	1				1
NUP160	Known	6	1		1	1		1			1	1
NUP205	Known	6	1	1	1						1	1			1
NUP35	Known	6	1	1				1	1		1	1
NUP50	Known	6			1			1	1		1	1				1
NUP85	Known	6	1	1	1						1	1				1
PARP2	Known	6	1	1			1				1	1				1
PARPBP	Known	6	1	1	1		1			1	1
PHF19	Putative	6	1	1	1					1	1					1
POLH	Known	6	1		1						1	1			1	1
RANBP1	Putative	6	1	1	1						1	1				1
RBL1	Known	6	1		1		1			1	1					1
RCC1	Known	6	1	1						1	1	1		1
RFC1	Known	6	1	1					1		1	1				1
RFC3	Known	6	1	1	1		1				1	1
RIBC2	Putative	6	1	1				1			1	1	1
RNASEH2A	Known	6	1	1	1		1				1				1
RNF26	Putative	6	1	1				1	1	1		1
RPA1	Known	6	1	1	1						1			1		1
RPA2	Known	6	1		1	1	1				1	1
RPL39L	Putative	6	1	1			1	1			1		1
RUVBL2	Known	6	1	1							1	1		1		1
SEPHS1	Putative	6	1	1	1	1	1							1
SKA3	Known	6	1	1	1				1		1	1
SMCHD1	Putative	6	1							1	1	1			1	1
SPATA5	Putative	6	1	1						1	1				1	1
SUGT1	Known	6	1	1							1	1		1		1
SUV39H2	Putative	6	1	1	1						1	1				1
TDP1	Known	6	1				1		1		1	1				1
TOE1	Known	6	1	1							1	1			1	1
TRIM59	Putative	6	1	1	1				1		1	1
TTF2	Known	6	1			1		1			1	1		1
TUBB	Known	6	1	1			1				1			1	1
TUBB4B	Known	6	1	1		1			1		1			1
XPO1	Putative	6	1	1	1		1			1	1
XRCC2	Known	6	1	1						1	1	1				1
ANP32B	Known	5	1		1	1					1	1
ARL6IP6	Putative	5	1	1	1				1		1
ASH2L	Putative	5	1	1							1	1				1
ATP23	Known	5	1	1					1		1	1
BCLAF1	Putative	5	1			1	1				1					1
C17orf53	Putative	5	1	1							1	1	1
C4orf46	Putative	5	1	1						1	1	1
CBX3	Putative	5	1	1		1					1					1
CCDC15	Putative	5	1	1			1				1	1
CCDC150	Putative	5	1	1							1	1		1
CCDC34	Putative	5	1	1	1						1			1
CCDC77	Putative	5	1	1							1	1	1
CCT3	Known	5	1	1							1	1				1
CCT4	Putative	5	1	1					1		1	1
CDC5L	Known	5	1	1							1	1		1
CDCA4	Known	5	1	1			1				1	1
CDKN2AIPNL	Putative	5	1	1	1				1			1
CEP192	Known	5	1		1			1			1			1
CEP295	Known	5	1		1				1		1	1
CEP44	Known	5	1	1		1					1	1
CEP97	Known	5	1	1						1	1					1
CPSF3	Putative	5	1	1							1	1				1
CTC1	Known	5							1		1			1	1	1
CTCFL	Putative	5	1								1	1		1		1
DCLRE1A	Known	5	1	1			1					1				1
DCTPP1	Known	5	1	1	1		1					1
DEK	Known	5	1		1						1	1				1
DLEU1	Putative	5	1	1			1			1	1
DMC1	Putative	5	1	1							1	1				1
DUT	Known	5	1	1	1				1		1
ERI1	Putative	5	1		1						1	1				1
FAF1	Putative	5	1	1			1				1					1
FAM111B	Putative	5	1	1					1		1				1
FAM161A	Known	5	1	1					1		1					1
FGFR1OP	Putative	5	1	1							1	1				1
GEN1	Known	5	1	1	1						1	1
GLE1	Putative	5	1				1				1				1	1
GMPS	Known	5	1	1				1			1	1
GPN3	Putative	5	1	1	1						1	1
GSTCD	Putative	5	1	1	1						1	1
H2AFV	Putative	5	1				1	1			1	1
H2AFZ	Putative	5	1	1	1						1					1
HAUS2	Known	5	1	1							1	1		1
HAUS3	Known	5	1				1				1			1		1
HAUS4	Known	5	1	1	1						1			1
HAUS8	Known	5	1	1	1	1					1
HIST1H1A	Known	5	1	1	1				1			1
HIST1H1B	Known	5	1	1	1						1	1
HIST1H1C	Known	5	1	1			1					1				1
HIST1H1D	Known	5	1	1							1	1				1
HIST1H2AG	Known	5	1	1	1						1	1
HIST1H2AJ	Known	5	1	1					1			1		1
HIST1H2AM	Known	5	1			1			1			1		1
HIST1H2BJ	Known	5	1	1							1	1				1
HMGB1	Known	5	1	1	1						1			1
HNRNPAB	Putative	5	1	1							1	1				1
HNRNPD	Putative	5	1	1							1			1		1
HNRNPF	Putative	5	1	1					1		1	1
HNRNPL	Putative	5	1	1	1						1					1
HPRT1	Known	5	1	1							1				1	1
IPO9	Putative	5	1	1	1							1				1
ITGB3BP	Known	5	1	1			1				1	1
KPNA3	Putative	5	1	1	1						1	1
KPNB1	Known	5	1	1		1					1					1
LRR1	Putative	5	1	1	1						1	1
LRRCC1	Known	5	1	1					1		1					1
MAD2L2	Known	5	1	1							1	1				1
MBD4	Known	5	1			1					1	1				1
MDC1	Known	5	1	1		1					1					1
MGME1	Known	5	1	1	1						1				1
MND1	Known	5	1	1		1					1					1
MSH5	Known	5	1	1			1				1					1
MTHFD1	Known	5	1	1	1		1									1
MYBL2	Known	5	1	1	1						1					1
NAE1	Putative	5	1	1							1	1				1
NCAPD3	Known	5	1	1	1	1	1
NRM	Putative	5	1	1	1						1	1
NUCKS1	Known	5	1	1	1	1								1
NUP133	Known	5	1		1							1		1		1
NUP43	Known	5	1	1	1						1	1
ORC5	Known	5	1	1						1	1	1
PA2G4	Known	5	1	1							1	1				1
PARP1	Known	5	1	1	1						1					1
PDE6D	Putative	5	1							1	1	1			1
PFAS	Known	5	1	1							1	1				1
POLD2	Known	5	1	1	1							1				1
PRPS2	Known	5	1				1		1		1					1
RAD51B	Known	5	1		1		1					1				1
RFWD3	Known	5	1	1	1						1	1
RPA3	Known	5	1	1					1		1	1
RTKN2	Putative	5	1	1	1				1					1
RTTN	Putative	5	1		1						1				1	1
SAAL1	Putative	5	1	1	1						1	1
SLC25A40	Putative	5	1	1			1		1		1
SLC29A1	Known	5	1	1				1						1		1
SSRP1	Known	5	1	1	1						1					1
SUPT16H	Known	5	1	1			1				1	1
SUZ12	Putative	5	1		1						1	1				1
TK1	Known	5	1	1	1						1					1
TTI1	Known	5	1	1						1	1	1
TTI2	Known	5	1	1							1	1			1
TUBA1B	Known	5	1	1					1		1			1
TUBGCP3	Known	5	1		1		1			1	1
UBALD2	Putative	5	1					1			1	1		1
UCHL5	Putative	5	1	1	1									1		1
UHRF2	Known	5	1		1						1	1				1
WRAP53	Known	5	1	1							1				1	1
YEATS4	Putative	5	1				1		1		1	1
ZW10	Known	5	1	1							1	1		1
ALG10	Putative	4	1						1		1					1
ANAPC1	Known	4	1	1							1	1
ANAPC7	Known	4	1	1							1	1
ARHGAP11B	Putative	4	1	1						1	1
ATRIP	Known	4	1	1							1					1
BCL2L12	Putative	4	1	1							1	1
BRI3BP	Putative	4	1	1					1			1
BTG3	Known	4	1						1		1					1
C3orf14	Putative	4	1	1							1	1
C9orf40	Putative	4	1	1							1	1
CAMK4	Putative	4	1						1		1					1
CAPRIN1	Putative	4	1	1							1					1
CCDC138	Putative	4	1	1							1	1
CCT6A	Putative	4	1	1							1	1
CDC23	Known	4	1	1								1		1
CDK19	Known	4	1				1	1						1
CENPP	Known	4	1	1	1							1
CENPT	Known	4	1		1		1							1
CENPW	Known	4	1	1	1							1
CEP120	Known	4	1								1				1	1
CEP128	Known	4	1	1	1						1
CEP57L1	Known	4	1	1							1	1
CEP72	Known	4	1	1							1	1
CEP85	Known	4	1	1						1	1
CEP89	Known	4	1	1								1		1
CETN3	Known	4	1	1							1	1
COPS3	Putative	4	1	1							1					1
DARS2	Putative	4	1	1								1				1
EXO5	Known	4	1								1	1		1
FAM122B	Putative	4	1	1							1	1
FARSB	Putative	4	1	1								1		1
HIST1H1E	Known	4	1	1					1		1
HIST1H2AH	Known	4	1	1					1			1
HIST1H2BB	Known	4	1	1	1							1
HIST1H2BE	Known	4	1	1	1							1
HIST1H2BM	Known	4	1	1	1							1
HIST1H2BN	Known	4	1	1	1							1
HIST1H3D	Known	4	1	1							1	1
HIST2H2BF	Known	4	1	1	1							1
HLTF	Putative	4	1	1							1					1
HSPB11	Putative	4	1	1			1									1
IPO4	Putative	4	1	1							1	1
IPO5	Putative	4	1	1							1	1
KDM4D	Putative	4	1								1	1				1
KIAA1841	Putative	4	1	1							1	1
KIF24	Known	4	1	1	1						1
LSM3	Putative	4	1	1	1							1
MCMBP	Known	4	1		1						1	1
MIS12	Known	4	1		1						1	1
MYO19	Putative	4	1	1			1		1
NEMP1	Putative	4	1	1							1	1
NIF3L1	Putative	4	1	1				1	1
NR2C2AP	Putative	4	1	1						1				1
NUP188	Known	4	1	1							1	1
NUP88	Known	4	1					1			1	1
PAICS	Known	4	1	1							1	1
PAQR4	Putative	4	1	1			1		1
PDS5B	Known	4	1								1	1				1
PIGU	Putative	4	1								1	1				1
POLR2D	Putative	4	1	1							1	1
POT1	Known	4	1	1							1					1
PPIH	Putative	4	1	1							1	1
RANBP6	Putative	4	1							1	1	1
RHNO1	Known	4	1			1					1	1
RIF1	Known	4			1						1	1				1
RMI2	Known	4	1	1					1		1
RNF168	Known	4	1								1				1	1
RPP30	Putative	4	1	1							1	1
SAP130	Putative	4	1	1							1					1
SLC19A1	Putative	4	1	1						1						1
SLF1	Known	4	1		1						1	1
TMEM106C	Putative	4	1	1			1					1
TMEM107	Known	4	1	1					1							1
TMEM209	Putative	4	1	1							1	1
TNPO2	Putative	4	1	1		1					1
TRIM28	Known	4	1	1							1					1
TTLL12	Putative	4	1	1								1		1
TUBA1C	Known	4	1	1					1			1
TUBB3	Known	4	1	1								1			1
USP37	Known	4	1						1		1					1
WDR54	Putative	4	1	1							1	1
XRCC1	Known	4	1	1								1				1
ZNF738	Putative	4	1	1							1			1
ZNF85	Putative	4	1	1							1			1
ZNF850	Putative	4	1	1					1		1
ANAPC15	Known	3			1						1	1
ANP32A	Putative	3	1		1						1
C18orf54	Putative	3	1								1	1
C19orf48	Putative	3	1	1								1
CALM3	Known	3	1	1			1
CCDC134	Known	3	1	1								1
CCHCR1	Putative	3			1						1	1
CCT2	Putative	3	1	1							1
CCT5	Putative	3	1	1							1
CDK16	Putative	3	1	1												1
CEP78	Known	3	1								1	1
CHAC2	Putative	3	1	1							1
CNTLN	Known	3	1							1	1
DCAF15	Putative	3	1								1	1
DLEU2	Putative	3	1	1			1
EXOSC5	Putative	3	1	1								1
FAM72B	Putative	3	1							1	1
HIST1H2AB	Known	3	1		1							1
HIST1H2AE	Known	3	1	1								1
HIST1H2AK	Known	3	1		1							1
HIST1H2AL	Known	3	1	1								1
HIST1H2BF	Known	3	1		1							1
HIST1H2BG	Known	3	1		1							1
HIST1H2BH	Known	3	1	1										1
HIST1H2BI	Known	3	1	1								1
HIST1H2BK	Known	3			1							1		1
HIST1H2BO	Known	3	1	1								1
HIST1H3B	Known	3	1						1			1
HIST1H3F	Known	3	1		1							1
HIST1H3H	Known	3	1	1								1
HIST1H3I	Known	3	1		1							1
HIST1H3J	Known	3	1								1	1
HIST1H4A	Known	3	1					1				1
HIST1H4D	Known	3	1		1				1
HIST1H4E	Known	3	1			1			1
HIST1H4F	Known	3	1	1								1
HIST1H4J	Known	3	1								1	1
HIST1H4K	Known	3	1		1							1
HIST1H4L	Known	3	1						1			1
HIST2H4B	Known	3	1							1		1
INIP	Known	3	1									1		1
LIN54	Known	3	1		1							1
LY6K	Putative	3	1								1	1
LYRM7	Putative	3	1								1				1
MANEA	Putative	3	1	1					1
METTL4	Putative	3	1					1	1
MYEF2	Putative	3	1								1	1
NAP1L4	Putative	3	1	1							1
NEDD1	Known	3	1								1	1
NSL1	Known	3			1						1	1
NSMCE4A	Known	3	1	1	1
ORC2	Known	3	1								1	1
PAAF1	Putative	3	1	1							1
PHF7	Putative	3	1								1	1
POC5	Known	3	1						1		1
POLE3	Known	3	1								1			1
POLR3K	Putative	3	1								1	1
POP7	Putative	3	1	1								1
PRIMPOL	Known	3	1									1				1
RNF5	Putative	3	1	1								1
SCML2	Putative	3	1	1							1
SMYD4	Putative	3	1									1				1
SPICE1	Known	3	1								1	1
SPIN4	Putative	3	1							1	1
STMN1	Known	3	1	1	1
TERF1	Known	3			1							1				1
THOC3	Putative	3	1								1	1
XRCC5	Known	3	1	1												1
XRCC6	Known	3			1						1					1
ZIK1	Putative	3	1								1	1
ZNF107	Putative	3	1						1		1
ZNF138	Putative	3	1	1							1
ZNF184	Putative	3	1								1	1
ZNF681	Putative	3	1	1							1
ZNF695	Putative	3	1	1							1
ZNF724	Putative	3	1	1							1
ZNF730	Putative	3	1	1							1
ZNF788	Putative	3	1								1			1
ZNF90	Putative	3	1	1										1
ZYG11A	Putative	3	1	1							1
ANAPC1P1	Putative	2	1							1
APOBEC3A_B	Putative	2	1					1
CCSAP	Known	2			1			1
CENPX	Putative	2	1	1
CEP162	Known	2									1	1
CRLF3	Known	2							1							1
CTPS2	Known	2	1	1
FOXRED1	Putative	2	1												1
HAUS7	Known	2			1							1
HIST1H2AI	Known	2	1								1
HIST1H2BC	Known	2	1									1
HIST1H3A	Known	2	1									1
HIST1H3C	Known	2	1	1
HIST1H3G	Known	2	1									1
HIST1H4B	Known	2	1						1
HIST1H4I	Known	2	1									1
HIST2H2AA4	Known	2	1		1
HIST2H2BA	Known	2	1	1
HIST2H3A	Known	2	1									1
KIF4B	Known	2	1								1
NEMP2	Putative	2	1								1
NUDT15	Known	2	1	1
SFR1	Known	2	1								1
SLC25A10	Putative	2	1		1
SLC25A11	Putative	2	1	1
SLC38A5	Putative	2	1	1
STRIP2	Putative	2	1								1
TAF9B	Putative	2	1	1
TCEANC2	Putative	2	1								1
THAP10	Putative	2	1										1
TMPRSS11B	Putative	2			1									1
TUBE1	Known	2			1						1
ZNF100	Putative	2	1								1
ZNF273	Putative	2	1	1
ZNF43	Putative	2	1	1
ZNF714	Putative	2	1	1
ZNF826P	Putative	2	1	1
ZNF93	Putative	2	1	1
CMAHP	Putative	1	1
EMC3-AS1	Putative	1	1
HIST1H2APS4	Known	1	1
HMGN2P5	Putative	1	1
KCNQ5	Putative	1	1
POC1B	Known	1										1
STAG2	Known	1						1

## Sheet: 5 past human express. studies
CloneID;whitfield	Acc	EntrezID_W	Symbol	Phase	Redundancy	v9.4	EntrezID_B;barjoseph	Symbol	Phase	Redundancy	v9.4	ProbeID;penadiaz	EntrezID_D	Symbol	Phase	Redundancy	v9.4	CLONEID; grant	EntrezID_G	Symbol	Phase	Redundancy	v9.4	Symbol;dominguez	EnsembleGene	EntrezId	Phase	v9.4
IMAGE:415388	W78754	97	ACYP1	G1/S	unique	97	332	BIRC5	G2/M	unique	332	202095_s_at	332	BIRC5	M/G1	unique	332	681992	97	ACYP1	S	unique	97	ACYP1	ENSG00000119640	97	G1-S	97
IMAGE:796694	AA460685	332	BIRC5	G2/M	unique	332	580	BARD1	G1/S	unique	580	205345_at	580	BARD1	G1/S	unique	580	869906	332	BIRC5	M/G1	unique	332	BIRC5	ENSG00000089685	332	G2-M	332
IMAGE:1015874	AA558464	580	BARD1	G1/S	unique	580	641	BLM	G1/S	unique	641	205733_at	641	BLM	G1/S	unique	641	685293	580	BARD1	G1/S	unique	580	BUB1	ENSG00000169679	699	G2-M	699
IMAGE:241474	H90415	672	BRCA1	S	unique	672	672	BRCA1	G1/S	unique	672	215509_s_at	699	BUB1	G2/M	unique	699	691229	672	BRCA1	G1/S	unique	672	BUB1B	ENSG00000156970	701	G2-M	701
IMAGE:781047	AA446462	699	BUB1	G2/M	unique	699	699	BUB1	G2/M	unique	699	203755_at	701	BUB1B	G2/M	unique	701	690058	675	BRCA2	G1/S	unique	675	CASP2	ENSG00000106144	835	G1-S	835
IMAGE:842968	AA488324	701	BUB1B	G2/M	unique	701	701	BUB1B	G2/M	unique	701	213226_at	890	CCNA2	G2	unique	890	682711	699	BUB1	G2/M	unique	699	CCNA2	ENSG00000145386	890	G2-M	890
IMAGE:950690	AA608568	890	CCNA2	G2	unique	890	808	CALM3	G2	unique	808	228729_at	891	CCNB1	G2/M	unique	891	696900	701	BUB1B	G2/M	unique	701	CCNB1	ENSG00000134057	891	G2-M	891
IMAGE:36374	R46787	891	CCNB1	G2/M	unique	891	835	CASP2	G1/S	unique	835	213523_at	898	CCNE1	G1/S	unique	898	681010	814	CAMK4	G1/S	unique	814	CCNE1	ENSG00000105173	898	G1-S	898
IMAGE:68950	T54121	898	CCNE1	G1/S	unique	898	890	CCNA2	G2/M	unique	890	204827_s_at	899	CCNF	G2	unique	899	692868	835	CASP2	G1/S	unique	835	CCNF	ENSG00000162063	899	G2-M	899
IMAGE:455128	AA676797	899	CCNF	G2	unique	899	891	CCNB1	M/G1	unique	891	203213_at	983	CDK1	G2	unique	983	691241	890	CCNA2	G2/M	unique	890	CDK1	ENSG00000170312	983	G2-M	983
IMAGE:204214	H59203	990	CDC6	G1/S	unique	990	898	CCNE1	G1/S	unique	898	203967_at	990	CDC6	G1/S	unique	990	682392	891	CCNB1	G2/M	unique	891	CDC6	ENSG00000094804	990	G1-S	990
IMAGE:898062	AA598776	991	CDC20	G2/M	unique	991	899	CCNF	G2/M	unique	899	202870_s_at	991	CDC20	M/G1	unique	991	685647	898	CCNE1	G1/S	unique	898	CDC20	ENSG00000117399	991	G2-M	991
IMAGE:366057	AA071514	993	CDC25A	G1/S	unique	993	983	CDC2	G2/M	unique	983	204695_at	993	CDC25A	G1/S	unique	993	854088	899	CCNF	G2	unique	899	CDC25B	ENSG00000101224	994	G2-M	994
IMAGE:127510	R09063	993	CDC25A	G1/S	unique	993	990	CDC6	G1/S	unique	990	201853_s_at	994	CDC25B	G2/M	unique	994	694849	983	CDC2	G2	unique	983	CDC25C	ENSG00000158402	995	G2-M	995
IMAGE:48398	H14392	994	CDC25B	G2/M	unique	994	991	CDC20	G2/M	unique	991	205167_s_at	995	CDC25C	G2/M	unique	995	693742	990	CDC6	G1/S	unique	990	CDKN3	ENSG00000100526	1033	G2-M	1033
IMAGE:415102	W95001	995	CDC25C	G2	unique	995	993	CDC25A	G1/S	unique	993	217879_at	996	CDC27	G2/M	unique	996	859639	991	CDC20	G2/M	unique	991	CENPE	ENSG00000138778	1062	G2-M	1062
IMAGE:109708	T81764	996	CDC27	G2/M	unique	996	994	CDC25B	G2/M	unique	994	204252_at	1017	CDK2	G1/S	unique	1017	687670	993	CDC25A	G1/S	unique	993	CENPF	ENSG00000117724	1063	G2-M	1063
IMAGE:291057	N72115	1031	CDKN2C	G2	unique	1031	995	CDC25C	G2/M	unique	995	204159_at	1031	CDKN2C	S	unique	1031	683877	994	CDC25B	G2/M	unique	994	RCC1	ENSG00000180198	1104	G2-M	1104
IMAGE:145503	R77517	1032	CDKN2D	G2/M	unique	1032	1017	CDK2	G2/M	unique	1017	209714_s_at	1033	CDKN3	M/G1	unique	1033	693955	995	CDC25C	G2/M	unique	995	CKS1B	ENSG00000268942	1163	G2-M	1163
IMAGE:700792	AA284072	1033	CDKN3	M/G1	unique	1033	1019	CDK4	G2/M	unique	1019	204962_s_at	1058	CENPA	G2	unique	1058	686360	996	CDC27	G2	unique	996	CKS2	ENSG00000123975	1164	G2-M	1164
IMAGE:2017415	AI369629	1058	CENPA	G2/M	unique	1058	1031	CDKN2C	G2/M	unique	1031	205046_at	1062	CENPE	G2	unique	1062	684848	1031	CDKN2C	G2	unique	1031	DNA2	ENSG00000138346	1763	G1-S	1763
IMAGE:727526	AA411850	1062	CENPE	G2/M	unique	1062	1032	CDKN2D	G2/M	unique	1032	209172_s_at	1063	CENPF	G2	unique	1063	682687	1032	CDKN2D	G2	unique	1032	DTYMK	ENSG00000168393	1841	G1-S	1841
IMAGE:435076	AA701455	1063	CENPF	G2/M	unique	1063	1058	CENPA	G2/M	unique	1058	205393_s_at	1111	CHEK1	G1/S	unique	1111	684517	1033	CDKN3	M/G1	unique	1033	E2F1	ENSG00000101412	1869	G1-S	1869
IMAGE:281898	N53308	1163	CKS1B	G2	unique	1163	1062	CENPE	G2/M	unique	1062	201897_s_at	1163	CKS1B	G2/M	unique	1163	850450	1058	CENPA	G2	unique	1058	ECT2	ENSG00000114346	1894	G2-M	1894
IMAGE:810899	AA459522	1163	CKS1B	G2/M	unique	1163	1063	CENPF	M/G1	unique	1063	204170_s_at	1164	CKS2	G2/M	unique	1164	683395	1062	CENPE	G2	unique	1062	FANCC	ENSG00000158169	2176	G2-M	2176
IMAGE:725454	AA292964	1164	CKS2	G2/M	unique	1164	1163	CKS1B	G2/M	unique	1163	213647_at	1763	DNA2	G1/S	unique	1763	865119	1063	CENPF	G2/M	unique	1063	FEN1	ENSG00000168496	2237	G1-S	2237
IMAGE:741841	AA402879	1663	DDX11	G1/S	unique	1663	1164	CKS2	G2/M	unique	1164	204947_at	1869	E2F1	G1/S	unique	1869	864744	1111	CHEK1	G1/S	unique	1111	MSH6	ENSG00000116062	2956	G1-S	2956
IMAGE:123971	R01547	1719	DHFR	S	unique	1719	1434	CSE1L	G2/M	unique	1434	219787_s_at	1894	ECT2	G2	unique	1894	845409	1163	CKS1B	M/G1	unique	1163	H2AFX	ENSG00000188486	3014	G2-M	3014
IMAGE:1372140	AA974495	1763	DNA2	S	unique	1763	1660	DHX9	G2/M	unique	1660	201801_s_at	2030	SLC29A1	G1/S	unique	2030	691352	1164	CKS2	G2/M	unique	1164	HMGB2	ENSG00000164104	3148	G2-M	3148
IMAGE:768260	AA424950	1869	E2F1	G1/S	unique	1869	1663	DDX11	G1/S	unique	1663	220255_at	2178	FANCE	G1/S	unique	2178	868290	1663	DDX11	S	unique	1663	HMGB3	ENSG00000029993	3149	G2-M	3149
IMAGE:845419	AA644129	2175	FANCA	S	unique	2175	1719	DHFR	G2/M	unique	1719	204768_s_at	2237	FEN1	G1/S	unique	2237	854487	1719	DHFR	G1/S	unique	1719	HMMR	ENSG00000072571	3161	G2-M	3161
IMAGE:275634	R94840	2177	FANCD2	G2	unique	2177	1763	DNA2L	G1/S	unique	1763	211450_s_at	2956	MSH6	G1/S	unique	2956	693597	1854	DUT	G1/S	unique	1854	INCENP	ENSG00000149503	3619	G2-M	3619
IMAGE:770424	AA427484	2189	FANCG	G1/S	unique	2189	1841	DTYMK	G2/M	unique	1841	205436_s_at	3014	H2AFX	G2/M	unique	3014	686897	1869	E2F1	S	unique	1869	KIF11	ENSG00000138160	3832	G2-M	3832
IMAGE:951142	AA620553	2237	FEN1	S	unique	2237	1869	E2F1	G1/S	unique	1869	208808_s_at	3148	HMGB2	G2	unique	3148	845989	1894	ECT2	G2	unique	1894	KIFC1	ENSG00000237649	3833	G2-M	3833
IMAGE:564803	AA136566	2305	FOXM1	G2/M	unique	2305	1894	ECT2	G2/M	unique	1894	225601_at	3149	HMGB3	G2	unique	3149	692746	2178	FANCE	G1/S	unique	2178	KIF22	ENSG00000079616	3835	G2-M	3835
IMAGE:256664	H95392	3014	H2AFX	G2	unique	3014	2146	EZH2	G1/S	unique	2146	207165_at	3161	HMMR	G2/M	unique	3161	685106	2491	FSHPRH1	G2	unique	2491	KPNA2	ENSG00000182481	3838	G2-M	3838
IMAGE:308633	N95450	3070	HELLS	S	unique	3070	2175	FANCA	G2/M	unique	2175	204444_at	3832	KIF11	G2	unique	3832	696443	2956	MSH6	G1/S	unique	2956	LBR	ENSG00000143815	3930	G2-M	3930
IMAGE:363103	AA019203	3148	HMGB2	G2	unique	3148	2189	FANCG	G1/S	unique	2189	209680_s_at	3833	KIFC1	G2	unique	3833	684270	3008	HIST1H1E	S	unique	3008	LIG1	ENSG00000105486	3978	G1-S	3978
IMAGE:878640	AA670197	3149	HMGB3	G2/M	unique	3149	2237	FEN1	G1/S	unique	2237	216969_s_at	3835	KIF22	G2/M	unique	3835	846415	3014	H2AFX	G2/M	unique	3014	LIG3	ENSG00000005156	3980	G2-M	3980
IMAGE:128947	R10284	3161	HMMR	G2/M	unique	3161	2305	FOXM1	G2/M	unique	2305	211762_s_at	3838	KPNA2	G2	unique	3838	851153	3024	HIST1H1A	S	unique	3024	LMNB1	ENSG00000113368	4001	G2-M	4001
IMAGE:825606	AA504719	3832	KIF11	G2	unique	3832	2733	GLE1L	M/G1	unique	2733	201795_at	3930	LBR	G2/M	unique	3930	686401	3070	HELLS	G1/S	unique	3070	MCM2	ENSG00000073111	4171	G1-S	4171
IMAGE:129961	R19267	3833	KIFC1	G2	unique	3833	2956	MSH6	G1/S	unique	2956	203362_s_at	4085	MAD2L1	G2/M	unique	4085	846385	3148	HMGB2	M/G1	unique	3148	MCM3	ENSG00000112118	4172	G1-S	4172
IMAGE:769942	AA430622	3835	KIF22	G2	unique	3835	3006	HIST1H1C	G2/M	unique	3006	202107_s_at	4171	MCM2	G1/S	unique	4171	690848	3149	HMGB3	M/G1	unique	3149	MCM4	ENSG00000104738	4173	G1-S	4173
IMAGE:564537	L38951	3837	KPNB1	M/G1	unique	3837	3014	H2AFX	G2/M	unique	3014	201555_at	4172	MCM3	G1/S	unique	4172	859209	3161	HMMR	M/G1	unique	3161	MCM6	ENSG00000076003	4175	G1-S	4175
IMAGE:882510	AA676460	3838	KPNA2	G2	unique	3838	3070	HELLS	G1/S	unique	3070	216237_s_at	4174	MCM5	G1/S	unique	4174	846620	3185	HNRPF	M/G1	unique	3185	MKI67	ENSG00000148773	4288	G2-M	4288
IMAGE:489489	AA099136	3930	LBR	G2/M	unique	3930	3148	HMGB2	G2/M	unique	3148	201930_at	4175	MCM6	G1/S	unique	4175	692961	3619	INCENP	G2/M	unique	3619	NEK2	ENSG00000117650	4751	G2-M	4751
IMAGE:1591599	AA983462	4001	LMNB1	G2	unique	4001	3149	HMGB3	G2/M	unique	3149	212023_s_at	4288	MKI67	G2/M	unique	4288	861141	3832	KIF11	G2/M	unique	3832	ORC1	ENSG00000085840	4998	G1-S	4998
IMAGE:814701	AA481076	4085	MAD2L1	G2	unique	4085	3161	HMMR	G2/M	unique	3161	211080_s_at	4751	NEK2	G2/M	unique	4751	858142	3835	KIF22	G2/M	unique	3835	ORC5	ENSG00000164815	5001	G2-M	5001
IMAGE:809530	AA456466	4171	MCM2	G1/S	unique	4171	3832	KIF11	G2/M	unique	3832	202900_s_at	4927	NUP88	G2/M	unique	4927	689153	3838	KPNA2	G2/M	unique	3838	PCNA	ENSG00000132646	5111	G1-S	5111
IMAGE:346257	W74071	4173	MCM4	G1/S	unique	4173	3833	KIFC1	G2/M	unique	3833	225617_at	4957	ODF2	M/G1	unique	4957	681309	3930	LBR	G2	unique	3930	PCNT	ENSG00000160299	5116	G2-M	5116
IMAGE:843049	AA485983	4173	MCM4	G2/M	unique	4173	3835	KIF22	G2/M	unique	3835	201202_at	5111	PCNA	G1/S	unique	5111	844145	4171	MCM2	G1/S	unique	4171	PDE6D	ENSG00000156973	5147	G1-S	5147
IMAGE:700721	AA285155	4174	MCM5	G1/S	unique	4174	3838	KPNA2	G2/M	unique	3838	202240_at	5347	PLK1	G2/M	unique	5347	696856	4172	MCM3	G1/S	unique	4172	PLK1	ENSG00000166851	5347	G2-M	5347
IMAGE:246659	N59689	4175	MCM6	G1/S	unique	4175	3930	LBR	G2/M	unique	3930	216026_s_at	5426	POLE	G1/S	unique	5426	846502	4173	MCM4	G1/S	unique	4173	RAD21	ENSG00000164754	5885	G2-M	5885
IMAGE:769513	AA425973	4288	MKI67	G2/M	unique	4288	4001	LMNB1	M/G1	unique	4001	205909_at	5427	POLE2	G1/S	unique	5427	855784	4174	MCM5	G1/S	unique	4174	RAD51	ENSG00000051180	5888	G1-S	5888
IMAGE:220658	H87851	4436	MSH2	G1/S	unique	4436	4085	MAD2L1	G2/M	unique	4085	205053_at	5557	PRIM1	S	unique	5557	682695	4175	MCM6	G1/S	unique	4175	RBL1	ENSG00000080839	5933	G1-S	5933
IMAGE:845415	AA644128	4678	NASP	G1/S	unique	4678	4171	MCM2	G1/S	unique	4171	205024_s_at	5888	RAD51	G1/S	unique	5888	857727	4288	MKI67	G2/M	unique	4288	RFC4	ENSG00000163918	5984	G1-S	5984
IMAGE:415089	W93379	4751	NEK2	G2/M	unique	4751	4172	MCM3	G1/S	unique	4172	200749_at	5901	RAN	G2	unique	5901	686029	4436	MSH2	G1/S	unique	4436	SLC19A1	ENSG00000173638	6573	G2-M	6573
IMAGE:701625	AA284172	4863	NPAT	G1/S	unique	4863	4173	MCM4	G1/S	unique	4173	212125_at	5905	RANGAP1	M/G1	unique	5905	851539	4751	NEK2	G2/M	unique	4751	AURKA	ENSG00000087586	6790	G2-M	6790
IMAGE:743278	AA400407	4957	ODF2	G2/M	unique	4957	4174	MCM5	G1/S	unique	4174	203696_s_at	5982	RFC2	S	unique	5982	848933	4863	NPAT	S	unique	4863	TCF19	ENSG00000137310	6941	G1-S	6941
IMAGE:504469	AA150062	4957	ODF2	M/G1	unique	4957	4175	MCM6	G1/S	unique	4175	204023_at	5984	RFC4	G1/S	unique	5984	681932	4998	ORC1L	G1/S	unique	4998	TOP2A	ENSG00000131747	7153	G2-M	7153
IMAGE:194236	H51719	4998	ORC1	G1/S	unique	4998	4176	MCM7	G2/M	unique	4176	201890_at	6241	RRM2	G1/S	unique	6241	683820	5111	PCNA	G1/S	unique	5111	TTK	ENSG00000112742	7272	G2-M	7272
IMAGE:43229	H13004	5111	PCNA	G1/S	unique	5111	4288	MKI67	G2/M	unique	4288	208079_s_at	6790	AURKA	G2	unique	6790	688877	5347	PLK1	G2/M	unique	5347	TYMS	ENSG00000176890	7298	G1-S	7298
IMAGE:744047	AA629262	5347	PLK1	G2/M	unique	5347	4361	MRE11A	G2/M	unique	4361	223274_at	6941	TCF19	S	unique	6941	846907	5528	PPP2R5D	G2/M	unique	5528	UBE2G1	ENSG00000132388	7326	G2-M	7326
IMAGE:451706	AA707650	5422	POLA1	S	unique	5422	4436	MSH2	G1/S	unique	4436	201291_s_at	7153	TOP2A	G2	unique	7153	695975	5557	PRIM1	S	unique	5557	WEE1	ENSG00000166483	7465	G2-M	7465
IMAGE:365641	AA025937	5557	PRIM1	S	unique	5557	4439	MSH5	G1/S	unique	4439	201513_at	7247	TSN	G2/M	unique	7247	865741	5634	PRPS2	M/G1	unique	5634	WHSC1	ENSG00000109685	7468	G2-M	7468
IMAGE:42325	R61073	5558	PRIM2	S	unique	5558	4522	MTHFD1	G1/S	unique	4522	204822_at	7272	TTK	G2	unique	7272	689615	5810	RAD1	G1/S	unique	5810	XPO1	ENSG00000082898	7514	G2-M	7514
IMAGE:970613	AA683102	5885	RAD21	M/G1	unique	5885	4678	NASP	G1/S	unique	4678	209142_s_at	7326	UBE2G1	G2/M	unique	7326	869896	5885	RAD21	M/G1	unique	5885	XRCC2	ENSG00000196584	7516	G1-S	7516
IMAGE:1476053	AA873056	5888	RAD51	S	unique	5888	4751	NEK2	G2/M	unique	4751	206052_s_at	7884	SLBP	G1/S	unique	7884	692122	5888	RAD51	G1/S	unique	5888	XRCC4	ENSG00000152422	7518	G2-M	7518
IMAGE:26997	R37145	5889	RAD51C	G2/M	unique	5889	4863	NPAT	G1/S	unique	4863	204775_at	8208	CHAF1B	G1/S	unique	8208	690099	5932	RBBP8	S	unique	5932	SLBP	ENSG00000163950	7884	G1-S	7884
IMAGE:811956	AA456636	5901	RAN	M/G1	unique	5901	4998	ORC1L	G1/S	unique	4998	215071_s_at	8334	HIST1H2AC	M/G1	unique	8334	866849	5981	RFC1	S	unique	5981	RAD54L	ENSG00000085999	8438	G1-S	8438
IMAGE:260931	H98072	5905	RANGAP1	G2	unique	5905	5111	PCNA	G1/S	unique	5111	207611_at	8340	HIST1H2BL	G1/S	unique	8340	688652	5982	RFC2	S	unique	5982	PRC1	ENSG00000198901	9055	G2-M	9055
IMAGE:1619759	AA991855	5905	RANGAP1	G2/M	unique	5905	5347	PLK1	G2/M	unique	5347	205967_at	8359	HIST1H4A	S	unique	8359	684079	5984	RFC4	G1/S	unique	5984	CCNB2	ENSG00000157456	9133	G2-M	9133
IMAGE:51737	H24301	5932	RBBP8	S	unique	5932	5426	POLE	G1/S	unique	5426	205967_at	8364	HIST1H4C	G2/M	unique	8364	684912	6119	RPA3	S	unique	6119	CCNE2	ENSG00000175305	9134	G1-S	9134
IMAGE:860000	AA663472	5982	RFC2	S	unique	5982	5427	POLE2	G1/S	unique	5427	204407_at	8458	TTF2	G2	unique	8458	856122	6241	RRM2	S	unique	6241	EXO1	ENSG00000174371	9156	G1-S	9156
IMAGE:309288	W40404	5984	RFC4	S	unique	5984	5557	PRIM1	M/G1	unique	5557	214431_at	8833	GMPS	G1/S	unique	8833	685902	6790	STK6	G2/M	unique	6790	BUB3	ENSG00000154473	9184	G2-M	9184
IMAGE:26616	R13557	6118	RPA2	S	unique	6118	5558	PRIM2A	G1/S	unique	5558	207156_at	8969	HIST1H2AG	G1/S	unique	8969	690170	6941	TCF19	S	unique	6941	AURKB	ENSG00000178999	9212	G2-M	9212
IMAGE:856489	AA633549	6240	RRM1	S	unique	6240	5634	PRPS2	G1/S	unique	5634	218009_s_at	9055	PRC1	G2/M	unique	9055	772544	7112	TMPO	G2	unique	7112	PTTG1	ENSG00000164611	9232	G2-M	9232
IMAGE:1422338	AA826373	6241	RRM2	S	unique	6241	5810	RAD1	M/G1	unique	5810	202705_at	9133	CCNB2	M/G1	unique	9133	690278	7153	TOP2A	G2	unique	7153	KIF23	ENSG00000137807	9493	G2-M	9493
IMAGE:452818	AA704809	6491	STIL	G2	unique	6491	5885	RAD21	G2/M	unique	5885	205034_at	9134	CCNE2	G1/S	unique	9134	691976	7272	TTK	G2	unique	7272	KIF20B	ENSG00000138182	9585	G2-M	9585
IMAGE:79761	T63980	7112	TMPO	G2	unique	7112	5889	RAD51C	G2/M	unique	5889	204603_at	9156	EXO1	G1/S	unique	9156	681082	7326	UBE2G1	G2/M	unique	7326	TTI1	ENSG00000101407	9675	G1-S	9675
IMAGE:825470	AA504348	7153	TOP2A	G2	unique	7153	5890	RAD51L1	G2/M	unique	5890	209974_s_at	9184	BUB3	G2	unique	9184	694912	7443	VRK1	G2	unique	7443	ESPL1	ENSG00000135476	9700	G2-M	9700
IMAGE:795936	AA460927	7247	TSN	G2/M	unique	7247	5905	RANGAP1	G1/S	unique	5905	209464_at	9212	AURKB	G2	unique	9212	681840	7465	WEE1	G2	unique	7465	DLGAP5	ENSG00000126787	9787	G2-M	9787
IMAGE:2062329	AI337292	7272	TTK	G2/M	unique	7272	5932	RBBP8	G1/S	unique	5932	203554_x_at	9232	PTTG1	M/G1	unique	9232	693027	7884	SLBP	G1/S	unique	7884	CKAP5	ENSG00000175216	9793	G2-M	9793
IMAGE:853368	AA663310	7298	TYMS	S	unique	7298	5933	RBL1	G1/S	unique	5933	204709_s_at	9493	KIF23	G2	unique	9493	685970	8089	YEATS4	G1/S	unique	8089	ARHGAP11A	ENSG00000198826	9824	G2-M	9824
IMAGE:73596	T55689	7398	USP1	S	unique	7398	5982	RFC2	G2/M	unique	5982	205235_s_at	9585	KIF20B	G2/M	unique	9585	682830	8208	CHAF1B	G1/S	unique	8208	GINS1	ENSG00000101003	9837	G1-S	9837
IMAGE:884718	AA629558	7884	SLBP	G1/S	unique	7884	5983	RFC3	G1/S	unique	5983	206003_at	9662	CEP135	G2	unique	9662	687235	8318	CDC45L	G1/S	unique	8318	NCAPD2	ENSG00000010292	9918	G2-M	9918
IMAGE:756769	AA425120	8208	CHAF1B	G1/S	unique	8208	5984	RFC4	G1/S	unique	5984	38158_at	9700	ESPL1	G2	unique	9700	858658	8331	HIST1H2AJ	S	unique	8331	KIF14	ENSG00000118193	9928	G2-M	9928
IMAGE:287749	N62245	8317	CDC7	S	unique	8317	5985	RFC5	M/G1	unique	5985	203764_at	9787	DLGAP5	G2/M	unique	9787	843947	8336	HIST1H2AM	S	unique	8336	CASP8AP2	ENSG00000118412	9994	G1-S	9994
IMAGE:453107	AA700904	8318	CDC45	S	unique	8318	6118	RPA2	G1/S	unique	6118	212832_s_at	9793	CKAP5	G2/M	unique	9793	772203	8337	HIST2H2AA	S	unique	8337	TROAP	ENSG00000135451	10024	G2-M	10024
IMAGE:283919	N50797	8334	HIST1H2AC	S	unique	8334	6240	RRM1	G2/M	unique	6240	204492_at	9824	ARHGAP11A	G2	unique	9824	773931	8338	HIST2H2AC	S	unique	8338	CHAF1A	ENSG00000167670	10036	G1-S	10036
IMAGE:1687138	AI095013	8336	HIST1H2AM	S	unique	8336	6241	RRM2	G2/M	unique	6241	201774_s_at	9918	NCAPD2	G2/M	unique	9918	695078	8358	HIST1H3B	S	unique	8358	SMC4	ENSG00000113810	10051	G2-M	10051
IMAGE:214006	H70774	8347	HIST1H2BC	S	unique	8347	6491	SIL	G1/S	unique	6491	236641_at	9928	KIF14	G2/M	unique	9928	843833	8360	HIST1H4D	S	unique	8360	KIF20A	ENSG00000112984	10112	G2-M	10112
IMAGE:1461138	AA868008	8364	HIST1H4C	S	unique	8364	6790	STK6	G2/M	unique	6790	204649_at	10024	TROAP	G2	unique	10024	867823	8364	HIST1H4C	S	unique	8364	MPHOSPH9	ENSG00000051825	10198	G2-M	10198
IMAGE:1842170	AI218900	8366	HIST1H4B	S	unique	8366	6839	SUV39H1	M/G1	unique	6839	214426_x_at	10036	CHAF1A	G1/S	unique	10036	861073	8366	HIST1H4B	S	unique	8366	DLEU1	ENSG00000176124	10301	G2-M	10301
IMAGE:1842604	AI221390	8367	HIST1H4E	S	unique	8367	7027	TFDP1	G1/S	unique	7027	218755_at	10112	KIF20A	G2/M	unique	10112	867780	8367	HIST1H4E	S	unique	8367	NDC80	ENSG00000080986	10403	G2-M	10403
IMAGE:2046118	AI372035	8438	RAD54L	S	unique	8438	7112	TMPO	G2/M	unique	7112	206205_at	10198	MPHOSPH9	G2	unique	10198	694504	8368	HIST1H4L	S	unique	8368	TUBGCP3	ENSG00000126216	10426	G2-M	10426
IMAGE:1643615	AI023603	8458	TTF2	G2	unique	8458	7153	TOP2A	G2/M	unique	7153	204162_at	10403	NDC80	G2	unique	10403	690991	8438	RAD54L	G1/S	unique	8438	TACC3	ENSG00000013810	10460	G2-M	10460
IMAGE:359411	AA010492	8930	MBD4	S	unique	8930	7272	TTK	G2/M	unique	7272	218308_at	10460	TACC3	G2/M	unique	10460	685404	9055	PRC1	G2/M	unique	9055	SPAG5	ENSG00000076382	10615	G2-M	10615
IMAGE:785707	AA449593	9055	PRC1	M/G1	unique	9055	7398	USP1	G1/S	unique	7398	203145_at	10615	SPAG5	G2/M	unique	10615	857666	9088	PKMYT1	S	unique	9088	RAD51AP1	ENSG00000111247	10635	G1-S	10635
IMAGE:739511	AA478066	9088	PKMYT1	S	unique	9088	7465	WEE1	G2/M	unique	7465	202521_at	10664	CTCF	G2	unique	10664	694924	9133	CCNB2	G2/M	unique	9133	POLD3	ENSG00000077514	10714	G1-S	10714
IMAGE:856289	AA774665	9133	CCNB2	G2/M	unique	9133	7468	WHSC1	G2/M	unique	7468	212836_at	10714	POLD3	G1/S	unique	10714	684090	9134	CCNE2	G1/S	unique	9134	PLK4	ENSG00000142731	10733	G2-M	10733
IMAGE:826273	AA520999	9134	CCNE2	G1/S	unique	9134	7514	XPO1	G1/S	unique	7514	209023_s_at	10735	STAG2	G2	unique	10735	689742	9156	EXO1	G1/S	unique	9156	BRD8	ENSG00000112983	10902	G2-M	10902
IMAGE:447208	AA703000	9156	EXO1	S	unique	9156	7518	XRCC4	G2/M	unique	7518	218294_s_at	10762	NUP50	G2/M	unique	10762	864701	9184	BUB3	M/G1	unique	9184	DBF4	ENSG00000006634	10926	G2-M	10926
IMAGE:191904	H38804	9184	BUB3	G2	unique	9184	7884	SLBP	G1/S	unique	7884	202227_s_at	10902	BRD8	G2	unique	10902	687187	9232	PTTG1	G2/M	unique	9232	CBX1	ENSG00000108468	10951	G2-M	10951
IMAGE:241029	H81023	9212	AURKB	G2	unique	9212	8089	YEATS4	G1/S	unique	8089	204244_s_at	10926	DBF4	G2	unique	10926	696967	9493	KIF23	G2	unique	9493	KIF2C	ENSG00000142945	11004	G2-M	11004
IMAGE:2018976	AI362866	9232	PTTG1	M/G1	unique	9232	8208	CHAF1B	G1/S	unique	8208	211519_s_at	11004	KIF2C	G2/M	unique	11004	684403	9585	MPHOSPH1	G2	unique	9585	CNTRL	ENSG00000119397	11064	G2-M	11064
IMAGE:856427	NM_004237	9319	TRIP13	G2/M	unique	9319	8317	CDC7	G1/S	unique	8317	202954_at	11065	UBE2C	G2	unique	11065	687972	9700	ESPL1	G2/M	unique	9700	UBE2C	ENSG00000175063	11065	G2-M	11065
IMAGE:951080	AA620446	9401	RECQL4	G1/S	unique	9401	8318	CDC45L	G1/S	unique	8318	213599_at	11339	OIP5	G2	unique	11339	685883	9702	KIAA0092	G1/S	unique	9702	CIT	ENSG00000122966	11113	G2-M	11113
IMAGE:788256	AA454098	9493	KIF23	G2	unique	9493	8337	HIST2H2AA	G1/S	unique	8337	215136_s_at	11340	EXOSC8	G2	unique	11340	692235	9735	KNTC1	S	unique	9735	OIP5	ENSG00000104147	11339	G2-M	11339
IMAGE:292964	N91105	9585	KIF20B	G2	unique	9585	8364	HIST1H4C	G2/M	unique	8364	210052_s_at	22974	TPX2	G2/M	unique	22974	691153	9768	KIAA0101	S	unique	9768	TPX2	ENSG00000088325	22974	G2-M	22974
IMAGE:713236	AA282936	9585	KIF20B	G2/M	unique	9585	8438	RAD54L	G2/M	unique	8438	212899_at	23097	CDK19	G2/M	unique	23097	848590	9786	KIAA0586	G2	unique	9786	ARL6IP1	ENSG00000170540	23204	G2-M	23204
IMAGE:212704	H68789	9656	MDC1	G2/M	unique	9656	8520	HAT1	G2/M	unique	8520	211935_at	23204	ARL6IP1	G2/M	unique	23204	681880	9787	DLG7	G2/M	unique	9787	SMCHD1	ENSG00000101596	23347	G2-M	23347
IMAGE:1416055	AA948058	9700	ESPL1	G2	unique	9700	8847	DLEU2	G2/M	unique	8847	212709_at	23279	NUP160	G2/M	unique	23279	845146	9824	ARHGAP11A	G2	unique	9824	HAUS5	ENSG00000249115	23354	G1-S	23354
IMAGE:342640	W68219	9768	KIAA0101	S	unique	9768	8914	TIMELESS	G2/M	unique	8914	212949_at	23397	NCAPH	G2	unique	23397	689910	9918	CNAP1	G2/M	unique	9918	NCAPH	ENSG00000121152	23397	G2-M	23397
IMAGE:173309	H21107	9774	BCLAF1	G2	unique	9774	9055	PRC1	G2/M	unique	9055	204441_s_at	23649	POLA2	S	unique	23649	687766	9994	CASP8AP2	G1/S	unique	9994	POLA2	ENSG00000014138	23649	G1-S	23649
IMAGE:1506140	AA905278	9786	KIAA0586	M/G1	unique	9786	9088	PKMYT1	G2/M	unique	9088	218355_at	24137	KIF4A	M/G1	unique	24137	681965	10024	TROAP	G2	unique	10024	KIF4A	ENSG00000090889	24137	G2-M	24137
IMAGE:357373	W93717	9787	DLGAP5	G2/M	unique	9787	9126	CSPG6	M/G1	unique	9126	206526_at	26150	RIBC2	G1/S	unique	26150	865230	10036	CHAF1A	G1/S	unique	10036	PHF19	ENSG00000119403	26147	G2-M	26147
IMAGE:898032	AA598942	9793	CKAP5	G2/M	unique	9793	9133	CCNB2	G2/M	unique	9133	218252_at	26586	CKAP2	G2	unique	26586	853981	10051	SMC4L1	G2/M	unique	10051	FBXO5	ENSG00000112029	26271	G1-S	26271
IMAGE:278243	N63575	9824	ARHGAP11A	G2	unique	9824	9134	CCNE2	G1/S	unique	9134	202779_s_at	27338	UBE2S	G2/M	unique	27338	688732	10112	KIF20A	G2/M	unique	10112	CKAP2	ENSG00000136108	26586	G2-M	26586
IMAGE:1517595	AA903137	9833	MELK	G2	unique	9833	9156	EXO1	G1/S	unique	9156	222077_s_at	29127	RACGAP1	G2/M	unique	29127	861211	10376	K-ALPHA-1	M/G1	unique	10376	RANBP6	ENSG00000137040	26953	G1-S	26953
IMAGE:853066	AA668256	9918	NCAPD2	G2/M	unique	9918	9184	BUB3	G2	unique	9184	213951_s_at	29893	PSMC3IP	G1/S	unique	29893	771762	10383	TUBB2	G2/M	unique	10383	MTBP	ENSG00000172167	27085	G2-M	27085
IMAGE:739983	AA477501	9928	KIF14	G2/M	unique	9928	9212	AURKB	G2/M	unique	9212	221922_at	29899	GPSM2	G2/M	unique	29899	864452	10403	KNTC2	G2	unique	10403	UBE2S	ENSG00000108106	27338	G2-M	27338
IMAGE:194061	H50582	9994	CASP8AP2	G1/S	unique	9994	9232	PTTG1	G2/M	unique	9232	219978_s_at	51203	NUSAP1	G2	unique	51203	690103	10460	TACC3	G2/M	unique	10460	RACGAP1	ENSG00000161800	29127	G2-M	29127
IMAGE:242578	H94949	10024	TROAP	M/G1	unique	10024	9319	TRIP13	G2/M	unique	9319	215942_s_at	51512	GTSE1	G2	unique	51512	861165	10575	CCT4	M/G1	unique	10575	PSMC3IP	ENSG00000131470	29893	G1-S	29893
IMAGE:450711	AA704459	10036	CHAF1A	G1/S	unique	10036	9401	RECQL4	G1/S	unique	9401	218585_s_at	51514	DTL	G1/S	unique	51514	686120	10615	SPAG5	G2/M	unique	10615	GPSM2	ENSG00000121957	29899	G2-M	29899
IMAGE:786504	AA452095	10051	SMC4	G2	unique	10051	9493	KIF23	G2/M	unique	9493	221521_s_at	51659	GINS2	G1/S	unique	51659	869892	10714	POLD3	S	unique	10714	GMNN	ENSG00000112312	51053	G1-S	51053
IMAGE:625584	AA186427	10293	TRAIP	G2	unique	10293	9585	MPHOSPH1	G2/M	unique	9585	222608_s_at	54443	ANLN	G2/M	unique	54443	862088	10733	PLK4	G2	unique	10733	NUSAP1	ENSG00000137804	51203	G2-M	51203
IMAGE:1636876	AI000256	10383	TUBB4B	G2	unique	10383	9700	ESPL1	M/G1	unique	9700	221591_s_at	54478	FAM64A	M/G1	unique	54478	859938	10762	NUP50	G2	unique	10762	FZR1	ENSG00000105325	51343	G2-M	51343
IMAGE:1492104	AA888148	10383	TUBB4B	G2/M	unique	10383	9702	PIG8	M/G1	unique	9702	227249_at	54820	NDE1	M/G1	unique	54820	681966	10902	BRD8	G2	unique	10902	GTSE1	ENSG00000075218	51512	G2-M	51512
IMAGE:345787	W72679	10403	NDC80	G2	unique	10403	9768	KIAA0101	G2/M	unique	9768	219258_at	54962	TIPIN	G1/S	unique	54962	858605	10926	ASK	G2/M	unique	10926	DTL	ENSG00000143476	51514	G1-S	51514
IMAGE:705064	AA279990	10460	TACC3	G2/M	unique	10460	9774	BCLAF1	G1/S	unique	9774	218827_s_at	55125	CEP192	G2/M	unique	55125	681935	10950	BTG3	G2	unique	10950	ANLN	ENSG00000011426	54443	G2-M	54443
IMAGE:825013	AA489201	10541	ANP32B	G2/M	unique	10541	9786	KIAA0586	M/G1	unique	9786	221520_s_at	55143	CDCA8	G2	unique	55143	691657	11004	KIF2C	G2/M	unique	11004	FAM64A	ENSG00000129195	54478	G2-M	54478
IMAGE:121857	T97349	10615	SPAG5	G2/M	unique	10615	9787	DLG7	G2/M	unique	9787	218108_at	55148	UBR7	S	unique	55148	860997	11064	CEP1	S	unique	11064	NDE1	ENSG00000072864	54820	G2-M	54820
IMAGE:1839367	AI214426	10635	RAD51AP1	S	unique	10635	9793	CKAP5	G2/M	unique	9793	218542_at	55165	CEP55	G2/M	unique	55165	844920	11065	UBE2C	G2	unique	11065	CNTLN	ENSG00000044459	54875	G2-M	54875
IMAGE:240367	H89996	10664	CTCF	G2/M	unique	10664	9824	ARHGAP11A	G2/M	unique	9824	219703_at	55329	MNS1	S	unique	55329	867329	11113	CIT	G2/M	unique	11113	SPDL1	ENSG00000040275	54908	G2-M	54908
IMAGE:1636288	AI017254	10714	POLD3	G1/S	unique	10714	9833	MELK	G2/M	unique	9833	218726_at	55355	HJURP	G2	unique	55355	858069	11168	PSIP1	G1/S	unique	11168	PARPBP	ENSG00000185480	55010	G2-M	55010
IMAGE:1673052	AI057325	10721	POLQ	G2	unique	10721	9837	PSF1	G1/S	unique	9837	220651_s_at	55388	MCM10	G1/S	unique	55388	689855	11169	WDHD1	G1/S	unique	11169	CDCA8	ENSG00000134690	55143	G2-M	55143
IMAGE:815287	AA481621	10902	BRD8	G2	unique	10902	9918	CNAP1	M/G1	unique	9918	223257_at	55632	G2E3	G2/M	unique	55632	773813	11339	OIP5	G2/M	unique	11339	UBR7	ENSG00000012963	55148	G1-S	55148
IMAGE:742798	AA400450	11004	KIF2C	G2/M	unique	11004	9928	KIF14	G2/M	unique	9928	232278_s_at	55635	DEPDC1	G2/M	unique	55635	696201	22974	TPX2	G2/M	unique	22974	CEP55	ENSG00000138180	55165	G2-M	55165
IMAGE:146882	R80990	11065	UBE2C	G2	unique	11065	9937	DCLRE1A	G1/S	unique	9937	218115_at	55723	ASF1B	S	unique	55723	846498	23204	ARL6IP	G2/M	unique	23204	CENPQ	ENSG00000031691	55166	G1-S	55166
IMAGE:200136	R97836	11073	TOPBP1	G1/S	unique	11073	9994	CASP8AP2	G1/S	unique	9994	226980_at	55789	DEPDC1B	G2/M	unique	55789	696905	24137	KIF4A	G2/M	unique	24137	NEIL3	ENSG00000109674	55247	G2-M	55247
IMAGE:343562	W69425	11113	CIT	G2/M	unique	11113	10024	TROAP	G2/M	unique	10024	219148_at	55872	PBK	G2	unique	55872	855013	25896	DKFZP434B168	G1/S	unique	25896	HJURP	ENSG00000123485	55355	G2-M	55355
IMAGE:2308481	AI653182	11200	CHEK2	G2	unique	11200	10036	CHAF1A	G1/S	unique	10036	219461_at	56924	PAK6	M/G1	unique	56924	691610	26271	FBXO5	G2	unique	26271	MCM10	ENSG00000065328	55388	G1-S	55388
IMAGE:1710872	AI139106	11335	CBX3	M/G1	unique	11335	10038	PARP2	G1/S	unique	10038	219306_at	56992	KIF15	G2	unique	56992	862342	26586	CKAP2	G2	unique	26586	CDCA7L	ENSG00000164649	55536	G1-S	55536
IMAGE:840702	AA488081	22929	SEPHS1	G2/M	unique	22929	10051	SMC4L1	G2/M	unique	10051	228323_at	57082	CASC5	G2	unique	57082	860960	27338	UBE2S	G2/M	unique	27338	G2E3	ENSG00000092140	55632	G2-M	55632
IMAGE:232837	H73968	22974	TPX2	G2/M	unique	22974	10198	MPHOSPH9	G2/M	unique	10198	209891_at	57405	SPC25	G2	unique	57405	858305	29028	ATAD2	G1/S	unique	29028	DEPDC1	ENSG00000024526	55635	G2-M	55635
IMAGE:51532	H20558	23204	ARL6IP1	G2/M	unique	23204	10293	TRIP	M/G1	unique	10293	218133_s_at	60491	NIF3L1	G2/M	unique	60491	690792	29127	RACGAP1	G2/M	unique	29127	ASF1B	ENSG00000105011	55723	G1-S	55723
IMAGE:565758	AA135971	23279	NUP160	S	unique	23279	10301	DLEU1	M/G1	unique	10301	218663_at	64151	NCAPG	G2	unique	64151	686714	29128	UHRF1	G1/S	unique	29128	C1orf112	ENSG00000000460	55732	G2-M	55732
IMAGE:770066	AA430546	23310	NCAPD3	G2	unique	23310	10403	KNTC2	G2/M	unique	10403	219698_s_at	64863	METTL4	G2	unique	64863	847304	29893	HUMGT198A	G1/S	unique	29893	CDK5RAP2	ENSG00000136861	55755	G2-M	55755
IMAGE:32820	R43640	23354	HAUS5	S	unique	23354	10426	TUBGCP3	M/G1	unique	10426	219000_s_at	79075	DSCC1	G1/S	unique	79075	853530	29899	GPSM2	G2/M	unique	29899	PRR11	ENSG00000068489	55771	G2-M	55771
IMAGE:244767	N54344	23397	NCAPH	G2	unique	23397	10460	TACC3	G2/M	unique	10460	224947_at	79102	RNF26	M/G1	unique	79102	861122	29980	DONSON	G1/S	unique	29980	DEPDC1B	ENSG00000035499	55789	G2-M	55789
IMAGE:260336	H99257	23595	ORC3	S	unique	23595	10535	RNASEH2A	M/G1	unique	10535	219493_at	79801	SHCBP1	G2/M	unique	79801	868411	51203	NUSAP1	G2	unique	51203	KIF15	ENSG00000163808	56992	G2-M	56992
IMAGE:462333	AA705518	25886	POC1A	G2/M	unique	25886	10615	SPAG5	G2/M	unique	10615	220206_at	79830	ZMYM1	G2	unique	79830	854383	51343	FZR1	G2	unique	51343	FIGNL1	ENSG00000132436	63979	G1-S	63979
IMAGE:292654	NM_015434	25896	INTS7	S	unique	25896	10635	RAD51AP1	G1/S	unique	10635	52285_f_at	79959	CEP76	G2	unique	79959	860994	51379	CRLF3	G2	unique	51379	NCAPG	ENSG00000109805	64151	G2-M	64151
IMAGE:71902	T52152	26586	CKAP2	G2	unique	26586	10714	POLD3	G1/S	unique	10714	205519_at	79968	WDR76	G1/S	unique	79968	697178	51427	ZFD25	G2/M	unique	51427	CEP85	ENSG00000130695	64793	G2-M	64793
IMAGE:825228	AA504389	26586	CKAP2	G2/M	unique	26586	10721	POLQ	G2/M	unique	10721	218979_at	80010	RMI1	G1/S	unique	80010	695915	51512	GTSE1	G2/M	unique	51512	ACD	ENSG00000102977	65057	G1-S	65057
IMAGE:810600	AA464019	27338	UBE2S	M/G1	unique	27338	10733	PLK4	G2/M	unique	10733	228252_at	80119	PIF1	G2	unique	80119	696334	51514	RAMP	G1/S	unique	51514	RNF26	ENSG00000173456	79102	G2-M	79102
IMAGE:280375	N47113	29028	ATAD2	G1/S	unique	29028	10902	BRD8	M/G1	unique	10902	238508_at	80174	DBF4B	G2/M	unique	80174	773138	54443	ANLN	G2	unique	54443	CEP97	ENSG00000182504	79598	G1-S	79598
IMAGE:204483	H58234	29028	ATAD2	S	unique	29028	10926	ASK	M/G1	unique	10926	218777_at	80346	REEP4	G2/M	unique	80346	690594	54478	FLJ10156	G2/M	unique	54478	FN3KRP	ENSG00000141560	79672	G1-S	79672
IMAGE:1594172	AI791736	29089	UBE2T	S	unique	29089	11004	KIF2C	G2/M	unique	11004	225687_at	81610	FAM83D	G2	unique	81610	858303	54801	FAM29A	M/G1	unique	54801	ZMYM1	ENSG00000197056	79830	G2-M	79830
IMAGE:1550739	AA908902	29128	UHRF1	G1/S	unique	29128	11064	CEP1	G2/M	unique	11064	208103_s_at	81611	ANP32E	G2/M	unique	81611	690898	54820	NDE1	G2/M	unique	54820	ATAD5	ENSG00000176208	79915	G1-S	79915
IMAGE:415264	W92011	29899	GPSM2	G2/M	unique	29899	11065	UBE2C	G2/M	unique	11065	209832_s_at	81620	CDT1	G1/S	unique	81620	684793	54908	FLJ20364	G2	unique	54908	WDR76	ENSG00000092470	79968	G1-S	79968
IMAGE:119609	AI732249	29980	DONSON	G1/S	unique	29980	11073	TOPBP1	G1/S	unique	11073	221258_s_at	81930	KIF18A	G2	unique	81930	688292	54962	FLJ20516	G1/S	unique	54962	PIF1	ENSG00000140451	80119	G2-M	80119
IMAGE:752770	AA417895	29980	DONSON	S	unique	29980	11113	CIT	G2/M	unique	11113	223307_at	83461	CDCA3	G2/M	unique	83461	697938	55120	FANCL	G1/S	unique	55120	DBF4B	ENSG00000161692	80174	G2-M	80174
IMAGE:127860	R08897	30000	TNPO2	G2	unique	30000	11124	FAF1	G1/S	unique	11124	221250_s_at	83463	MXD3	S	unique	83463	686195	55143	CDCA8	G2/M	unique	55143	REEP4	ENSG00000168476	80346	G2-M	80346
IMAGE:193883	H51100	51053	GMNN	G1/S	unique	51053	11168	PSIP1	G2/M	unique	11168	223381_at	83540	NUF2	G2	unique	83540	683808	55148	C14orf130	S	unique	55148	FAM83D	ENSG00000101447	81610	G2-M	81610
IMAGE:461933	AA779949	51203	NUSAP1	G2	unique	51203	11169	WDHD1	G1/S	unique	11169	224428_s_at	83879	CDCA7	G1/S	unique	83879	693938	55165	C10orf3	G2/M	unique	55165	CDT1	ENSG00000167513	81620	G1-S	81620
IMAGE:2327739	AI693023	51203	NUSAP1	G2/M	unique	51203	11198	SUPT16H	G1/S	unique	11198	227713_at	84056	KATNAL1	S	unique	84056	691536	55166	C6orf139	G1/S	unique	55166	KIF18A	ENSG00000121621	81930	G2-M	81930
IMAGE:1456207	AI791356	51343	FZR1	G2	unique	51343	11200	CHEK2	G2/M	unique	11200	201896_s_at	84722	PSRC1	G2/M	unique	84722	683088	55247	FLJ10858	G2	unique	55247	CDCA3	ENSG00000111665	83461	G2-M	83461
IMAGE:2019372	AI369284	51512	GTSE1	G2/M	unique	51512	11339	OIP5	M/G1	unique	11339	37577_at	84986	ARHGAP19	G2/M	unique	84986	843065	55320	C14orf106	G2	unique	55320	MXD3	ENSG00000213347	83463	G2-M	83463
IMAGE:418150	W90164	51514	DTL	G1/S	unique	51514	22929	SEPHS1	G2/M	unique	22929	225300_at	90417	C15orf23	G2/M	unique	90417	692712	55329	MNS1	G1/S	unique	55329	NUF2	ENSG00000143228	83540	G2-M	83540
IMAGE:1600239	AA961752	51659	GINS2	G1/S	unique	51659	22974	TPX2	G2/M	unique	22974	214061_at	93594	WDR67	G2	unique	93594	852639	55355	DKFZp762E1312	G2	unique	55355	CDCA7	ENSG00000144354	83879	G2-M	83879
IMAGE:129858	R17092	54443	ANLN	G2	unique	54443	23097	CDC2L6	G2/M	unique	23097	212205_at	94239	H2AFV	G2	unique	94239	856463	55388	MCM10	G1/S	unique	55388	GSG2	ENSG00000177602	83903	G2-M	83903
IMAGE:128711	R12261	54443	ANLN	G2/M	unique	54443	23204	ARL6IP	G2/M	unique	23204	210115_at	116832	RPL39L	M/G1	unique	116832	866047	55536	RAM2	G1/S	unique	55536	PSRC1	ENSG00000134222	84722	G2-M	84722
IMAGE:773147	AA425578	54478	FAM64A	G2/M	unique	54478	23310	hCAP-D3	G1/S	unique	23310	225904_at	126731	C1orf96	G2/M	unique	126731	851240	55632	KIAA1333	G2/M	unique	55632	ARHGAP11B	ENSG00000187951	89839	G2-M	89839
IMAGE:180832	R87717	54820	NDE1	G2/M	unique	54820	23354	KIAA0841	G1/S	unique	23354	229538_s_at	128239	IQGAP3	G2/M	unique	128239	683382	55635	DEPDC1	G2/M	unique	55635	TICRR	ENSG00000140534	90381	G2-M	90381
IMAGE:882355	AA676296	54908	SPDL1	G2/M	unique	54908	23397	BRRN1	G2/M	unique	23397	225470_at	129401	NUP35	M/G1	unique	129401	848742	55706	FLJ10407	G2	unique	55706	C15orf23	ENSG00000128944	90417	G2-M	90417
IMAGE:549572	AA122393	54962	TIPIN	G1/S	unique	54962	23421	ITGB3BP	G2/M	unique	23421	228033_at	144455	E2F7	S	unique	144455	696883	55771	FLJ11029	G2/M	unique	55771	CENPL	ENSG00000120334	91687	G2-M	91687
IMAGE:292936	N63744	55143	CDCA8	G2	unique	55143	23594	ORC6L	G1/S	unique	23594	222039_at	146909	KIF18B	G2	unique	146909	692757	55775	TDP1	G2/M	unique	55775	WDR67	ENSG00000156787	93594	G2-M	93594
IMAGE:48167	H12254	55148	UBR7	G1/S	unique	55148	23595	ORC3L	G1/S	unique	23595	229610_at	150468	CKAP2L	G2	unique	150468	774403	55789	DEPDC1B	G2/M	unique	55789	CEP41	ENSG00000106477	95681	G2-M	95681
IMAGE:504308	AA131908	55165	CEP55	G2/M	unique	55165	24137	KIF4A	M/G1	unique	24137	230165_at	151246	SGOL2	G2/M	unique	151246	864341	55872	TOPK	G2	unique	55872	CNTROB	ENSG00000170037	116840	G2-M	116840
IMAGE:796623	AA460110	55166	CENPQ	S	unique	55166	25788	RAD54B	G1/S	unique	25788	226661_at	157313	CDCA2	G2	unique	157313	773665	55972	MCFP	G1/S	unique	55972	NR2C2AP	ENSG00000184162	126382	G1-S	126382
IMAGE:626206	AA188761	55215	FANCI	S	unique	55215	25896	C1orf73	G1/S	unique	25896	229551_x_at	195828	ZNF367	G1/S	unique	195828	697033	56992	KNSL7	G2	unique	56992	IQGAP3	ENSG00000183856	128239	G2-M	128239
IMAGE:460438	AA677552	55247	NEIL3	G2	unique	55247	26271	FBXO5	G1/S	unique	26271	227687_at	219844	HYLS1	G2	unique	219844	850812	57082	AF15Q14	G2	unique	57082	SPIN4	ENSG00000186767	139886	G1-S	139886
IMAGE:726588	AA398138	55320	MIS18BP1	G2	unique	55320	26586	CKAP2	G2/M	unique	26586	219918_s_at	259266	ASPM	G2/M	unique	259266	692127	57405	Spc25	G2	unique	57405	KIF18B	ENSG00000186185	146909	G2-M	146909
IMAGE:825210	AA504369	55320	MIS18BP1	G2/M	unique	55320	27338	UBE2S	G2/M	unique	27338	224785_at	283991	FAM100B	G2	unique	283991	696488	57650	KIAA1524	M/G1	unique	57650	SPC24	ENSG00000161888	147841	G1-S	147841
IMAGE:66406	T66936	55355	HJURP	G2	unique	55355	29028	ATAD2	G1/S	unique	29028	215009_s_at	100499177	SEC31A	G2/M	unique		861533	57695	USP37	G1/S	unique	57695	SGOL2	ENSG00000163535	151246	G2-M	151246
IMAGE:842896	AA486418	55536	CDCA7L	G1/S	unique	55536	29127	RACGAP1	M/G1	unique	29127	236981_at	100141515	C17orf99	G2	unique		685125	60491	NIF3L1	G2	unique	60491	SGOL1	ENSG00000129810	151648	G2-M	151648
IMAGE:70030	T48761	55632	G2E3	G2	unique	55632	29781	hCAP-H2	G2/M	unique	29781	266_s_at	100133941	CD24	M/G1	unique		849272	63901	FLJ22794	S	unique	63901	CDCA2	ENSG00000184661	157313	G2-M	157313
IMAGE:134482	R27647	55632	G2E3	G2/M	unique	55632	29899	GPSM2	G2/M	unique	29899	207794_at	729230	CCR2	S	unique		843815	63967	CLSPN	S	unique	63967	ESCO2	ENSG00000171320	157570	G1-S	157570
IMAGE:295710	NM_018154	55723	ASF1B	S	unique	55723	29980	DONSON	G2/M	unique	29980	210884_s_at	653423	SPAG11A	G1/S	unique		685811	63979	FIGNL1	G1/S	unique	63979	SPATA5	ENSG00000145375	166378	G2-M	166378
IMAGE:1694526	AI124082	55771	PRR11	G2	unique	55771	51053	GMNN	G1/S	unique	51053	238028_at	647024	C6orf132	G2/M	unique		691867	64151	HCAP-G	G2	unique	64151	ZNF367	ENSG00000165244	195828	G1-S	195828
IMAGE:258761	N30185	55789	DEPDC1B	G2/M	unique	55789	51203	NUSAP1	G2/M	unique	51203	226499_at	441478	NRARP	M/G1	unique		868736	64858	DCLRE1B	G1/S	unique	64858	C4orf46	ENSG00000205208	201725	G2-M	201725
IMAGE:785368	AA448898	55872	PBK	G2/M	unique	55872	51343	FZR1	G2	unique	51343	227385_at	403313	PPAPDC2	M/G1	unique		691731	64863	METTL4	G2	unique	64863	ASPM	ENSG00000066279	259266	G2-M	259266
IMAGE:1629113	AI002631	55872	PBK	M/G1	unique	55872	51512	GTSE1	G2/M	unique	51512	235384_at	390916	NUDT19	M/G1	unique		693942	79023	NUP37	G2/M	unique	79023	FAM100B	ENSG00000185262	283991	G2-M	283991
IMAGE:41789	R59255	56852	RAD18	S	unique	56852	51514	DTL	G1/S	unique	51514	226559_at	389792	IER5L	G2/M	unique		687800	79075	DCC1	G1/S	unique	79075	CCDC18	ENSG00000122483	343099	G2-M	343099
IMAGE:1851004	AI248987	57650	KIAA1524	G2	unique	57650	51659	Pfs2	G1/S	unique	51659	221786_at	387263	C6orf120	G2/M	unique		696182	79102	RNF26	G2/M	unique	79102	SKA2	ENSG00000182628	348235	G2-M	348235
IMAGE:1475463	AA857804	63967	CLSPN	G1/S	unique	63967	51668	C1orf41	G2/M	unique	51668	215839_at	353514	LILRA5	S	unique		869316	79172	MGC11266	G2/M	unique	79172	C5orf34	ENSG00000172244	375444	G2-M	375444
IMAGE:1540418	AA927182	64710	NUCKS1	G2	unique	64710	54069	C21orf45	G2/M	unique	54069	224765_at	339287	MSL1	M/G1	unique		695326	79672	FN3KRP	S	unique	79672	FAM72B	ENSG00000188610	653820	G2-M	653820
IMAGE:1862607	AI053436	64710	NUCKS1	M/G1	unique	64710	54478	FAM64A	G2/M	unique	54478	222809_x_at	317762	CCDC85C	M/G1	unique		684863	79682	MLF1IP	G1/S	unique	79682	ANAPC1P1	ENSG00000233673	100286979	G2-M	100286979
IMAGE:346308	W74133	64785	GINS3	G1/S	unique	64785	54820	NDE1	G2/M	unique	54820	225414_at	284996	RNF149	M/G1	unique		865918	79694	MANEA	G1/S	unique	79694	PSMC1P5	ENSG00000250273	106480732	G1-S
IMAGE:235056	NM_022914	65057	ACD	G1/S	unique	65057	54821	FLJ20105	G1/S	unique	54821	227978_s_at	284273	ZADH2	M/G1	unique		690865	79733	FLJ23311	G1/S	unique	79733	ALG1L13P	ENSG00000253981	106479038	G2-M
IMAGE:293727	N69694	79019	CENPM	S	unique	79019	54892	LUZP5	G2/M	unique	54892	228855_at	283927	NUDT7	S	unique		847081	79801	SHCBP1	G2/M	unique	79801	AK4P1	ENSG00000263535	206	G2-M
IMAGE:194318	H50655	79023	NUP37	M/G1	unique	79023	54962	FLJ20516	G1/S	unique	54962	238756_at	283431	GAS2L3	G2/M	unique		683259	79830	ZMYM1	G2	unique	79830	CALM2P2	ENSG00000229097	806	G2-M
IMAGE:1394099	AA843451	79075	DSCC1	G1/S	unique	79075	55010	FLJ20641	M/G1	unique	55010	226175_at	283237	TTC9C	G2	unique		689405	79866	FLJ22624	G2	unique	79866	HOXC11	ENSG00000123388	3227	G2-M
IMAGE:1579997	AA934904	79075	DSCC1	S	unique	79075	55038	CDCA4	G2/M	unique	55038	238689_at	266977	GPR110	G2	unique		847463	79915	FLJ12735	G1/S	unique	79915	RPSAP14	ENSG00000233984	3924	G1-S
IMAGE:795746	AA460299	79682	CENPU	S	unique	79682	55055	ZWILCH	G2/M	unique	55055	216344_at	261734	NPHP4	G1/S	unique		691401	79968	FLJ12973	G1/S	unique	79968	MYO10	ENSG00000145555	4651	G2-M
IMAGE:297178	W03979	79733	E2F8	S	unique	79733	55120	FANCL	G1/S	unique	55120	226748_at	256586	LYSMD2	M/G1	unique		694947	79980	C20orf172	G1/S	unique	79980	PVT1	ENSG00000249859	5820	G2-M
IMAGE:758332	AA401234	79801	SHCBP1	G2/M	unique	79801	55143	CDCA8	G2/M	unique	55143	221749_at	253943	YTHDF3	G2/M	unique		695755	80010	C9orf76	G1/S	unique	80010	RYBP	ENSG00000163602	23429	G2-M
IMAGE:325150	W48559	79830	ZMYM1	G2/M	unique	79830	55148	C14orf130	G1/S	unique	55148	211929_at	220988	HNRNPA3	G2/M	unique		852006	80119	C15orf20	G2/M	unique	80119	RALGAPA1P	ENSG00000229419	26134	G2-M
IMAGE:824753	AA489007	79866	BORA	G2	unique	79866	55165	C10orf3	G2/M	unique	55165	224990_at	201895	C4orf34	G2	unique		853548	80169	FLJ22170	G1/S	unique	80169	STAG3L1	ENSG00000205583	54441	G1-S
IMAGE:292392	N68390	80010	RMI1	S	unique	80010	55166	C6orf139	G1/S	unique	55166	227037_at	201164	PLD6	M/G1	unique		865004	80174	DRF1	G2/M	unique	80174	EEF1DP1	ENSG00000228887	126037	G2-M
IMAGE:203268	H54592	80817	CEP44	G2	unique	80817	55215	FLJ10719	G2/M	unique	55215	213111_at	200576	PIKFYVE	G2/M	unique		774522	80179	MYOHD1	S	unique	80179	CDC20P1	ENSG00000231007	157956	G2-M
IMAGE:200402	R96998	81610	FAM83D	G2	unique	81610	55247	NEIL3	G2/M	unique	55247	235542_at	200424	TET3	M/G1	unique		689455	80346	C8orf20	G2/M	unique	80346	UBE2SP1	ENSG00000233966	246719	G2-M
IMAGE:856388	AA774678	81611	ANP32E	G2/M	unique	81611	55320	C14orf106	M/G1	unique	55320	228638_at	199870	FAM76A	S	unique		773614	81610	C20orf129	G2	unique	81610	EIF4BP8	ENSG00000243918	339881	G2-M
IMAGE:1637791	AI002036	81611	ANP32E	M/G1	unique	81611	55355	DKFZp762E1312	G2/M	unique	55355	213065_at	196441	ZFC3H1	G2/M	unique		851752	81611	ANP32E	G2/M	unique	81611	HSP90B3P	ENSG00000203914	343477	G2-M
IMAGE:743810	AA634371	83461	CDCA3	G2/M	unique	83461	55388	MCM10	M/G1	unique	55388	212919_at	167227	DCP2	G2/M	unique		850045	81620	CDT1	S	unique	81620	DDX12P	ENSG00000214826	440081	G1-S
IMAGE:196303	R92435	83540	NUF2	G2/M	unique	83540	55635	DEPDC1	G2/M	unique	55635	235648_at	163081	ZNF567	G1/S	unique		697080	81930	KIF18A	G2	unique	81930	UBE2SP2	ENSG00000224126	440406	G2-M
IMAGE:292171	N79167	83695	RHNO1	G2	unique	83695	55706	TMEM48	G2/M	unique	55706	238607_at	162979	ZNF296	M/G1	unique		848656	83461	CDCA3	G2/M	unique	83461	NUDT4P1	ENSG00000177144	440672	G2-M
IMAGE:244058	N38809	83879	CDCA7	G1/S	unique	83879	55723	ASF1B	G2/M	unique	55723	236634_at	157773	C8orf48	S	unique		693999	83540	CDCA1	G2	unique	83540	PMS2CL	ENSG00000187953	441194	G2-M
IMAGE:1582149	AA971073	84057	MND1	G2	unique	84057	55755	CDK5RAP2	G2/M	unique	55755	212731_at	157567	ANKRD46	G2/M	unique		859720	83990	BRIP1	G1/S	unique	83990	DHFRP1	ENSG00000188985	573971	G1-S
IMAGE:358052	W95197	84515	MCM8	G1/S	unique	84515	55771	FLJ11029	G2/M	unique	55771	209521_s_at	154796	AMOT	S	unique		857934	84140	FLJ13305	G1/S	unique	84140	RPL3P7	ENSG00000225093	642741	G2-M
IMAGE:138255	R56840	84515	MCM8	S	unique	84515	55775	TDP1	G2/M	unique	55775	224702_at	153339	TMEM167A	G1/S	unique		866682	84314	MGC10744	G1/S	unique	84314	CDC42P6	ENSG00000237350	643751	G2-M
IMAGE:769944	AI732738	84904	ARHGEF39	G2	unique	84904	55839	BM039	G2/M	unique	55839	225667_s_at	151354	FAM84A	G2	unique		682609	84722	DDA3	G2/M	unique	84722	YBX1P2	ENSG00000231167	646531	G2-M
IMAGE:1070324	AA780791	84930	MASTL	S	unique	84930	55872	PBK	G2/M	unique	55872	226431_at	150864	FAM117B	G1/S	unique		867555	84790	TUBA6	G2/M	unique	84790	ZDHHC11B	ENSG00000206077	653082	G2-M
IMAGE:773373	AA427792	84986	ARHGAP19	G2	unique	84986	55972	MCFP	G1/S	unique	55972	225893_at	149041	RC3H1	M/G1	unique		691284	84904	C9orf100	G2/M	unique	84904	HSPB1P2	ENSG00000230216	653364	G2-M
IMAGE:186982	H43437	84986	ARHGAP19	G2/M	unique	84986	56992	KIF15	G2/M	unique	56992	225016_at	147495	APCDD1	S	unique		697262	84920	ALG10	G1/S	unique	84920	FAM133DP	ENSG00000230562	728066	G2-M
IMAGE:111812	T91225	90417	KNSTRN	G2/M	unique	90417	63901	FLJ22794	G2/M	unique	63901	230700_at	146760	RTN4RL1	M/G1	unique		860426	84930	MASTL	G1/S	unique	84930	MEMO1P1	ENSG00000226054	728556	G2-M
IMAGE:270331	N41481	91687	CENPL	G2	unique	91687	63967	CLSPN	G1/S	unique	63967	213145_at	144699	FBXL14	G2	unique		682021	84986	ARHGAP19	G2	unique	84986	UQCRFS1P1	ENSG00000226085	100128525	G2-M
IMAGE:843091	AA486011	93323	HAUS8	G2	unique	93323	64151	HCAP-G	G2/M	unique	64151	202895_s_at	140885	SIRPA	G1/S	unique		844273	85235	HIST1H2AH	S	unique	85235	AC069513.3	ENSG00000242086	727956	G1-S
IMAGE:427812	AA001106	3643	INSR	G1/S	unique		64785	FLJ13912	G1/S	unique	64785	231948_s_at	140739	UBE2F	M/G1	unique		858823	85444	KIAA1764	S	unique	85444	TMEM14D	ENSG00000214881		G1-S
IMAGE:293884	N66014	9406	ZRANB2	G1/S	unique		64858	DCLRE1B	G1/S	unique	64858	212993_at	138151	NACC2	M/G1	unique		860495	85459	KIAA1731	S	unique	85459	RP11-27I1.2	ENSG00000226752	253039	G1-S
IMAGE:49464	H15112	7374	UNG	G1/S	unique		79000	C1orf135	M/G1	unique	79000	218017_s_at	138050	HGSNAT	S	unique		772432	90381	MGC45866	G2	unique	90381	RP11-30J20.1	ENSG00000254101		G1-S
IMAGE:770837	AA434305	23178	PASK	G1/S	unique		79019	C22orf18	G2/M	unique	79019	225344_at	135112	NCOA7	S	unique		681265	90417	C15orf23	G2/M	unique	90417	RP11-22B23.1	ENSG00000111788		G1-S
IMAGE:205049	H57494	26353	HSPB8	G1/S	unique		79022	MGC5576	G2/M	unique	79022	236487_at	132320	SCLT1	M/G1	unique		844547	91368	MGC13017	G2/M	unique	91368	AC112229.7	ENSG00000175772		G1-S
IMAGE:814662	NM_006594	10717	AP4B1	G1/S	unique		79023	NUP37	G2/M	unique	79023	218855_at	131601	TPRA1	G2/M	unique		863010	91419	KUB3	G1/S	unique	91419	RP11-159F24.1	ENSG00000248092		G1-S
IMAGE:757165	AA444129	6944	VPS72	G1/S	unique		79075	DCC1	G1/S	unique	79075	213909_at	131578	LRRC15	G1/S	unique		774646	93594	MGC21654	G2	unique	93594	FAM115B	ENSG00000223459		G1-S
IMAGE:1605099	AA987906	7593	MZF1	G1/S	unique		79077	XTP3TPA	G1/S	unique	79077	226239_at	129303	TMEM150A	M/G1	unique		690964	113115	FAM54A	G2	unique	113115	RP11-192N10.2	ENSG00000225976		G2-M
IMAGE:767976	AA418938	6432	SRSF7	G1/S	unique		79441	C4orf15	G1/S	unique	79441	216579_at	127534	GJB4	G1/S	unique		773797	116028	MGC24665	G1/S	unique	116028	RP11-38L15.6	ENSG00000229927		G2-M
IMAGE:841226	AA487115	10625	IVNS1ABP	G1/S	unique		79672	FN3KRP	G2/M	unique	79672	214767_s_at	126393	HSPB6	S	unique		689476	116840	LIP8	M/G1	unique	116840	RP13-104F24.1	ENSG00000266820		G2-M
IMAGE:589484	AA146826	861	RUNX1	G1/S	unique		79682	MLF1IP	G2/M	unique	79682	227420_at	126282	TNFAIP8L1	G2/M	unique		856724	124222	PAQR4	S	unique	124222	AC004797.1	ENSG00000229944		G2-M
IMAGE:266094	N30955	7156	TOP3A	G1/S	unique		79733	E2F8	G1/S	unique	79733	238480_at	125488	TTC39C	M/G1	unique		693783	129401	NUP35	G2	unique	129401	AC009945.3	ENSG00000229091		G2-M
IMAGE:789204	AA450205	7095	SEC62	G1/S	unique		79801	SHCBP1	G2/M	unique	79801	46323_at	124583	CANT1	G2/M	unique		773294	134359	FLJ35779	G2	unique	134359	NAMPTL	ENSG00000229644		G2-M
IMAGE:45578	H08016	5608	MAP2K6	G1/S	unique		79866	FLJ22624	G2/M	unique	79866	223599_at	117854	TRIM6	S	unique		685224	140707	BRI3BP	S	unique	140707	RP11-4K3__A.5	ENSG00000241547		G2-M
IMAGE:42271	R60386	10458	BAIAP2	G1/S	unique		79915	C17orf41	G1/S	unique	79915	227477_at	116225	ZMYND19	G1/S	unique		846161	144455	E2F7	S	unique	144455	RP6-145B8.3	ENSG00000225536		G2-M
IMAGE:587525	AA132766	7737	RNF113A	G1/S	unique		79968	WDR76	G1/S	unique	79968	221907_at	115708	TRMT61A	G1/S	unique		773791	150468	FLJ40629	G2	unique	150468	RP11-1136G11.6	ENSG00000257790		G2-M
IMAGE:472185	AA057170	9510	ADAMTS1	G1/S	unique		80010	C9orf76	G1/S	unique	80010	212199_at	114932	MRFAP1L1	G2/M	unique		693497	151188	ARL6IP6	G1/S	unique	151188	RP11-215I23.4	ENSG00000236539		G2-M
IMAGE:784621	AA443316	3265	HRAS	G1/S	unique		80071	CCDC15	G2/M	unique	80071	225803_at	114907	FBXO32	S	unique		773095	151246	SGOL2	G2/M	unique	151246	AC092661.2	ENSG00000213492		G2-M
IMAGE:809731	AA455509	4335	MNT	G1/S	unique		80152	FLJ13111	G2/M	unique	80152	218047_at	114883	OSBPL9	G2	unique		869448	151648	SGOL1	G2	unique	151648	CTD-3014M21.4	ENSG00000188825		G2-M
IMAGE:1554727	AA913304	3298	HSF2	G1/S	unique		80174	DRF1	G2/M	unique	80174	225656_at	114327	EFHC1	S	unique		774535	153241	FLJ36090	S	unique	153241	RP11-395P17.3	ENSG00000234771		G2-M
IMAGE:2151705	AI459915	3110	MNX1	G1/S	unique		80179	MYOHD1	G1/S	unique	80179	215732_s_at	113878	DTX2	G2/M	unique		866597	157313	CDCA2	G2	unique	157313	ACTN1	ENSG00000072110	87	G2-M
IMAGE:132203	R26390	5611	DNAJC3	G1/S	unique		80346	C8orf20	G2/M	unique	80346	225706_at	113263	GLCCI1	S	unique		694743	219790	PLEKHK1	S	unique	219790	ACVR1B	ENSG00000135503	91	G2-M
IMAGE:130824	R22239	4162	MCAM	G1/S	unique		81611	ANP32E	G2/M	unique	81611	214155_s_at	113251	LARP4	G2/M	unique		682080	219844	FLJ32915	G2	unique	219844	ADCY6	ENSG00000174233	112	G1-S
IMAGE:416316	W86139	5411	PNN	G1/S	unique		81930	KIF18A	M/G1	unique	81930	225402_at	112858	TP53RK	M/G1	unique		771689	220042	FLJ25416	G2	unique	220042	AP1G1	ENSG00000166747	164	G2-M
IMAGE:753745	BG827634		#N/A	G1/S	unique		83461	CDCA3	G2/M	unique	83461	207606_s_at	94134	ARHGAP12	M/G1	unique		774206	221150	C13orf3	G2	unique	221150	AGL	ENSG00000162688	178	G2-M
IMAGE:840575	NM_015493	25959	KANK2	G1/S	unique		83990	BRIP1	G1/S	unique	83990	219572_at	93664	CADPS2	S	unique		863352	253714	C6orf167	G1/S	unique	253714	ALPI	ENSG00000163295	248	G1-S
IMAGE:195786	R89286		#N/A	G1/S	unique		84722	PSRC1	G2/M	unique	84722	221554_at	92335	STRADA	S	unique		863437	259266	ASPM	G2/M	unique	259266	ALPP	ENSG00000163283	250	G1-S
IMAGE:132871	NM_022907	64942	#N/A	G1/S	unique		84823	LMNB2	G2/M	unique	84823	212248_at	92140	MTDH	G2/M	unique		868308	286826	LIN9	G2	unique	286826	AMD1	ENSG00000123505	262	G2-M
IMAGE:510273	AA053165		#N/A	G1/S	unique		84986	ARHGAP19	G2/M	unique	84986	228280_at	92092	ZC3HAV1L	M/G1	unique		774344	286827	TRIM59	G2	unique	286827	AMPD2	ENSG00000116337	271	G2-M
IMAGE:236142	H61303		#N/A	G1/S	unique		93594	WDR67	M/G1	unique	93594	226743_at	91607	SLFN11	G1/S	unique		847733	317772	HIST2H2AB	S	unique	317772	AOC2	ENSG00000131480	314	G2-M
IMAGE:811028	NM_001909	1509	CTSD	G1/S	unique		94239	H2AFV	G2/M	unique	94239	226488_at	91433	RCCD1	S	unique		852406	342892	LOC342892	G2/M	unique	342892	APBB2	ENSG00000163697	323	G2-M
IMAGE:415136	BE897965		#N/A	G1/S	unique		112479	MGC16943	G2	unique	112479	213701_at	91298	C12orf29	G2/M	unique		855202	348235	FAM33A	G2	unique	348235	ARHGAP5	ENSG00000100852	394	G2-M
IMAGE:525926	NM_002997	6382	SDC1	G1/S	unique		116832	RPL39L	M/G1	unique	116832	213103_at	90627	STARD13	S	unique		851878	374393	CANP	G1/S	unique	374393	ATP2B1	ENSG00000070961	490	G2-M
IMAGE:1838959	AI223432		#N/A	G1/S	unique		124222	PAQR4	G1/S	unique	124222	225152_at	90441	ZNF622	M/G1	unique		858861	375444	FLJ32363	G2	unique	375444	BAI2	ENSG00000121753	576	G1-S
IMAGE:182933	H45443	10347	ABCA7	G1/S	unique		146909	LOC146909	M/G1	unique	146909	212245_at	90411	MCFD2	M/G1	unique		696430	13	AADAC	G2	unique		BBS1	ENSG00000174483	582	G1-S
IMAGE:590591	AA148045	112	ADCY6	G1/S	unique		203068	TUBB	G2/M	unique	203068	214751_at	90333	ZNF468	M/G1	unique		852668	31	ACACA	G1/S	unique		BCYRN1	ENSG00000236824	618	G2-M
IMAGE:28823	R40767	10947	AP3M2	G1/S	unique		220134	C18orf24	G2/M	unique	220134	211721_s_at	90233	ZNF551	M/G1	unique		693536	41	ACCN2	G1/S	unique		BDH1	ENSG00000161267	622	G1-S
IMAGE:2321462	AI674393	27301	APEX2	G1/S	unique		259266	ASPM	M/G1	unique	259266	227811_at	89846	FGD3	G2	unique		859088	107	ADCY1	S	unique		BMP2	ENSG00000125845	650	G2-M
IMAGE:843206	AA488428	29117	BRD7	G1/S	unique		1875	E2F5	G2/M	unique		218330_s_at	89797	NAV2	G2/M	unique		858851	112	ADCY6	G1/S	unique		BMPR1B	ENSG00000138696	658	G2-M
IMAGE:279380	N48924	23473	CAPN7	G1/S	unique		6421	SFPQ	G2/M	unique		55081_at	85377	MICALL1	G2/M	unique		684705	136	ADORA2B	G2	unique		BMPR2	ENSG00000204217	659	G2-M
IMAGE:50484	H17727	23552	CDK20	G1/S	unique		7374	UNG	G1/S	unique		225621_at	85365	ALG2	M/G1	unique		685113	154	ADRB2	G2	unique		KLF9	ENSG00000119138	687	G1-S
IMAGE:743182	AA400021	57026	PDXP	G1/S	unique		23178	PASK	G2/M	unique		223230_at	84950	PRPF38A	M/G1	unique		869520	161	AP2A2	G2/M	unique		CALM2	ENSG00000143933	805	G2-M
IMAGE:1568586	AI793296		#N/A	G1/S	unique		26353	HSPB8	G1/S	unique		213188_s_at	84864	MINA	M/G1	unique		862216	163	AP2B1	G2/M	unique		CASP7	ENSG00000165806	840	G1-S
IMAGE:1608910	AA991355	84072	HORMAD1	G1/S	unique		54407	SLC38A2	M/G1	unique		227195_at	84858	ZNF503	M/G1	unique		852286	164	AP1G1	M/G1	unique		CASP9	ENSG00000132906	842	G1-S
IMAGE:490728	AA129860	9988	DMTF1	G1/S	unique		54806	AHI1	G1/S	unique		235690_at	84622	ZNF594	M/G1	unique		771799	172	AFG3L1	S	unique		SERPINH1	ENSG00000149257	871	G2-M
IMAGE:488033	AA045792	4189	DNAJB9	G1/S	unique		57211	GPR126	G2/M	unique		211686_s_at	84549	MAK16	M/G1	unique		691720	190	NR0B1	G1/S	unique		SCARB2	ENSG00000138760	950	G2-M
IMAGE:684500	AA251063		#N/A	G1/S	unique		80321	Cep70	G2	unique		223506_at	84524	ZC3H8	M/G1	unique		696607	195	AHNAK	M/G1	unique		CD97	ENSG00000123146	976	G2-M
IMAGE:810468	AA464481	55082	ARGLU1	G1/S	unique		163	AP2B1	M/G1	unique		228565_at	84451	KIAA1804	G1/S	unique		853670	262	AMD1	G2	unique		CDK6	ENSG00000105810	1021	G2-M
IMAGE:213824	H72444		#N/A	G1/S	unique		6772	STAT1	G2/M	unique		223151_at	84259	DCUN1D5	M/G1	unique		684538	273	AMPH	G1/S	unique		CDK7	ENSG00000134058	1022	G2-M
IMAGE:753602	AA479944	55186	SLC25A36	G1/S	unique		6432	SFRS7	M/G1	unique		212779_at	84162	KIAA1109	G2	unique		691108	274	BIN1	G1/S	unique		CDK8	ENSG00000132964	1024	G2-M
IMAGE:38542	R49708	55344	PLCXD1	G1/S	unique		4780	NFE2L2	M/G1	unique		212614_at	84159	ARID5B	S	unique		852930	280	AMY2B	G2	unique		COL1A2	ENSG00000164692	1278	G2-M
IMAGE:809729	AA455506	84118	#N/A	G1/S	unique		7296	TXNRD1	G1/S	unique		226541_at	84085	FBXO30	M/G1	unique		695963	285	ANGPT2	M/G1	unique		COL9A3	ENSG00000092758	1299	G1-S
IMAGE:322794	W39733	80025	PANK2	G1/S	unique		6382	SDC1	G2/M	unique		221522_at	84079	ANKRD27	M/G1	unique		697900	288	ANK3	G1/S	unique		COX5B	ENSG00000135940	1329	G2-M
IMAGE:1035518	AA621725	79700	#N/A	G1/S	unique		10625	IVNS1ABP	G1/S	unique		225612_s_at	84002	B3GNT5	M/G1	unique		861753	292	SLC25A5	M/G1	unique		CRABP2	ENSG00000143320	1382	G1-S
IMAGE:415064	W93120	84921	#N/A	G1/S	unique		10181	RBM5	M/G1	unique		224013_s_at	83595	SOX7	M/G1	unique		849387	301	ANXA1	M/G1	unique		CSNK1G3	ENSG00000151292	1456	G2-M
IMAGE:139635	R64228	55599	RNPC3	G1/S	unique		23463	ICMT	G1/S	unique		221277_s_at	83480	PUS3	G1/S	unique		688113	306	ANXA3	G2/M	unique		CSPG4	ENSG00000173546	1464	G1-S
IMAGE:204179	H59154	55602	CDKN2AIP	G1/S	unique		5514	PPP1R10	G2/M	unique		228386_s_at	83479	DDX59	S	unique		682975	330	BIRC3	G2	unique		CTH	ENSG00000116761	1491	G1-S
IMAGE:436153	AA703249	55608	ANKRD10	G1/S	unique		55186	SLC25A36	G2	unique		65133_i_at	83444	INO80B	S	unique		696877	374	AREG	S	unique		DDX10	ENSG00000178105	1662	G2-M
IMAGE:773345	AA425442		#N/A	G1/S	unique		523	ATP6V1A	G1/S	unique		220979_s_at	81849	ST6GALNAC5	S	unique		687199	388	RHOB	S	unique		DFNA5	ENSG00000105928	1687	G1-S
IMAGE:1534155	AA918749	3214	HOXB4	G1/S	unique		4739	NEDD9	G1/S	unique		220984_s_at	81796	SLCO5A1	G1/S	unique		687020	444	ASPH	S	unique		DIAPH1	ENSG00000131504	1729	G2-M
IMAGE:815059	AA465172	29896	TRA2A	G1/S	unique		22889	KIAA0907	G2/M	unique		208786_s_at	81631	MAP1LC3B	M/G1	unique		850641	467	ATF3	S	unique		DIAPH2	ENSG00000147202	1730	G2-M
IMAGE:200302	R96881	27037	TRMT2A	G1/S	unique		9817	KEAP1	G2/M	unique		223132_s_at	81603	TRIM8	M/G1	unique		692800	481	ATP1B1	S	unique		DKC1	ENSG00000130826	1736	G2-M
IMAGE:29030	R40377	23152	CIC	G1/S	unique		1503	CTPS	G1/S	unique		226566_at	81559	TRIM11	M/G1	unique		860630	488	ATP2A2	G2/M	unique		DYNC1I2	ENSG00000077380	1781	G2-M
IMAGE:1455600	AA863115	22894	DIS3	G1/S	unique		4026	LPP	G1/S	unique		221249_s_at	81558	FAM117A	G1/S	unique		848774	567	B2M	M/G1	unique		DPH2	ENSG00000132768	1802	G2-M
IMAGE:321886	W37627	54532	USP53	G1/S	unique		4189	DNAJB9	G1/S	unique		209683_at	81553	FAM49A	G2	unique		686446	575	BAI1	G1/S	unique		TYMP	ENSG00000025708	1890	G2-M
IMAGE:1574074	AA938639	57691	KIAA1586	G1/S	unique		6428	SFRS3	G2	unique		213343_s_at	81544	GDPD5	G1/S	unique		695030	577	BAI3	G2	unique		EFNB1	ENSG00000090776	1947	G1-S
IMAGE:366763	AA029331	57189	KIAA1147	G1/S	unique		976	CD97	G2/M	unique		224579_at	81539	SLC38A1	G2/M	unique		868762	585	BBS4	G1/S	unique		EFNB2	ENSG00000125266	1948	G1-S
IMAGE:810217	AA464698	79162	#N/A	G1/S	unique		2729	GCLC	G1/S	unique		221029_s_at	81029	WNT5B	G1/S	unique		849956	596	BCL2	S	unique		CELSR2	ENSG00000143126	1952	G1-S
IMAGE:843314	AA489556	51003	MED31	G1/S	unique		22836	RHOBTB3	M/G1	unique		241869_at	80830	APOL6	G2/M	unique		684670	604	BCL6	G1/S	unique		EGFR	ENSG00000146648	1956	G2-M
IMAGE:243477	N33610	51055	#N/A	G1/S	unique		117178	SSX2IP	G1/S	unique		201634_s_at	80777	CYB5B	G2/M	unique		847511	605	BCL7A	S	unique		EIF4E	ENSG00000151247	1977	G2-M
IMAGE:813604	AA447679		#N/A	G1/S	unique		80204	FBXO11	G1/S	unique		226670_s_at	80336	PABPC1L	S	unique		846025	623	BDKRB1	G2/M	unique		ELK3	ENSG00000111145	2004	G2-M
IMAGE:1605155	AA988037	51240	#N/A	G1/S	unique		51585	PCF11	G2	unique		218670_at	80324	PUS1	M/G1	unique		686203	634	CEACAM1	G2/M	unique		ERF	ENSG00000105722	2077	G2-M
IMAGE:43461	H05934	54104	#N/A	G1/S	unique		55719	C10orf6	M/G1	unique		219036_at	80321	CEP70	G2/M	unique		862451	655	BMP7	G1/S	unique		MECOM	ENSG00000085276	2122	G2-M
IMAGE:730633	AA411969		#N/A	G1/S	unique		4233	MET	G1/S	unique		226370_at	80311	KLHL15	M/G1	unique		688908	669	BPGM	M/G1	unique		F2RL1	ENSG00000164251	2150	G1-S
1292105	AA707598	84961	FBXL20	G1/S	unique		6502	SKP2	M/G1	unique		212434_at	80273	GRPEL1	M/G1	unique		771795	687	KLF9	G1/S	unique		FABP5	ENSG00000164687	2171	G2-M
IMAGE:1473682	AA916726	84330	ZNF414	G1/S	unique		3480	IGF1R	G1/S	unique		219923_at	80263	TRIM45	G1/S	unique		849697	688	KLF5	S	unique		ACSL3	ENSG00000123983	2181	G2-M
IMAGE:810519	AA464643	84245	MRI1	G1/S	unique		10150	MBNL2	G1/S	unique		219556_at	80178	C16orf59	G1/S	unique		695819	754	PTTG1IP	G2/M	unique		ACSL4	ENSG00000068366	2182	G2-M
IMAGE:1156515	AI792246		#N/A	G1/S	unique		10206	RFP2	G1/S	unique		220173_at	80127	C14orf45	S	unique		680950	760	CA2	S	unique		FHL3	ENSG00000183386	2275	G2-M
IMAGE:704420	AA279667	4820	NKTR	G1/S	unique		51747	CROP	G2/M	unique		213247_at	79987	SVEP1	G1/S	unique		863875	775	CACNA1C	S	unique		FOXF1	ENSG00000103241	2294	G2-M
IMAGE:869163	AI732118	84615	#N/A	G1/S	unique		2730	GCLM	G2/M	unique		219388_at	79977	GRHL2	S	unique		866561	800	CALD1	G2	unique		FZD2	ENSG00000180340	2535	G2-M
IMAGE:745289	AA625570	84520	C14orf142	G1/S	unique		9836	LCMT2	G1/S	unique		202371_at	79921	TCEAL4	G2/M	unique		771567	805	CALM2	G2	unique		GABPB1	ENSG00000104064	2553	G2-M
IMAGE:745606	AA626336	80308	FLAD1	G1/S	unique		23637	RABGAP1	G2/M	unique		220421_at	79908	BTNL8	G1/S	unique		853175	813	CALU	M/G1	unique		GATA2	ENSG00000179348	2624	G2-M
IMAGE:502603	AA134569	51715	RAB23	G1/S	unique		9857	CAP350	G2/M	unique		201818_at	79888	LPCAT1	G1/S	unique		773291	839	CASP6	G1/S	unique		GJA1	ENSG00000152661	2697	G2-M
IMAGE:727147	AA292860	6317	SERPINB3	G1/S	unique		9747	KIAA0738	M/G1	unique		227187_at	79872	CBLL1	G2/M	unique		867447	861	RUNX1	G2	unique		GCLC	ENSG00000001084	2729	G2-M
IMAGE:795353	AA453486	6747	SSR3	G1/S	unique		667	DST	M/G1	unique		221646_s_at	79844	ZDHHC11	M/G1	unique		681451	865	CBFB	M/G1	unique		GLS	ENSG00000115419	2744	G2-M
IMAGE:704410	AA279658		#N/A	G1/S	unique		8479	HIRIP3	G2/M	unique		220006_at	79825	CCDC48	S	unique		686284	868	CBLB	G1/S	unique		GNAI1	ENSG00000127955	2770	G2-M
IMAGE:23018	T74984	29978	UBQLN2	G1/S	unique		9252	RPS6KA5	G2/M	unique		217828_at	79811	SLTM	G2/M	unique		865174	871	SERPINH1	M/G1	unique		GNG11	ENSG00000127920	2791	G2-M
IMAGE:243244	H94680		#N/A	G1/S	unique		7049	TGFBR3	M/G1	unique		206712_at	79774	GRTP1	S	unique		690242	881	CCIN	M/G1	unique		GRK5	ENSG00000198873	2869	G2-M
IMAGE:594286	AA164474	58487	CREBZF	G1/S	unique		27030	MLH3	G1/S	unique		218919_at	79752	ZFAND1	G2/M	unique		848473	896	CCND3	G1/S	unique		GTF2E2	ENSG00000197265	2961	G2-M
IMAGE:810092	AA465031	9266	CYTH2	G2	unique		8379	MAD1L1	G2/M	unique		218725_at	79751	SLC25A22	G1/S	unique		689192	919	CD3Z	G1/S	unique		GTF2F2	ENSG00000188342	2963	G2-M
IMAGE:259884	N42045	57211	ADGRG6	G2	unique		8819	SAP30	M/G1	unique		221704_s_at	79720	VPS37B	M/G1	unique		860505	946	SIGLEC6	G1/S	unique		H1F0	ENSG00000189060	3005	G1-S
IMAGE:366067	AA074613	1039	CDR2	G2	unique		9815	GIT2	G2/M	unique		221428_s_at	79718	TBL1XR1	M/G1	unique		774603	976	CD97	G2/M	unique		HAGH	ENSG00000063854	3029	G1-S
IMAGE:712840	AA282023	6777	STAT5B	G2	unique		10124	ARL4	G2/M	unique		219178_at	79691	QTRTD1	M/G1	unique		848103	1008	CDH10	G1/S	unique		NR4A1	ENSG00000123358	3164	G2-M
IMAGE:2017403	AI369623	5998	RGS3	G2	unique		5393	EXOSC9	G1/S	unique		225987_at	79689	STEAP4	G2	unique		682551	1016	CDH18	G1/S	unique		SLC29A2	ENSG00000174669	3177	G2-M
IMAGE:1475842	AA872143	6093	ROCK1	G2	unique		5930	RBBP6	M/G1	unique		218277_s_at	79665	DHX40	G2	unique		848767	1026	CDKN1A	S	unique		HOXC10	ENSG00000180818	3226	G2-M
IMAGE:1455463	AA865667	3710	ITPR3	G2	unique		2737	GLI3	M/G1	unique		219303_at	79596	RNF219	M/G1	unique		773383	1028	CDKN1C	G1/S	unique		HPCAL1	ENSG00000115756	3241	G2-M
IMAGE:2306697	NM_021077	4828	NMB	G2	unique		9262	STK17B	M/G1	unique		222155_s_at	79581	GPR172A	G1/S	unique		684371	1036	CDO1	G2	unique		HES1	ENSG00000114315	3280	G2-M
IMAGE:545503	AA079495	6772	STAT1	G2	unique		5194	PEX13	G1/S	unique		218578_at	79577	CDC73	G2/M	unique		867925	1039	CDR2	G2	unique		DNAJA1	ENSG00000086061	3301	G2-M
IMAGE:271198	N30428	2908	NR3C1	G2	unique		10234	LRRC17	M/G1	unique		220641_at	79400	NOX5	S	unique		854116	1050	CEBPA	S	unique		HSPA1A	ENSG00000204389	3303	G2-M
1343768	AA725641	10238	DCAF7	G2	unique		4088	SMAD3	M/G1	unique		221241_s_at	79370	BCL2L14	G1/S	unique		868730	1102	CHC1L	G2/M	unique		HSPA1B	ENSG00000204388	3304	G2-M
IMAGE:814119	AA465460	1659	DHX8	G2	unique		2355	FOSL2	M/G1	unique		204215_at	79161	C7orf23	M/G1	unique		689809	1119	CHKA	G2/M	unique		HSPA8	ENSG00000109971	3312	G2-M
IMAGE:301018	W07775	6792	CDKL5	G2	unique		25792	CIZ1	G2/M	unique		219566_at	79156	PLEKHF1	G2/M	unique		684626	1154	CISH	G2/M	unique		HSPB1	ENSG00000106211	3315	G2-M
IMAGE:840404	AA485653	4247	MGAT2	G2	unique		5099	PCDH7	G1/S	unique		223081_at	79142	PHF23	M/G1	unique		684537	1174	AP1S1	G1/S	unique		DNAJB1	ENSG00000132002	3337	G2-M
IMAGE:295729	N72715	10247	HRSP12	G2	unique		4319	MMP10	G1/S	unique		219476_at	79098	C1orf116	S	unique		690474	1181	CLCN2	G1/S	unique		IFNGR2	ENSG00000159128	3460	G2-M
IMAGE:191603	H37989	2280	FKBP1A	G2	unique		444	ASPH	G1/S	unique		219200_at	79072	FASTKD3	M/G1	unique		842510	1195	CLK1	G2	unique		RBPJ	ENSG00000168214	3516	G2-M
IMAGE:30170	R42530	836	CASP3	G2	unique		11277	TREX1	G1/S	unique		219365_s_at	79012	CAMKV	G1/S	unique		844821	1213	CLTC	G2/M	unique		ITGA6	ENSG00000091409	3655	G2-M
IMAGE:137387	R38044	7020	TFAP2A	G2	unique		9187	SLC24A1	M/G1	unique		219491_at	78999	LRFN4	G1/S	unique		774136	1236	CCR7	S	unique		ITGB4	ENSG00000132470	3691	G2-M
IMAGE:754509	AA411642	4233	MET	G2	unique		6431	SFRS6	G1/S	unique		218953_s_at	78991	PCYOX1L	S	unique		697369	1263	PLK3	S	unique		ITGB8	ENSG00000105855	3696	G1-S
IMAGE:773724	AA433944	8772	FADD	G2	unique		2115	ETV1	G2/M	unique		218641_at	65998	C11orf95	G2/M	unique		866582	1282	COL4A1	M/G1	unique		KCNN4	ENSG00000104783	3783	G2-M
IMAGE:1031922	NM_007044	11104	KATNA1	G2	unique		23623	RUSC1	G2/M	unique		226823_at	65979	PHACTR4	G2	unique		696530	1286	COL4A4	S	unique		LDLR	ENSG00000130164	3949	G2-M
IMAGE:755385	AA410559	8881	CDC16	G2	unique		8370	HIST2H4	G1/S	unique		206958_s_at	65110	UPF3A	M/G1	unique		690119	1316	KLF6	S	unique		PRICKLE3	ENSG00000012211	4007	G2-M
IMAGE:856434	AA630776	8943	AP3D1	G2	unique		2186	FALZ	M/G1	unique		204364_s_at	65055	REEP1	S	unique		692162	1349	COX7B	S	unique		LMO7	ENSG00000136153	4008	G2-M
IMAGE:283897	N52605	5504	PPP1R2	G2	unique		27288	HNRNPG-T	G1/S	unique		214951_at	65012	SLC26A10	G1/S	unique		695957	1359	CPA3	G2/M	unique		EPCAM	ENSG00000119888	4072	G2-M
IMAGE:897865	AA598640	4281	MID1	G2	unique		6525	SMTN	G2/M	unique		223019_at	64855	FAM129B	G1/S	unique		698009	1368	CPM	G1/S	unique		MAN2C1	ENSG00000140400	4123	G1-S
IMAGE:1470060	AA865469	7846	TUBA1A	G2	unique		6738	TROVE2	G1/S	unique		213077_at	64848	YTHDC2	G2/M	unique		693800	1389	CREBL2	G1/S	unique		MBNL1	ENSG00000152601	4154	G2-M
IMAGE:240766	NM_003254	7076	TIMP1	G2	unique		23657	SLC7A11	G2/M	unique		218028_at	64834	ELOVL1	M/G1	unique		845375	1397	CRIP2	S	unique		MBP	ENSG00000197971	4155	G2-M
IMAGE:488413	AA046690	3799	KIF5B	G2	unique		55729	ATF7IP	G2	unique		219361_s_at	64782	AEN	G1/S	unique		857709	1453	CSNK1D	G2	unique		MAP3K1	ENSG00000095015	4214	G2-M
IMAGE:365826	AA025819	2619	GAS1	G2	unique		2624	GATA2	M/G1	unique		212345_s_at	64764	CREB3L2	G2/M	unique		866385	1464	CSPG4	G2/M	unique		MEST	ENSG00000106484	4232	G2-M
IMAGE:854668	AA630082	1027	CDKN1B	G2	unique		23338	PHF15	G2/M	unique		218788_s_at	64754	SMYD3	S	unique		774354	1477	CSTF1	G2	unique		MET	ENSG00000105976	4233	G2-M
IMAGE:1561233	AA953842	9547	CXCL14	G2	unique		5611	DNAJC3	G1/S	unique		218395_at	64431	ACTR6	G2/M	unique		864324	1495	CTNNA1	M/G1	unique		MGAT2	ENSG00000168282	4247	G2-M
IMAGE:813714	AA453850	8837	CFLAR	G2	unique		9601	PDIA4	G1/S	unique		219972_s_at	64430	C14orf135	G2	unique		685826	1499	CTNNB1	G1/S	unique		CTAGE5	ENSG00000150527	4253	G2-M
IMAGE:253009	H88588	8841	HDAC3	G2	unique		11100	HNRPUL1	G2/M	unique		224469_s_at	64423	INF2	M/G1	unique		693130	1500	CTNND1	G2/M	unique		MGST1	ENSG00000008394	4257	G2-M
IMAGE:666128	AA233663	1675	CFD	G2	unique		2805	GOT1	G2/M	unique		222233_s_at	64421	DCLRE1C	G2	unique		686745	1506	CTRL	G2/M	unique		MID1	ENSG00000101871	4281	G2-M
IMAGE:768496	AA425028	10148	EBI3	G2	unique		1822	ATN1	G2/M	unique		218373_at	64400	AKTIP	G2/M	unique		682492	1513	CTSK	G2/M	unique		ATXN3	ENSG00000066427	4287	G2-M
IMAGE:810787	AA481758	3337	DNAJB1	G2	unique		3005	H1F0	G2	unique		222124_at	64344	HIF3A	S	unique		692242	1522	CTSZ	G1/S	unique		MLLT1	ENSG00000130382	4298	G2-M
IMAGE:432093	AA679293	10068	IL18BP	G2	unique		1490	CTGF	G1/S	unique		218889_at	64318	NOC3L	M/G1	unique		847878	1525	CXADR	G1/S	unique		AFF1	ENSG00000172493	4299	G2-M
IMAGE:859478	AA666269	3690	ITGB3	G2	unique		1027	CDKN1B	M/G1	unique		218605_at	64216	TFB2M	M/G1	unique		687838	1543	CYP1A1	G2	unique		MNAT1	ENSG00000020426	4331	G2-M
IMAGE:809838	AA455102		#N/A	G2	unique		10362	HMG20B	G2	unique		219759_at	64167	ERAP2	G2/M	unique		694013	1620	DBC1	G1/S	unique		MOV10	ENSG00000155363	4343	G1-S
IMAGE:745138	AL139327	7278	TUBA3C	G2	unique		4071	TM4SF1	G2/M	unique		203830_at	64149	C17orf75	G2/M	unique		683525	1647	GADD45A	S	unique		MPP1	ENSG00000130830	4354	G1-S
IMAGE:2009000	AI336973		#N/A	G2	unique		23163	GGA3	G2	unique		219209_at	64135	IFIH1	M/G1	unique		693177	1649	DDIT3	G1/S	unique		ABCC1	ENSG00000103222	4363	G2-M
IMAGE:1911334	NM_033445	92815	HIST3H2A	G2	unique		23600	AMACR	G1/S	unique		219058_x_at	64129	TINAGL1	M/G1	unique		843920	1662	DDX10	G2/M	unique		MT2A	ENSG00000125148	4502	G2-M
IMAGE:1703236	AI142552	10124	ARL4A	G2	unique		7025	NR2F1	G1/S	unique		225373_at	64115	C10orf54	M/G1	unique		868256	1739	DLG1	G2	unique		MTAP	ENSG00000099810	4507	G2-M
IMAGE:742952	AA405955		#N/A	G2	unique		5873	RAB27A	G2/M	unique		212508_at	64112	MOAP1	M/G1	unique		697171	1748	DLX4	G1/S	unique		PPP1R12A	ENSG00000058272	4659	G2-M
1292829	AA776702	741	ZNHIT2	G2	unique		10238	WDR68	G2/M	unique		218422_s_at	64062	RBM26	G2/M	unique		852173	1813	DRD2	M/G1	unique		NEFH	ENSG00000100285	4744	G2-M
IMAGE:785821	AA449061	23580	CDC42EP4	G2	unique		49855	ZNF291	M/G1	unique		220045_at	63974	NEUROD6	G1/S	unique		690586	1831	DSIPI	G1/S	unique		NF1	ENSG00000196712	4763	G2-M
IMAGE:1535229	AA918007	57727	NCOA5	G2	unique		839	CASP6	G2/M	unique		210720_s_at	63941	NECAB3	S	unique		852837	1832	DSP	G2/M	unique		NFIA	ENSG00000162599	4774	G2-M
IMAGE:510381	AA055584	1316	KLF6	G2	unique		11118	BTN3A2	M/G1	unique		55692_at	63916	ELMO2	G2/M	unique		859544	1837	DTNA	G1/S	unique		NFATC3	ENSG00000072736	4775	G2-M
IMAGE:843276	AA488658	25832	NBPF14	G2	unique		57396	CLK4	G2/M	unique		219046_s_at	63876	PKNOX2	G1/S	unique		695532	1839	DTR	S	unique		TONSL	ENSG00000160949	4796	G1-S
IMAGE:1640931	AI024401	26170	#N/A	G2	unique		51174	TUBD1	G2/M	unique		202169_s_at	60496	AASDHPPT	M/G1	unique		859530	1843	DUSP1	S	unique		NINJ2	ENSG00000171840	4815	G2-M
IMAGE:246661	N57723	26118	WSB1	G2	unique		330	BIRC3	G2/M	unique		220927_s_at	60495	HPSE2	G1/S	unique		693200	1848	DUSP6	G2	unique		NME4	ENSG00000103202	4833	G1-S
IMAGE:243727	N39306	25948	KBTBD2	G2	unique		5987	RFP	G2/M	unique		223315_at	59277	NTN4	G2	unique		867740	1870	E2F2	G1/S	unique		NOTCH2	ENSG00000134250	4853	G2-M
IMAGE:301875	N92489	55070	DET1	G2	unique		8793	TNFRSF10D	G1/S	unique		219509_at	58529	MYOZ1	G1/S	unique		842598	1875	E2F5	G2	unique		NRAS	ENSG00000213281	4893	G2-M
IMAGE:132476	R26684	55156	ARMC1	G2	unique		23367	LARP1	G2/M	unique		220147_s_at	58516	FAM60A	G2/M	unique		695145	1896	EDA	G1/S	unique		NRF1	ENSG00000106459	4899	G2-M
IMAGE:250797	H96090	54793	KCTD9	G2	unique		23089	PEG10	G2/M	unique		208004_at	58503	PROL1	G1/S	unique		697526	1942	EFNA1	G2/M	unique		NUP98	ENSG00000110713	4928	G2-M
IMAGE:235179	H78675	56257	MEPCE	G2	unique		7277	TUBA1	G2/M	unique		211677_x_at	57863	CADM3	G1/S	unique		870149	1944	EFNA3	G1/S	unique		PAX6	ENSG00000007372	5080	G1-S
IMAGE:246808	N53214	55655	NLRP2	G2	unique		22998	KIAA1102	G1/S	unique		209944_at	57862	ZNF410	M/G1	unique		851864	1977	EIF4E	M/G1	unique		PDCL	ENSG00000136940	5082	G1-S
IMAGE:137242	R36152	54972	TMEM132A	G2	unique		8801	SUCLG2	G1/S	unique		218668_s_at	57826	RAP2C	M/G1	unique		847243	1983	EIF5	S	unique		PC	ENSG00000173599	5091	G2-M
IMAGE:810981	AA459420	55020	TTC38	G2	unique		23317	DNAJC13	G2/M	unique		232116_at	57822	GRHL3	S	unique		689436	1993	ELAVL2	G1/S	unique		PEPD	ENSG00000124299	5184	G1-S
IMAGE:1859573	AI199155	64773	PCED1A	G2	unique		55023	PHIP	G1/S	unique		231940_at	57711	ZNF529	M/G1	unique		857716	2049	EPHB3	G2/M	unique		PEX6	ENSG00000124587	5190	G2-M
IMAGE:149743	R82741	79768	KATNBL1	G2	unique		91289	BC002942	G2/M	unique		221843_s_at	57707	KIAA1609	G2	unique		869575	2055	CLN8	S	unique		PHF1	ENSG00000112511	5252	G1-S
IMAGE:196569	R91639		#N/A	G2	unique		157567	ANKRD46	G1/S	unique		226155_at	57700	FAM160B1	G2/M	unique		771715	2081	ERN1	G2/M	unique		PHF2	ENSG00000197724	5253	G1-S
IMAGE:220395	H87246	64225	ATL2	G2	unique		56987	BBX	G1/S	unique		226284_at	57621	ZBTB2	M/G1	unique		857676	2114	ETS2	G2	unique		PIGA	ENSG00000165195	5277	G2-M
IMAGE:221092	H91734		#N/A	G2	unique		10196	HRMT1L3	G1/S	unique		227093_at	57602	USP36	M/G1	unique		686024	2123	EVI2A	G2/M	unique		PITX1	ENSG00000069011	5307	G2-M
IMAGE:153411	R48091	3122	HLA-DRA	G2	unique		23380	SRGAP2	G2/M	unique		232861_at	57546	PDP2	M/G1	unique		854187	2140	EYA3	G2/M	unique		PLCG1	ENSG00000124181	5335	G1-S
IMAGE:471568	AA035429	51155	HN1	G2	unique		23023	TMCC1	G1/S	unique		224938_at	57532	NUFIP2	M/G1	unique		862815	2151	F2RL2	G1/S	unique		PPP1R3C	ENSG00000119938	5507	G1-S
IMAGE:111571	T84669	50809	HP1BP3	G2	unique		23461	ABCA5	G1/S	unique		212163_at	57498	KIDINS220	M/G1	unique		846223	2181	ACSL3	G2/M	unique		PPP1R10	ENSG00000204569	5514	G2-M
IMAGE:308026	AI734268	51534	VTA1	G2	unique		23211	C19orf7	G2	unique		225978_at	57494	RIMKLB	S	unique		691526	2182	ACSL4	G2	unique		PPP2R5A	ENSG00000066027	5525	G2-M
IMAGE:50288	H17888	27037	TRMT2A	G2	unique		151230	KLHL23	G1/S	unique		213069_at	57493	HEG1	G2	unique		854484	2219	FCN1	S	unique		PPP3CB	ENSG00000107758	5532	G2-M
IMAGE:278658	W01389	25836	NIPBL	G2	unique		54665	RSBN1	G2	unique		217970_s_at	57472	CNOT6	M/G1	unique		688165	2222	FDFT1	G2/M	unique		PRKAR2A	ENSG00000114302	5576	G2-M
IMAGE:49162	H16635	23152	CIC	G2	unique		56890	MDM1	G2	unique		212904_at	57470	LRRC47	M/G1	unique		694135	2250	FGF5	G2	unique		MAP2K6	ENSG00000108984	5608	G1-S
IMAGE:241113	H91438		#N/A	G2	unique		51099	ABHD5	G1/S	unique		235146_at	57458	TMCC3	G2	unique		685338	2254	FGF9	G1/S	unique		DNAJC3	ENSG00000102580	5611	G2-M
IMAGE:366522	AA026752	9682	KDM4A	G2	unique		58500	ZNF250	G1/S	unique		221612_at	57408	LRTM1	S	unique		686589	2257	FGF12	S	unique		PSPH	ENSG00000146733	5723	G1-S
IMAGE:340742	W55875	23255	MTCL1	G2	unique		4603	MYBL1	G1/S	unique		210346_s_at	57396	CLK4	M/G1	unique		865717	2258	FGF13	S	unique		PTEN	ENSG00000171862	5728	G2-M
IMAGE:1474690	AA857017	23393	#N/A	G2	unique		23322	KIAA1005	M/G1	unique		223784_at	57393	TMEM27	G2/M	unique		843190	2263	FGFR2	G1/S	unique		PTK2	ENSG00000169398	5747	G2-M
IMAGE:502496	AA156951	22909	FAN1	G2	unique		10905	MAN1A2	G1/S	unique		219841_at	57379	AICDA	G1/S	unique		859298	2271	FH	M/G1	unique		PTPN3	ENSG00000070159	5774	G1-S
IMAGE:431001	AA677920	51004	COQ6	G2	unique		23580	CDC42EP4	G2/M	unique		209679_s_at	57228	SMAGP	G1/S	unique		865497	2298	FOXD4	G2/M	unique		PTPRJ	ENSG00000149177	5795	G2-M
IMAGE:321693	W33133	51174	TUBD1	G2	unique		6667	SP1	G1/S	unique		221311_x_at	57226	LYRM2	M/G1	unique		854848	2308	FOXO1A	S	unique		PVRL2	ENSG00000130202	5819	G2-M
IMAGE:773106	AA425475	51700	CYB5R2	G2	unique		84164	ASCC2	G2	unique		233759_s_at	57223	SMEK2	M/G1	unique		863579	2355	FOSL2	S	unique		PWP2	ENSG00000241945	5822	G2-M
IMAGE:42831	R60197		#N/A	G2	unique		51155	HN1	G2/M	unique		212910_at	57215	THAP11	M/G1	unique		855796	2549	GAB1	G1/S	unique		RABGGTB	ENSG00000137955	5876	G2-M
IMAGE:251330	H97880	84313	VPS25	G2	unique		8303	SNN	G2	unique		213094_at	57211	GPR126	G2	unique		852158	2553	GABPB2	G2	unique		RANBP2	ENSG00000153201	5903	G2-M
IMAGE:121270	T96830	91433	RCCD1	G2	unique		4801	NFYB	G2	unique		212124_at	57178	ZMIZ1	G2	unique		859126	2593	GAMT	S	unique		RAP2B	ENSG00000181467	5912	G2-M
IMAGE:123614	R00846	83541	FAM110A	G2	unique		58486	LOC58486	G1/S	unique		225076_s_at	57169	ZNFX1	M/G1	unique		846383	2626	GATA4	G2/M	unique		RASGRF2	ENSG00000113319	5924	G2-M
IMAGE:840687	AA486365	4582	MUC1	G2	unique		9209	LRRFIP2	G2/M	unique		219669_at	57126	CD177	S	unique		682142	2690	GHR	G1/S	unique		KDM5A	ENSG00000073614	5927	G2-M
IMAGE:85840	T72235	4837	NNMT	G2	unique		79622	C16orf33	G2/M	unique		209486_at	57050	UTP3	M/G1	unique		683010	2710	GK	S	unique		ROBO1	ENSG00000169855	6091	G2-M
IMAGE:79254	T63084	10866	HCP5	G2	unique		57380	MRS2L	G1/S	unique		222495_at	56900	TMEM167B	G2/M	unique		771780	2729	GCLC	G1/S	unique		RP2	ENSG00000102218	6102	G1-S
IMAGE:810209	AA464521	89987	#N/A	G2	unique		55347	ABHD10	G1/S	unique		201542_at	56681	SAR1A	M/G1	unique		852937	2737	GLI3	G1/S	unique		RYK	ENSG00000163785	6259	G2-M
IMAGE:1947972	AI350546	5316	PKNOX1	G2	unique		26207	PITPNC1	M/G1	unique		218590_at	56652	C10orf2	M/G1	unique		864770	2743	GLRB	G1/S	unique		TSPAN31	ENSG00000135452	6302	G2-M
IMAGE:244754	N54333	29056	#N/A	G2	unique		9064	MAP3K6	G2/M	unique		219370_at	56475	RPRM	G1/S	unique		869182	2744	GLS	G2/M	unique		ATXN1	ENSG00000124788	6310	G2-M
IMAGE:170	AI793029		#N/A	G2	unique		81839	VANGL1	G2/M	unique		221160_s_at	56344	CABP5	G1/S	unique		694766	2770	GNAI1	M/G1	unique		SDC1	ENSG00000115884	6382	G1-S
IMAGE:566474	AA152111	5717	PSMD11	G2	unique		56913	C1GALT1	G1/S	unique		208267_at	56302	TRPV5	G1/S	unique		847232	2803	GOLGA4	M/G1	unique		SFPQ	ENSG00000116560	6421	G2-M
IMAGE:502142	AA128147	8819	SAP30	G2	unique		55840	EAF2	G1/S	unique		231807_at	56243	KIAA1217	G2	unique		855523	2805	GOT1	M/G1	unique		SRSF2	ENSG00000161547	6427	G2-M
IMAGE:897547	AA497010	22950	SLC4A1AP	G2	unique		56257	BCDIN3	G2/M	unique		221018_s_at	56165	TDRD1	S	unique		688134	2820	GPD2	G1/S	unique		SRSF6	ENSG00000124193	6431	G2-M
IMAGE:746148	AA419612		#N/A	G2	unique		114327	EFHC1	G2	unique		215789_s_at	55966	AJAP1	G1/S	unique		857156	2872	MKNK2	G2/M	unique		ITSN1	ENSG00000205726	6453	G2-M
IMAGE:814234	AA465233	8801	SUCLG2	G2	unique		79739	TTLL7	G1/S	unique		209628_at	55916	NXT2	G2/M	unique		772621	2890	GRIA1	S	unique		SHB	ENSG00000107338	6461	G2-M
IMAGE:40893	R56194	9899	SV2B	G2	unique		1789	DNMT3B	G2	unique		217941_s_at	55914	ERBB2IP	G2/M	unique		869467	2918	GRM8	G2	unique		SIM2	ENSG00000159263	6493	G2-M
IMAGE:301388	N79504		#N/A	G2	unique		26505	CNNM3	M/G1	unique		211678_s_at	55905	RNF114	M/G1	unique		844565	2953	GSTT2	G1/S	unique		SMTN	ENSG00000183963	6525	G2-M
IMAGE:2307420	AI672565	7280	TUBB2A	G2	unique		29974	ACF	G1/S	unique		218490_s_at	55900	ZNF302	G2/M	unique		689958	2960	GTF2E1	M/G1	unique		SLC6A6	ENSG00000131389	6533	G1-S
IMAGE:71312	T47625	55075	UACA	G2	unique		51715	RAB23	G1/S	unique		202623_at	55837	EAPP	G2	unique		866997	2961	GTF2E2	G2	unique		SLC6A8	ENSG00000130821	6535	G2-M
1292535	AA719022	84914	ZNF587	G2	unique		81627	C1orf25	G2	unique		217908_s_at	55827	DCAF6	G2/M	unique		859681	2977	GUCY1A2	S	unique		SLC20A2	ENSG00000168575	6575	G2-M
IMAGE:767069	AK025583		#N/A	G2	unique		10525	HYOU1	G1/S	unique		219277_s_at	55753	OGDHL	G1/S	unique		852150	2979	GUCA1B	G2/M	unique		SNAI2	ENSG00000019549	6591	G2-M
IMAGE:491544	AA148536	4928	NUP98	G2/M	unique		694	BTG1	G2	unique		217940_s_at	55739	CARKD	G2/M	unique		696341	2983	GUCY1B3	G1/S	unique		SMARCD1	ENSG00000066117	6602	G2-M
IMAGE:42739	R61007	7803	PTP4A1	G2/M	unique		10212	DDX39	M/G1	unique		219536_s_at	55734	ZFP64	M/G1	unique		775237	3013	HIST1H2AD	S	unique		SP1	ENSG00000185591	6667	G1-S
IMAGE:809828	NM_001951	1875	E2F5	G2/M	unique		3880	KRT19	G2/M	unique		222490_at	55718	POLR3E	M/G1	unique		853428	3017	HIST1H2BD	S	unique		SPG7	ENSG00000197912	6687	G2-M
IMAGE:768049	AA426575	6421	SFPQ	G2/M	unique		23476	BRD4	G2	unique		218090_s_at	55717	WDR11	G2	unique		695681	3120	HLA-DQB2	G1/S	unique		SPTBN1	ENSG00000115306	6711	G2-M
IMAGE:1011715	AA229966	54806	AHI1	G2/M	unique		23636	NUP62	G1/S	unique		216501_at	55697	VAC14	G1/S	unique		773337	3141	HLCS	M/G1	unique		TRIM21	ENSG00000132109	6737	G1-S
IMAGE:112906	T75485	5514	PPP1R10	G2/M	unique		3613	IMPA2	G1/S	unique		219648_at	55686	MREG	M/G1	unique		683513	3156	HMGCR	G2	unique		STC1	ENSG00000159167	6781	G1-S
IMAGE:840062	AA490249	473	RERE	G2/M	unique		2119	ETV5	M/G1	unique		219828_at	55684	C9orf86	S	unique		694723	3189	HNRPH3	G2/M	unique		STK10	ENSG00000072786	6793	G2-M
IMAGE:207920	H60423	10246	SLC17A2	G2/M	unique		8614	STC2	G1/S	unique		219343_at	55664	CDC37L1	G2/M	unique		852900	3200	HOXA3	G1/S	unique		SURF6	ENSG00000148296	6838	G2-M
IMAGE:302549	W38326	687	KLF9	G2/M	unique		2261	FGFR3	G1/S	unique		217779_s_at	55629	PNRC2	G2	unique		690158	3201	HOXA4	G1/S	unique		TAF5	ENSG00000148835	6877	G2-M
IMAGE:566760	AA132007	1810	DR1	G2/M	unique		100	ADA	G1/S	unique		213025_at	55623	THUMPD1	M/G1	unique		855239	3202	HOXA5	G1/S	unique		TAF7	ENSG00000178913	6879	G2-M
IMAGE:843069	AA488619	11137	PWP1	G2/M	unique		9572	NR1D1	G1/S	unique		218478_s_at	55596	ZCCHC8	G2	unique		693224	3204	HOXA7	S	unique		TFAP2C	ENSG00000087510	7022	G1-S
IMAGE:590774	AA158169	5603	MAPK13	G2/M	unique		2123	EVI2A	M/G1	unique		222480_at	55585	UBE2Q1	M/G1	unique		866458	3206	HOXA10	G1/S	unique		NR2F1	ENSG00000175745	7025	G1-S
IMAGE:840636	AA487823	6722	SRF	G2/M	unique		8864	PER2	G2/M	unique		219255_x_at	55540	IL17RB	G1/S	unique		866572	3218	HOXB8	G1/S	unique		TGFA	ENSG00000163235	7039	G2-M
IMAGE:471725	AA035450	3708	ITPR1	G2/M	unique		7804	LRP8	G1/S	unique		227812_at	55504	TNFRSF19	G2	unique		685923	3219	HOXB9	G1/S	unique		TGFBR3	ENSG00000069702	7049	G2-M
IMAGE:756596	NM_001394	1846	DUSP4	G2/M	unique		3764	KCNJ8	G1/S	unique		218326_s_at	55366	LGR4	G2/M	unique		688022	3229	HOXC13	G2/M	unique		TGIF1	ENSG00000177426	7050	G2-M
IMAGE:448190	AA702174	329	BIRC2	G2/M	unique		8975	USP13	G2/M	unique		222173_s_at	55357	TBC1D2	G2/M	unique		693566	3234	HOXD8	G1/S	unique		TIA1	ENSG00000116001	7072	G1-S
IMAGE:724932	AA291284	2870	GRK6	G2/M	unique		53340	SPA17	G2	unique		218805_at	55340	GIMAP5	G1/S	unique		844428	3235	HOXD9	G1/S	unique		TOP1	ENSG00000198900	7150	G2-M
IMAGE:789376	AA453335	7296	TXNRD1	G2/M	unique		5328	PLAU	G2	unique		216011_at	55334	SLC39A9	S	unique		691775	3267	HRB	G2/M	unique		TRAF2	ENSG00000127191	7186	G2-M
IMAGE:292996	N69107	7533	YWHAH	G2/M	unique		3575	IL7R	G1/S	unique		218545_at	55297	CCDC91	M/G1	unique		865437	3298	HSF2	G1/S	unique		TRIO	ENSG00000038382	7204	G2-M
IMAGE:897594	AA496879	10921	RNPS1	G2/M	unique		885	CCK	G1/S	unique		225048_at	55274	PHF10	G1/S	unique		849319	3301	DNAJA1	M/G1	unique		TTC4	ENSG00000243725	7268	G2-M
IMAGE:815096	AA465196	7323	UBE2D3	G2/M	unique		5587	PRKD1	G1/S	unique		212406_s_at	55251	PCMTD2	G2/M	unique		690200	3303	HSPA1A	G2/M	unique		TULP3	ENSG00000078246	7289	G1-S
IMAGE:770901	AA434420	5780	PTPN9	G2/M	unique		3622	ING2	G1/S	unique		220643_s_at	55179	FAIM	G2/M	unique		684026	3305	HSPA1L	G2	unique		UBE2D1	ENSG00000072401	7321	G2-M
IMAGE:878744	AA670215	7251	TSG101	G2/M	unique		4978	OPCML	G1/S	unique		218733_at	55167	MSL2	M/G1	unique		850233	3308	HSPA4	G2/M	unique		UNG	ENSG00000076248	7374	G1-S
IMAGE:155064	R71391	8975	USP13	G2/M	unique		6000	RGS7	G1/S	unique		219816_s_at	55147	RBM23	S	unique		843330	3309	HSPA5	M/G1	unique		VASP	ENSG00000125753	7408	G2-M
IMAGE:884462	AA629707	1827	RCAN1	G2/M	unique		9582	APOBEC3B	M/G1	unique		222200_s_at	55108	BSDC1	G2	unique		694042	3310	HSPA6	G2	unique		VCL	ENSG00000035403	7414	G2-M
IMAGE:377641	AA055992	1443	CSH2	G2/M	unique		3268	HRBL	G1/S	unique		219885_at	55106	SLFN12	G2	unique		864847	3312	HSPA8	M/G1	unique		VRK2	ENSG00000028116	7444	G2-M
IMAGE:461759	AA682386	4973	OLR1	G2/M	unique		4325	MMP16	G1/S	unique		227224_at	55103	RALGPS2	G2/M	unique		859739	3321	IGSF3	G1/S	unique		CLIP2	ENSG00000106665	7461	G2-M
IMAGE:740925	AA478338	3620	IDO1	G2/M	unique		5737	PTGFR	M/G1	unique		219164_s_at	55102	ATG2B	G2/M	unique		844039	3329	HSPD1	M/G1	unique		WNT5A	ENSG00000114251	7474	G2-M
IMAGE:298417	N74131	7033	TFF3	G2/M	unique		25840	DKFZP586A0522	G2	unique		220788_s_at	55072	RNF31	G2/M	unique		690139	3337	DNAJB1	G2	unique		WNT9A	ENSG00000143816	7483	G1-S
IMAGE:359597	AA010818	4301	MLLT4	G2/M	unique		81691	LOC81691	G2/M	unique		224688_at	55069	C7orf42	M/G1	unique		845475	3382	ICA1	S	unique		YES1	ENSG00000176105	7525	G2-M
IMAGE:759873	AA423944	10234	LRRC17	G2/M	unique		10634	GAS2L1	G2/M	unique		201410_at	55041	PLEKHB2	M/G1	unique		855231	3398	ID2	G2/M	unique		YY1	ENSG00000100811	7528	G2-M
IMAGE:785415	AA476625	51763	INPP5K	G2/M	unique		3855	KRT7	G1/S	unique		220553_s_at	55015	PRPF39	M/G1	unique		685578	3400	ID4	G1/S	unique		ZFPL1	ENSG00000162300	7542	G1-S
IMAGE:33949	R20005	5635	PRPSAP1	G2/M	unique		4162	MCAM	G1/S	unique		218852_at	55012	PPP2R3C	G2/M	unique		866795	3417	IDH1	G1/S	unique		ZNF22	ENSG00000165512	7570	G2-M
IMAGE:209066	H63492	8465	#N/A	G2/M	unique		25865	PRKD2	G2/M	unique		225517_at	54989	ZNF770	M/G1	unique		845418	3480	IGF1R	S	unique		MZF1	ENSG00000099326	7593	G1-S
IMAGE:429323	AA007395	127	ADH4	G2/M	unique		83604	TMEM47	G1/S	unique		218712_at	54955	C1orf109	G2/M	unique		866968	3482	IGF2R	S	unique		ZNF45	ENSG00000124459	7596	G2-M
IMAGE:896921	AA779401	10873	ME3	G2/M	unique		3205	HOXA9	M/G1	unique		215017_s_at	54874	FNBP1L	G2/M	unique		858050	3491	CYR61	S	unique		ZNF217	ENSG00000171940	7764	G2-M
IMAGE:241736	H91788	6602	SMARCD1	G2/M	unique		2057	EPOR	G2/M	unique		233589_x_at	54863	C9orf167	G1/S	unique		690684	3565	IL4	S	unique		ZYX	ENSG00000159840	7791	G2-M
IMAGE:488422	AA044890	10362	HMG20B	G2/M	unique		9568	GPR51	G1/S	unique		225846_at	54845	ESRP1	G2/M	unique		695756	3574	IL7	S	unique		SLMAP	ENSG00000163681	7871	G2-M
IMAGE:781018	AA446292	6598	SMARCB1	G2/M	unique		2534	FYN	G2	unique		202808_at	54838	C10orf26	G2/M	unique		842881	3576	IL8	S	unique		HSD17B8	ENSG00000204228	7923	G1-S
IMAGE:194214	R83270	7050	TGIF1	G2/M	unique		29015	SLC43A3	G2	unique		221193_s_at	54819	ZCCHC10	G2/M	unique		681237	3600	IL15	S	unique		TFPI2	ENSG00000105825	7980	G2-M
IMAGE:50787	H16833	6715	SRD5A1	G2/M	unique		23273	KIAA0367	G2/M	unique		228328_at	54813	KLHL28	G2/M	unique		689321	3643	INSR	G1/S	unique		ST7	ENSG00000004866	7982	G2-M
IMAGE:897544	AA496997	4000	LMNA	G2/M	unique		171586	ABHD3	G1/S	unique		221569_at	54806	AHI1	G1/S	unique		687627	3659	IRF1	G1/S	unique		UBXN8	ENSG00000104691	7993	G2-M
IMAGE:785459	AA449289	6525	SMTN	G2/M	unique		51021	MRPS16	G1/S	unique		218823_s_at	54793	KCTD9	G2	unique		773425	3687	ITGAX	G1/S	unique		PTP4A2	ENSG00000184007	8073	G2-M
IMAGE:950890	AA608707	3799	KIF5B	G2/M	unique		25903	OLFML2B	M/G1	unique		218761_at	54778	RNF111	G2/M	unique		860842	3696	ITGB8	S	unique		FXR1	ENSG00000114416	8087	G2-M
IMAGE:223661	H87275	2487	FRZB	G2/M	unique		221443	C6orf130	M/G1	unique		220766_at	54766	BTG4	S	unique		774709	3702	ITK	G1/S	unique		PICALM	ENSG00000073921	8301	G2-M
IMAGE:214982	H74163	11135	CDC42EP1	G2/M	unique		222161	DKFZp586I1420	G2/M	unique		222204_s_at	54700	RRN3	G2/M	unique		867263	3716	JAK1	S	unique		FZD4	ENSG00000174804	8322	G1-S
IMAGE:843398	AA489442	650	BMP2	G2/M	unique		57730	KIAA1641	M/G1	unique		222125_s_at	54681	P4HTM	S	unique		859798	3726	JUNB	S	unique		BCAR3	ENSG00000137936	8412	G2-M
IMAGE:796181	AA461110	2621	GAS6	G2/M	unique		84455	KIAA1799	G2/M	unique		218932_at	54680	ZNHIT6	G2/M	unique		774989	3727	JUND	S	unique		DYRK3	ENSG00000143479	8444	G2-M
IMAGE:810452	AA457118	10953	TOMM34	G2/M	unique		256227	MGC87042	G2/M	unique		222791_at	54665	RSBN1	G2	unique		691431	3736	KCNA1	G1/S	unique		CDC42BPA	ENSG00000143776	8476	G2-M
IMAGE:713886	AA284856	1265	CNN2	G2/M	unique		8462	KLF11	M/G1	unique		221712_s_at	54663	WDR74	M/G1	unique		693258	3742	KCNA6	G1/S	unique		PKP4	ENSG00000144283	8502	G2-M
IMAGE:591683	AA147214	1647	GADD45A	G2/M	unique		23753	SDF2L1	G1/S	unique		224701_at	54625	PARP14	M/G1	unique		697735	3746	KCNC1	G1/S	unique		PIK3R3	ENSG00000117461	8503	G1-S
IMAGE:309776	N94588	8837	CFLAR	G2/M	unique		80173	CCDC2	M/G1	unique		219470_x_at	54619	CCNJ	M/G1	unique		689401	3748	KCNC3	G1/S	unique		AGPS	ENSG00000018510	8540	G2-M
IMAGE:823664	AA489619	10600	USP16	G2/M	unique		80254	Cep63	G2/M	unique		219894_at	54551	MAGEL2	S	unique		774280	3759	KCNJ2	G1/S	unique		CDK10	ENSG00000185324	8558	G1-S
IMAGE:730555	AA435948	3337	DNAJB1	G2/M	unique		55714	ODZ3	G1/S	unique		202887_s_at	54541	DDIT4	G2	unique		684598	3770	KCNJ14	G2/M	unique		ASMTL	ENSG00000169093	8623	G2-M
IMAGE:841332	AA487634	397	ARHGDIB	G2/M	unique		64421	DCLRE1C	M/G1	unique		218984_at	54517	PUS7	G1/S	unique		843093	3797	KIF3C	G1/S	unique		JRK	ENSG00000234616	8629	G1-S
IMAGE:246246	N59396	729	C6	G2/M	unique		79791	FBXO31	G2	unique		225355_at	54492	NEURL1B	G2	unique		686809	3799	KIF5B	G2	unique		EIF3J	ENSG00000104131	8669	G2-M
IMAGE:2309141	AI651871	976	ADGRE5	G2/M	unique		26256	CABYR	G2/M	unique		220952_s_at	54477	PLEKHA5	G2	unique		692748	3818	KLKB1	G1/S	unique		EIF4G3	ENSG00000075151	8672	G2-M
IMAGE:364921	AA024656	1500	CTNND1	G2/M	unique		81575	DKFZP434F0318	G2/M	unique		218532_s_at	54463	FAM134B	S	unique		845864	3840	KPNA4	M/G1	unique		JRKL	ENSG00000183340	8690	G2-M
IMAGE:271683	N43826	2534	FYN	G2/M	unique		4160	MC4R	M/G1	unique		209684_at	54453	RIN2	G2	unique		691231	3902	LAG3	G2/M	unique		CDS2	ENSG00000101290	8760	G1-S
IMAGE:143039	R71328	2653	GCSH	G2/M	unique		2018	EMX2	M/G1	unique		219110_at	54433	GAR1	M/G1	unique		870046	3911	LAMA5	G1/S	unique		PEX11B	ENSG00000131779	8799	G1-S
IMAGE:51702	H22856	2805	GOT1	G2/M	unique							221782_at	54431	DNAJC10	G2/M	unique		683466	3915	LAMC1	G2/M	unique		NRP1	ENSG00000099250	8829	G2-M
IMAGE:780958	BG745132		#N/A	G2/M	unique							219726_at	54413	NLGN3	G1/S	unique		691780	3933	LCN1	G2/M	unique		SYNJ2	ENSG00000078269	8871	G1-S
IMAGE:416010	NM_005119	9967	THRAP3	G2/M	unique							220924_s_at	54407	SLC38A2	S	unique		844509	3949	LDLR	G2	unique		SGCE	ENSG00000127990	8910	G2-M
IMAGE:824031	AA490946		#N/A	G2/M	unique							205663_at	54039	PCBP3	S	unique		846410	3964	LGALS8	S	unique		SKAP2	ENSG00000005020	8935	G2-M
IMAGE:73188	NM_017730	54870	QRICH1	G2/M	unique							219796_s_at	53841	CDHR5	G1/S	unique		844440	3977	LIFR	M/G1	unique		TOP3B	ENSG00000100038	8940	G2-M
IMAGE:809703	AK027519	57153	SLC44A2	G2/M	unique							228575_at	53833	IL20RB	G2	unique		859437	3985	LIMK2	G1/S	unique		H1FX	ENSG00000184897	8971	G2-M
IMAGE:344049	W73732		#N/A	G2/M	unique							205406_s_at	53340	SPA17	G2/M	unique		688211	3991	LIPE	G2/M	unique		TAF1A	ENSG00000143498	9015	G2-M
IMAGE:22895	NM_002196	3642	INSM1	G2/M	unique							229796_at	51804	SIX4	G2/M	unique		693324	4005	LMO2	G2/M	unique		BTAF1	ENSG00000095564	9044	G2-M
IMAGE:462861	AA705332		#N/A	G2/M	unique							219660_s_at	51761	ATP8A2	G2/M	unique		859558	4008	LMO7	M/G1	unique		RPL14	ENSG00000188846	9045	G1-S
IMAGE:27098	NM_015516	25987	TSKU	G2/M	unique							208835_s_at	51747	LUC7L3	G2/M	unique		690653	4067	LYN	S	unique		USP10	ENSG00000103194	9100	G2-M
IMAGE:768316	AA495766		#N/A	G2/M	unique							221230_s_at	51742	ARID4B	G2	unique		690090	4071	TM4SF1	G2	unique		MTMR6	ENSG00000139505	9107	G2-M
IMAGE:300590	W07537	10190	TXNDC9	G2/M	unique							203632_s_at	51704	GPRC5B	G1/S	unique		687794	4091	SMAD6	G1/S	unique		MTA1	ENSG00000182979	9112	G2-M
IMAGE:321271	W52941	23779	ARHGAP8	G2/M	unique							205429_s_at	51678	MPP6	G1/S	unique		851192	4094	MAF	S	unique		DDX21	ENSG00000165732	9188	G2-M
IMAGE:487172	AA043796		#N/A	G2/M	unique							222512_at	51667	NUB1	M/G1	unique		695918	4097	MAFG	S	unique		SLC33A1	ENSG00000169359	9197	G2-M
IMAGE:294089	W01974	63909	#N/A	G2/M	unique							218732_at	51651	PTRH2	G1/S	unique		842625	4121	MAN1A1	S	unique		LRRFIP1	ENSG00000124831	9208	G2-M
IMAGE:841641	AA487700	893	#N/A	G2/M	unique							212407_at	51603	METTL13	M/G1	unique		851873	4123	MAN2C1	G1/S	unique		LRRFIP2	ENSG00000093167	9209	G2-M
IMAGE:788273	AA454115		#N/A	G2/M	unique							205571_at	51601	LIPT1	G2/M	unique		859104	4131	MAP1B	G2	unique		STK17A	ENSG00000164543	9263	G2-M
IMAGE:826974	AA521358	57727	NCOA5	G2/M	unique							208190_s_at	51599	LSR	M/G1	unique		683679	4139	MARK1	G1/S	unique		CYTH2	ENSG00000105443	9266	G2-M
IMAGE:366558	AA026669		#N/A	G2/M	unique							203378_at	51585	PCF11	G2/M	unique		774296	4144	MAT2A	G2	unique		TRIP10	ENSG00000125733	9322	G2-M
IMAGE:2018941	AI362799	8568	RRP1	G2/M	unique							212785_s_at	51574	LARP7	G2/M	unique		847450	4146	MATN1	G1/S	unique		TXNL1	ENSG00000091164	9352	G2-M
IMAGE:109314	T80848	56976	#N/A	G2/M	unique							218085_at	51510	CHMP5	G2/M	unique		852780	4166	CHST6	G1/S	unique		PPIG	ENSG00000138398	9360	G2-M
IMAGE:133456	R27345	26118	WSB1	G2/M	unique							203023_at	51491	NOP16	M/G1	unique		852378	4197	MDS1	S	unique		ZFYVE9	ENSG00000157077	9372	G2-M
IMAGE:796767	AA460732	25925	ZNF521	G2/M	unique							218428_s_at	51455	REV1	M/G1	unique		867579	4204	MECP2	G2/M	unique		PLAA	ENSG00000137055	9373	G2-M
IMAGE:511967	AI732416	10595	ERN2	G2/M	unique							218738_s_at	51444	RNF138	G1/S	unique		772829	4208	MEF2C	G2	unique		LIPG	ENSG00000101670	9388	G2-M
IMAGE:248957	H82379	10116	FEM1B	G2/M	unique							215729_s_at	51442	VGLL1	G2/M	unique		844371	4211	MEIS1	S	unique		RECQL5	ENSG00000108469	9400	G2-M
IMAGE:1569636	AI793310		#N/A	G2/M	unique							203429_s_at	51430	C1orf9	G2	unique		867468	4212	MEIS2	G1/S	unique		TJP2	ENSG00000119139	9414	G2-M
IMAGE:824001	AA490935	55122	AKIRIN2	G2/M	unique							219186_at	51341	ZBTB7A	M/G1	unique		690981	4217	MAP3K5	G1/S	unique		FADS2	ENSG00000134824	9415	G2-M
IMAGE:1869870	AI792602		#N/A	G2/M	unique							219179_at	51339	DACT1	G1/S	unique		856912	4238	MFAP3	G2/M	unique		CDYL	ENSG00000153046	9425	G2-M
IMAGE:1646048	AI031571	55710	#N/A	G2/M	unique							218247_s_at	51320	MEX3C	G2	unique		682713	4249	MGAT5	S	unique		HOMER1	ENSG00000152413	9456	G2-M
IMAGE:814094	AA465429	55729	ATF7IP	G2/M	unique							218056_at	51283	BFAR	M/G1	unique		690135	4299	MLLT2	G1/S	unique		RASAL2	ENSG00000075391	9462	G2-M
IMAGE:1759290	AI219094	55790	CSGALNACT1	G2/M	unique							218983_at	51279	C1RL	G2/M	unique		773775	4306	NR3C2	S	unique		PICK1	ENSG00000100151	9463	G2-M
IMAGE:292270	N62475	25904	CNOT10	G2/M	unique							225133_at	51274	KLF3	G2	unique		680957	4332	MNDA	S	unique		ROCK2	ENSG00000134318	9475	G2-M
IMAGE:782832	AA448268	54794	#N/A	G2/M	unique							219267_at	51228	GLTP	M/G1	unique		775113	4335	MNT	G1/S	unique		TBPL1	ENSG00000028839	9519	G2-M
IMAGE:645565	AA204830		#N/A	G2/M	unique							218657_at	51195	RAPGEFL1	M/G1	unique		689219	4345	CD200	G1/S	unique		BAG5	ENSG00000166170	9529	G2-M
IMAGE:810661	AA463982	55658	RNF126	G2/M	unique							217975_at	51186	WBP5	S	unique		684585	4354	MPP1	G1/S	unique		BAG3	ENSG00000151929	9531	G2-M
IMAGE:197512	H52062	64224	HERPUD2	G2/M	unique							220801_s_at	51179	HAO2	S	unique		861063	4358	MPV17	S	unique		BAG2	ENSG00000112208	9532	G2-M
IMAGE:610362	AA171715		#N/A	G2/M	unique							221972_s_at	51150	SDF4	M/G1	unique		681298	4487	MSX1	G2/M	unique		APBA3	ENSG00000011132	9546	G1-S
IMAGE:795803	AA460509	51155	HN1	G2/M	unique							209566_at	51141	INSIG2	S	unique		860650	4515	MTCP1	S	unique		NR1D1	ENSG00000126368	9572	G1-S
IMAGE:264127	N28983	50809	HP1BP3	G2/M	unique							219644_at	51134	CCDC41	M/G1	unique		689235	4534	MTM1	G2	unique		ENTPD4	ENSG00000197217	9583	G1-S
IMAGE:50615	H17513	3305	HSPA1L	G2/M	unique							218549_s_at	51115	FAM82B	G2	unique		842739	4548	MTR	S	unique		NCOR1	ENSG00000141027	9611	G2-M
IMAGE:884719	AA629567	3312	HSPA8	G2/M	unique							222759_at	51111	SUV420H1	M/G1	unique		693882	4602	MYB	G1/S	unique		GCC2	ENSG00000135968	9648	G1-S
IMAGE:210982	H66023	51524	TMEM138	G2/M	unique							217776_at	51109	RDH11	G2/M	unique		854731	4621	MYH3	G2/M	unique		SAFB2	ENSG00000130254	9667	G2-M
IMAGE:115443	T87442	51530	ZC3HC1	G2/M	unique							221444_at	50833	TAS2R16	S	unique		846703	4629	MYH11	G2/M	unique		LRRC14	ENSG00000160959	9684	G1-S
IMAGE:32309	R42713	91734	IDI2	G2/M	unique							224591_at	50809	HP1BP3	G2	unique		854132	4643	MYO1E	G1/S	unique		USP6NL	ENSG00000148429	9712	G2-M
IMAGE:839048	AA487505	23705	CADM1	G2/M	unique							211675_s_at	29969	MDFIC	G2/M	unique		695860	4646	MYO6	S	unique		USP34	ENSG00000115464	9736	G2-M
IMAGE:428338	AA005153	10207	INADL	G2/M	unique							204342_at	29957	SLC25A24	G2/M	unique		682215	4651	MYO10	G2/M	unique		CLSTN3	ENSG00000139182	9746	G2-M
IMAGE:34616	R44371	23510	KCTD2	G2/M	unique							201948_at	29889	GNL2	M/G1	unique		847749	4705	NDUFA10	G2/M	unique		SLK	ENSG00000065613	9748	G2-M
IMAGE:43977	H05099	23199	GSE1	G2/M	unique							218996_at	29844	TFPT	M/G1	unique		866472	4718	NDUFC2	M/G1	unique		TOX	ENSG00000198846	9760	G2-M
IMAGE:809779	AA454740	23338	JADE2	G2/M	unique							221100_at	29113	C6orf15	G1/S	unique		695991	4752	NEK3	M/G1	unique		TBC1D5	ENSG00000131374	9779	G2-M
IMAGE:239958	H82035	9883	POM121	G2/M	unique							218530_at	29109	FHOD1	G1/S	unique		692198	4774	NFIA	G1/S	unique		RB1CC1	ENSG00000023287	9821	G2-M
IMAGE:810008	AA455209	9666	DZIP3	G2/M	unique							218936_s_at	29080	CCDC59	M/G1	unique		681529	4781	NFIB	G1/S	unique		RGP1	ENSG00000107185	9827	G2-M
IMAGE:284583	N64780	23393	#N/A	G2/M	unique							217843_s_at	29079	MED4	G2/M	unique		690308	4790	NFKB1	G2	unique		KIAA0528	ENSG00000111731	9847	G2-M
IMAGE:321574	W32778	57668	#N/A	G2/M	unique							206354_at	28234	SLCO1B3	G2	unique		686973	4796	NFKBIL2	G1/S	unique		TLK1	ENSG00000198586	9874	G2-M
IMAGE:50302	H17272	57168	ASPHD2	G2/M	unique							219229_at	28232	SLCO3A1	G2/M	unique		775172	4801	NFYB	G2	unique		TBC1D4	ENSG00000136111	9882	G2-M
IMAGE:488435	AA047443	4026	LPP	G2/M	unique							219911_s_at	28231	SLCO4A1	G1/S	unique		684190	4814	NINJ1	S	unique		SLC35E2	ENSG00000215790	9906	G1-S
IMAGE:366100	AA071473	4147	MATN2	G2/M	unique							212279_at	27346	TMEM97	G1/S	unique		683547	4821	NKX2-2	S	unique		SUPT7L	ENSG00000119760	9913	G1-S
IMAGE:1858169	AI225067	60492	CCDC90B	G2/M	unique							220737_at	27330	RPS6KA6	G1/S	unique		774063	4843	NOS2A	G1/S	unique		ZBTB5	ENSG00000168795	9925	G1-S
IMAGE:625693	AA186460	84262	PSMG3	G2/M	unique							209814_at	27309	ZNF330	M/G1	unique		775181	4850	CNOT4	G2/M	unique		OXSR1	ENSG00000172939	9943	G2-M
IMAGE:842925	AA489297	84305	PYM1	G2/M	unique							207482_at	27296	TP53TG5	S	unique		685835	4853	NOTCH2	M/G1	unique		DNAJB6	ENSG00000105993	10049	G2-M
IMAGE:344274	W73811	51585	PCF11	G2/M	unique							207207_at	27288	RBMXL2	G1/S	unique		771961	4855	NOTCH4	S	unique		RAD50	ENSG00000113522	10111	G2-M
IMAGE:712401	AA281652	5293	PIK3CD	G2/M	unique							202731_at	27250	PDCD4	G2/M	unique		862939	4860	NP	M/G1	unique		NAMPT	ENSG00000105835	10135	G2-M
IMAGE:814270	AA459213		#N/A	G2/M	unique							218946_at	27247	NFU1	G2/M	unique		861406	4869	NPM1	M/G1	unique		TOB1	ENSG00000141232	10140	G2-M
IMAGE:781366	AA448402	9939	RBM8A	G2/M	unique							214581_x_at	27242	TNFRSF21	G2	unique		851261	4899	NRF1	G2/M	unique		AKAP9	ENSG00000127914	10142	G2-M
IMAGE:324154	AA284276	57190	SEPN1	G2/M	unique							218230_at	27236	ARFIP1	G2/M	unique		860964	4902	NRTN	G1/S	unique		FAM13A	ENSG00000138640	10144	G2-M
IMAGE:731039	AA421470	57108	SETD8P1	G2/M	unique							204847_at	27107	ZBTB11	M/G1	unique		688616	4920	ROR2	G1/S	unique		LHFPL2	ENSG00000145685	10184	G2-M
IMAGE:950092	AA598400	6428	SRSF3	G2/M	unique							221125_s_at	27094	KCNMB3	G1/S	unique		693638	4928	NUP98	G2/M	unique		MPHOSPH10	ENSG00000124383	10199	G2-M
IMAGE:288695	N59206	6760	SS18	G2/M	unique							209935_at	27032	ATP2C1	G2/M	unique		861630	4929	NR4A2	G1/S	unique		HNRNPR	ENSG00000125944	10236	G2-M
IMAGE:222025	H85557	6782	HSPA13	G2/M	unique							213097_s_at	27000	DNAJC2	M/G1	unique		689925	4948	OCA2	G1/S	unique		DCAF7	ENSG00000136485	10238	G2-M
IMAGE:129865	R19158		#N/A	G2/M	unique							210520_at	26998	FETUB	G1/S	unique		694026	4976	OPA1	M/G1	unique		ZMPSTE24	ENSG00000084073	10269	G2-M
IMAGE:1568205	AI733267	23118	TAB2	G2/M	unique							218064_s_at	26993	AKAP8L	G1/S	unique		697993	5005	ORM2	G2	unique		STAG1	ENSG00000118007	10274	G2-M
IMAGE:49164	H16591	7412	VCAM1	G2/M	unique							218566_s_at	26973	CHORDC1	M/G1	unique		773269	5013	OTX1	S	unique		BET1	ENSG00000105829	10282	G2-M
IMAGE:306621	N95041		#N/A	G2/M	unique							209102_s_at	26959	HBP1	G2	unique		696219	5029	P2RY2	G2/M	unique		SPEG	ENSG00000072195	10290	G1-S
IMAGE:246869	N59119	7756	ZNF207	G2/M	unique							205135_s_at	26747	NUFIP1	M/G1	unique		685083	5047	PAEP	M/G1	unique		PAK4	ENSG00000130669	10298	G2-M
IMAGE:665774	AA193254	1977	EIF4E	M/G1	unique							212685_s_at	26608	TBL2	M/G1	unique		856160	5048	PAFAH1B1	G2/M	unique		SNAPC5	ENSG00000174446	10302	G2-M
IMAGE:838829	AA481769	10765	KDM5B	M/G1	unique							208520_at	26532	OR10H3	G1/S	unique		865436	5087	PBX1	G1/S	unique		CCNO	ENSG00000152669	10309	G1-S
IMAGE:256680	H96392	80321	CEP70	M/G1	unique							220739_s_at	26505	CNNM3	G1/S	unique		870526	5094	PCBP2	G1/S	unique		WARS2	ENSG00000116874	10352	G2-M
IMAGE:843319	AA485958	3267	AGFG1	M/G1	unique							221667_s_at	26353	HSPB8	S	unique		693682	5100	PCDH8	G1/S	unique		PRMT5	ENSG00000100462	10419	G2-M
IMAGE:744050	AA629264	9265	CYTH3	M/G1	unique							208509_s_at	26333	OR7A17	G1/S	unique		852160	5101	PCDH9	G1/S	unique		SEC24B	ENSG00000138802	10427	G2-M
IMAGE:813845	AA453730	10073	SNUPN	M/G1	unique							213262_at	26278	SACS	M/G1	unique		696345	5154	PDGFA	M/G1	unique		C1D	ENSG00000197223	10438	G2-M
IMAGE:731356	AA416787	10226	PLIN3	M/G1	unique							218432_at	26273	FBXO3	G2	unique		866028	5156	PDGFRA	S	unique		FAM3C	ENSG00000196937	10447	G2-M
IMAGE:471200	AA033532	51042	ZNF593	M/G1	unique							208550_x_at	26251	KCNG2	S	unique		846526	5178	PEG3	G1/S	unique		LRRC41	ENSG00000132128	10489	G2-M
IMAGE:265874	N20996	4782	NFIC	M/G1	unique							235195_at	26190	FBXW2	M/G1	unique		691054	5187	PER1	G1/S	unique		SYNCRIP	ENSG00000135316	10492	G2-M
IMAGE:773208	AA425650	9323	#N/A	M/G1	unique							212804_s_at	26130	GAPVD1	G2/M	unique		693384	5190	PEX6	G1/S	unique		ENOX2	ENSG00000165675	10495	G2-M
IMAGE:868630	AA664389	8848	TSC22D1	M/G1	unique							201296_s_at	26118	WSB1	G2	unique		844587	5194	PEX13	G1/S	unique		SEMA4B	ENSG00000185033	10509	G2-M
IMAGE:280750	N47469	23528	ZNF281	M/G1	unique							213410_at	26098	C10orf137	M/G1	unique		870255	5238	PGM3	M/G1	unique		SEMA3C	ENSG00000075223	10512	G2-M
IMAGE:136814	R36085	6446	SGK1	M/G1	unique							216670_at	26085	KLK13	G1/S	unique		859895	5253	PHF2	S	unique		NOP56	ENSG00000101361	10528	G2-M
IMAGE:897806	AA598526	3091	HIF1A	M/G1	unique							212131_at	26065	LSM14A	G2/M	unique		693574	5255	PHKA1	S	unique		LEPREL2	ENSG00000110811	10536	G2-M
IMAGE:268778	N36599	5573	PRKAR1A	M/G1	unique							202318_s_at	26054	SENP6	M/G1	unique		771996	5260	PHKG1	G2	unique		TM9SF1	ENSG00000100926	10548	G2-M
IMAGE:840600	AA488027	2782	GNB1	M/G1	unique							213140_s_at	26039	SS18L1	M/G1	unique		681953	5287	PIK3C2B	G1/S	unique		RPP38	ENSG00000152464	10557	G2-M
IMAGE:45138	H07899	7424	VEGFC	M/G1	unique							210970_s_at	25998	IBTK	G2/M	unique		860611	5316	PKNOX1	G2	unique		SLC19A2	ENSG00000117479	10560	G2-M
IMAGE:788832	AA450062	9518	GDF15	M/G1	unique							218418_s_at	25959	KANK2	G1/S	unique		773658	5324	PLAG1	G1/S	unique		TACC2	ENSG00000138162	10579	G2-M
IMAGE:898235	AA598628	10146	G3BP1	M/G1	unique							209889_at	25956	SEC31B	S	unique		687052	5325	PLAGL1	S	unique		PAIP1	ENSG00000172239	10605	G2-M
IMAGE:756401	AA482117	6009	RHEB	M/G1	unique							205087_at	25950	RWDD3	G2/M	unique		697106	5328	PLAU	G2	unique		TRIM16	ENSG00000221926	10626	G2-M
IMAGE:626531	AA186327	10492	SYNCRIP	M/G1	unique							202553_s_at	25949	SYF2	G2	unique		857641	5337	PLD1	G1/S	unique		GMEB1	ENSG00000162419	10691	G2-M
IMAGE:509943	AA052960	1736	DKC1	M/G1	unique							214766_s_at	25909	AHCTF1	M/G1	unique		683149	5366	PMAIP1	S	unique		AP4B1	ENSG00000134262	10717	G1-S
IMAGE:234539	H78234	56995	TULP4	M/G1	unique							212749_s_at	25898	RCHY1	M/G1	unique		851108	5371	PML	G2/M	unique		RAI1	ENSG00000108557	10743	G2-M
IMAGE:197520	H51992	8202	NCOA3	M/G1	unique							225281_at	25871	C3orf17	M/G1	unique		868530	5387	PMS2L3	S	unique		41526	ENSG00000184640	10801	G2-M
IMAGE:1734450	AI188173	4193	MDM2	M/G1	unique							203427_at	25842	ASF1A	G2	unique		870160	5500	PPP1CB	M/G1	unique		HSPH1	ENSG00000120694	10808	G2-M
IMAGE:230370	H75530	1398	CRK	M/G1	unique							212483_at	25836	NIPBL	M/G1	unique		858313	5501	PPP1CC	M/G1	unique		PDE10A	ENSG00000112541	10846	G1-S
IMAGE:950445	NM_002715	5515	PPP2CA	M/G1	unique							222014_x_at	25821	MTO1	G2/M	unique		846673	5520	PPP2R2A	G2/M	unique		TSPAN9	ENSG00000011105	10867	G1-S
IMAGE:591653	AA160400	3928	#N/A	M/G1	unique							212144_at	25777	SUN2	M/G1	unique		695037	5527	PPP2R5C	G2/M	unique		EHMT2	ENSG00000204371	10919	G2-M
IMAGE:768643	AA425630	11163	NUDT4	M/G1	unique							219522_at	24147	FJX1	M/G1	unique		682798	5529	PPP2R5E	M/G1	unique		STIP1	ENSG00000168439	10963	G2-M
IMAGE:504461	AA152183	8564	KMO	M/G1	unique							203595_s_at	24138	IFIT5	G2	unique		852592	5532	PPP3CB	G2/M	unique		IFI44L	ENSG00000137959	10964	G2-M
IMAGE:128302	R11526	5763	PTMS	M/G1	unique							215460_x_at	23774	BRD1	M/G1	unique		684786	5533	PPP3CC	G2	unique		RAB32	ENSG00000118508	10981	G2-M
IMAGE:878184	NM_006339	10362	HMG20B	M/G1	unique							219250_s_at	23767	FLRT3	G1/S	unique		868594	5562	PRKAA1	G1/S	unique		CCDC85B	ENSG00000175602	11007	G2-M
IMAGE:896949	AA779417	3156	HMGCR	M/G1	unique							208869_s_at	23710	GABARAPL1	G2	unique		683592	5563	PRKAA2	G1/S	unique		TLK2	ENSG00000146872	11011	G2-M
IMAGE:853938	AA644679	8655	DYNLL1	M/G1	unique							218113_at	23670	TMEM2	G1/S	unique		697177	5569	PKIA	G1/S	unique		LIAS	ENSG00000121897	11019	G2-M
IMAGE:240961	H90899	1832	DSP	M/G1	unique							203730_s_at	23660	ZKSCAN5	G2	unique		772564	5579	PRKCB1	G1/S	unique		RBPMS	ENSG00000157110	11030	G2-M
IMAGE:845502	AI791165	3799	KIF5B	M/G1	unique							204458_at	23659	PLA2G15	M/G1	unique		772965	5581	PRKCE	G1/S	unique		OGFR	ENSG00000060491	11054	G2-M
IMAGE:840775	AA486088	10766	TOB2	M/G1	unique							202904_s_at	23658	LSM5	G2/M	unique		685399	5587	PRKD1	G1/S	unique		WWP2	ENSG00000198373	11060	G2-M
IMAGE:461770	AA682392	2168	FABP1	M/G1	unique							209921_at	23657	SLC7A11	G2	unique		774825	5600	MAPK11	S	unique		BTN3A2	ENSG00000186470	11118	G2-M
IMAGE:163579	H14230	5864	RAB3A	M/G1	unique							211472_at	23654	PLXNB2	G1/S	unique		845850	5611	DNAJC3	G1/S	unique		KIF3A	ENSG00000131437	11127	G1-S
IMAGE:841203	AA486728	7414	VCL	M/G1	unique							209049_s_at	23613	ZMYND8	G2	unique		689548	5629	PROX1	G1/S	unique		CLASRP	ENSG00000104859	11129	G2-M
IMAGE:435470	AA701502	5154	PDGFA	M/G1	unique							209845_at	23608	MKRN1	M/G1	unique		863142	5660	PSAP	S	unique		KAT7	ENSG00000136504	11143	G2-M
IMAGE:289551	N62761	8087	FXR1	M/G1	unique							203593_at	23607	CD2AP	G2/M	unique		688071	5670	PSG2	S	unique		NUDT4	ENSG00000173598	11163	G2-M
IMAGE:727390	AA403083	5663	PSEN1	M/G1	unique							209431_s_at	23598	PATZ1	M/G1	unique		681094	5713	PSMD7	M/G1	unique		MAP4K5	ENSG00000012983	11183	G2-M
IMAGE:130242	R22624	1022	CDK7	M/G1	unique							218943_s_at	23586	DDX58	M/G1	unique		862607	5717	PSMD11	G2/M	unique		PKP3	ENSG00000184363	11187	G2-M
IMAGE:307553	N95249	3845	KRAS	M/G1	unique							206719_at	23546	SYNGR4	G1/S	unique		862574	5728	PTEN	G2/M	unique		ABCB8	ENSG00000197150	11194	G1-S
IMAGE:204335	NM_013230	934	#N/A	M/G1	unique							38892_at	23506	KIAA0240	G2	unique		842719	5743	PTGS2	S	unique		SEC23IP	ENSG00000107651	11196	G2-M
IMAGE:868652	AA664406	721	C4B	M/G1	unique							204044_at	23475	QPRT	G1/S	unique		683001	5744	PTHLH	S	unique		AKAP11	ENSG00000023516	11215	G2-M
IMAGE:281145	N50959	314	AOC2	M/G1	unique							217504_at	23460	ABCA6	G1/S	unique		687314	5747	PTK2	G2	unique		AKAP2	ENSG00000241978	11217	G2-M
IMAGE:839094	AA488737	1411	CRYBA1	M/G1	unique							218878_s_at	23411	SIRT1	G2	unique		858547	5771	PTPN2	G2/M	unique		TREX1	ENSG00000213689	11277	G1-S
IMAGE:484535	AA036974	8639	AOC3	M/G1	unique							209864_at	23401	FRAT2	M/G1	unique		684011	5782	PTPN12	G2	unique		PNKP	ENSG00000039650	11284	G1-S
IMAGE:1017349	AA548037		#N/A	M/G1	unique							213329_at	23380	SRGAP2	M/G1	unique		692485	5783	PTPN13	G1/S	unique		RRAS2	ENSG00000133818	22800	G2-M
IMAGE:825842	NM_001634	262	AMD1	M/G1	unique							201493_s_at	23369	PUM2	G2	unique		850353	5791	PTPRE	S	unique		RASA3	ENSG00000185989	22821	G2-M
IMAGE:898096	AA598795		#N/A	M/G1	unique							212193_s_at	23367	LARP1	G1/S	unique		688180	5801	PTPRR	G2	unique		DOLK	ENSG00000175283	22845	G2-M
IMAGE:510571	AB046767	57668	#N/A	M/G1	unique							212232_at	23360	FNBP4	G2/M	unique		864296	5813	PURA	G2/M	unique		ZNF507	ENSG00000168813	22847	G2-M
IMAGE:50578	AL161981	23413	NCS1	M/G1	unique							212660_at	23338	PHF15	M/G1	unique		681885	5816	PVALB	G2	unique		AAK1	ENSG00000115977	22848	G2-M
IMAGE:866633	NM_014962	22903	BTBD3	M/G1	unique							212760_at	23304	UBR2	G2	unique		690622	5819	PVRL2	G2/M	unique		ICK	ENSG00000112144	22858	G2-M
IMAGE:647514	AA199733		#N/A	M/G1	unique							220347_at	23293	SMG6	S	unique		689527	5861	RAB1A	G2/M	unique		TRAPPC8	ENSG00000153339	22878	G2-M
IMAGE:142122	R69355	60312	AFAP1	M/G1	unique							212611_at	23220	DTX4	G2/M	unique		867731	5866	RAB3IL1	G1/S	unique		ABLIM3	ENSG00000173210	22885	G2-M
IMAGE:149013	R82299	262	AMD1	M/G1	unique							209567_at	23212	RRS1	M/G1	unique		849750	5873	RAB27A	S	unique		DENND3	ENSG00000105339	22898	G1-S
IMAGE:1869329	AI269958	9531	BAG3	M/G1	unique							212723_at	23210	JMJD6	M/G1	unique		857248	5877	RABIF	G1/S	unique		TRAK1	ENSG00000182606	22906	G2-M
IMAGE:293830	N63911	55291	PPP6R3	M/G1	unique							213395_at	23209	MLC1	G1/S	unique		696272	5880	RAC2	G2/M	unique		SACM1L	ENSG00000211456	22908	G2-M
IMAGE:47665	H11572	10712	FAM189B	M/G1	unique							212088_at	23203	PMPCA	M/G1	unique		847074	5887	RAD23B	G2/M	unique		KIFAP3	ENSG00000075945	22920	G2-M
IMAGE:113856	T77451	893	#N/A	M/G1	unique							212536_at	23200	ATP11B	M/G1	unique		695151	5966	REL	G1/S	unique		RPIA	ENSG00000153574	22934	G2-M
IMAGE:859586	AA668681	998	CDC42	M/G1	unique							212612_at	23186	RCOR1	G2	unique		692120	5991	RFX3	S	unique		PAXIP1	ENSG00000157212	22976	G1-S
IMAGE:272192	N35493		#N/A	M/G1	unique							216945_x_at	23178	PASK	G1/S	unique		773196	5994	RFXAP	G1/S	unique		NT5C2	ENSG00000076685	22978	G2-M
IMAGE:782362	AA432275	84213	#N/A	M/G1	unique							212675_s_at	23177	CEP68	G2/M	unique		693461	5998	RGS3	G2/M	unique		LIMCH1	ENSG00000064042	22998	G2-M
IMAGE:782176	AA431203	10049	DNAJB6	M/G1	unique							214662_at	23160	WDR43	M/G1	unique		856790	6002	RGS12	S	unique		FNBP1	ENSG00000187239	23048	G2-M
IMAGE:126230	R06252	51341	ZBTB7A	M/G1	unique							213056_at	23150	FRMD4B	G2	unique		775192	6004	RGS16	G1/S	unique		NCOA6	ENSG00000198646	23054	G2-M
IMAGE:809788	AA454745	55140	ELP3	M/G1	unique							213630_at	23148	NACAD	G1/S	unique		858960	6009	RHEB	G2	unique		SETD1B	ENSG00000139718	23067	G2-M
IMAGE:137655	R37888	55791	LRIF1	M/G1	unique							215065_at	23133	PHF8	G1/S	unique		851964	6047	RNF4	G2/M	unique		HECW1	ENSG00000002746	23072	G1-S
IMAGE:120749	T95423		#N/A	M/G1	unique							212966_at	23119	HIC2	G2/M	unique		695668	6095	RORA	S	unique		MYCBP2	ENSG00000005810	23077	G2-M
IMAGE:1536236	AA923560	79650	USB1	M/G1	unique							213304_at	23116	FAM179B	G2/M	unique		774671	6097	RORC	G2	unique		ARHGAP26	ENSG00000145819	23092	G2-M
IMAGE:308446	W24963	54819	ZCCHC10	M/G1	unique							203737_s_at	23082	PPRC1	G1/S	unique		856037	6158	RPL28	G2/M	unique		CLASP2	ENSG00000163539	23122	G2-M
IMAGE:767163	AA424663	55646	LYAR	M/G1	unique							212474_at	23080	AVL9	M/G1	unique		857089	6198	RPS6KB1	G2	unique		SMC5	ENSG00000198887	23137	G2-M
IMAGE:784016	AA443698	55003	PAK1IP1	M/G1	unique							209307_at	23075	SWAP70	G2	unique		690405	6236	RRAD	S	unique		ZZEF1	ENSG00000074755	23140	G1-S
IMAGE:50238	H16996	55048	VPS37C	M/G1	unique							215584_at	23072	HECW1	G1/S	unique		695926	6304	SATB1	G1/S	unique		CIC	ENSG00000079432	23152	G1-S
IMAGE:813149	AA456695	8349	HIST2H2BE	M/G1	unique							212267_at	23063	WAPAL	G2/M	unique		862601	6307	SC4MOL	M/G1	unique		CLCC1	ENSG00000121940	23155	G1-S
IMAGE:290240	N92184	51574	LARP7	M/G1	unique							211828_s_at	23043	TNIK	G1/S	unique		682636	6331	SCN5A	S	unique		EFR3A	ENSG00000132294	23167	G2-M
IMAGE:447509	AA702254	3111	HLA-DOA	M/G1	unique							212513_s_at	23032	USP33	G2/M	unique		852823	6382	SDC1	G1/S	unique		RTF1	ENSG00000137815	23168	G2-M
IMAGE:204111	H61884	80273	GRPEL1	M/G1	unique							212496_s_at	23030	KDM4B	G2/M	unique		864622	6386	SDCBP	M/G1	unique		ZCCHC14	ENSG00000140948	23174	G2-M
IMAGE:209383	H64096	3312	HSPA8	M/G1	unique							210425_x_at	23015	GOLGA8A	S	unique		682315	6397	SEC14L1	S	unique		41525	ENSG00000164402	23176	G1-S
IMAGE:33874	R23666	51503	CWC15	M/G1	unique							208988_at	22992	KDM2A	G2/M	unique		846891	6400	SEL1L	G2/M	unique		PASK	ENSG00000115687	23178	G1-S
IMAGE:261393	H98963	29097	CNIH4	M/G1	unique							212422_at	22984	PDCD11	G1/S	unique		690714	6414	SEPP1	M/G1	unique		DIP2A	ENSG00000160305	23181	G1-S
IMAGE:144902	R78498	51524	TMEM138	M/G1	unique							212504_at	22982	DIP2C	G1/S	unique		854978	6421	SFPQ	M/G1	unique		LARP4B	ENSG00000107929	23185	G2-M
IMAGE:823696	AA489640	3434	IFIT1	M/G1	unique							209155_s_at	22978	NT5C2	M/G1	unique		867167	6424	SFRP4	G1/S	unique		FAM168A	ENSG00000054965	23201	G1-S
IMAGE:242952	H95712	3608	ILF2	M/G1	unique							212825_at	22976	PAXIP1	G1/S	unique		853999	6426	SFRS1	M/G1	unique		ZC3H4	ENSG00000130749	23211	G2-M
IMAGE:882497	AA676604	9643	MORF4L2	M/G1	unique							205664_at	22944	KIN	G2/M	unique		687834	6427	SFRS2	G2/M	unique		PRRC2C	ENSG00000117523	23215	G2-M
IMAGE:587010	AA133685	9646	CTR9	M/G1	unique							212973_at	22934	RPIA	G1/S	unique		773747	6430	SFRS5	G1/S	unique		RHOBTB2	ENSG00000008853	23221	G1-S
IMAGE:1655729	AI023801	23199	GSE1	M/G1	unique							205821_at	22914	KLRK1	G1/S	unique		694759	6452	SH3BP2	G1/S	unique		DNAJC9	ENSG00000213551	23234	G1-S
IMAGE:811067	AA485621	23152	CIC	M/G1	unique							202797_at	22908	SACM1L	M/G1	unique		774714	6470	SHMT1	G1/S	unique		PDS5A	ENSG00000121892	23244	G2-M
IMAGE:811918	AA454989	22903	BTBD3	M/G1	unique							202946_s_at	22903	BTBD3	G2/M	unique		695538	6474	SHOX2	G1/S	unique		SOGA2	ENSG00000168502	23255	G2-M
IMAGE:754311	AA479402	57181	SLC39A10	M/G1	unique							202220_at	22889	KIAA0907	M/G1	unique		856489	6480	SIAT1	G1/S	unique		PPIP5K2	ENSG00000145725	23262	G2-M
IMAGE:345056	W72798	57169	ZNFX1	M/G1	unique							203956_at	22880	MORC2	M/G1	unique		692391	6505	SLC1A1	G1/S	unique		MGA	ENSG00000174197	23269	G2-M
IMAGE:490971	AA136692	57668	#N/A	M/G1	unique							203607_at	22876	INPP5F	M/G1	unique		866930	6507	SLC1A3	G2/M	unique		TSPYL4	ENSG00000187189	23270	G1-S
IMAGE:200307	R96804	114223	#N/A	M/G1	unique							206713_at	22854	NTNG1	S	unique		856166	6510	SLC1A5	G1/S	unique		KIAA0664	ENSG00000132361	23277	G2-M
IMAGE:300276	N79745	51170	HSD17B11	M/G1	unique							205938_at	22843	PPM1E	G1/S	unique		858325	6517	SLC2A4	G1/S	unique		FBXW11	ENSG00000072803	23291	G2-M
IMAGE:141361	R63841	51334	PRR16	M/G1	unique							205594_at	22834	ZNF652	G2/M	unique		694447	6525	SMTN	G2/M	unique		ATMIN	ENSG00000166454	23300	G2-M
IMAGE:484933	AA037466		#N/A	M/G1	unique							203347_s_at	22823	MTF2	G2/M	unique		682269	6542	SLC7A2	G1/S	unique		EHBP1	ENSG00000115504	23301	G2-M
IMAGE:178255	H46748	84736	#N/A	M/G1	unique							204135_at	11259	FILIP1L	S	unique		691489	6578	SLCO2A1	G2/M	unique		TRIM2	ENSG00000109654	23321	G2-M
IMAGE:743588	AA609463	91673	#N/A	M/G1	unique							236129_at	11227	GALNT5	G2	unique		866334	6595	SMARCA2	S	unique		SYNM	ENSG00000182253	23336	G1-S
IMAGE:149809	H00625		#N/A	M/G1	unique							215501_s_at	11221	DUSP10	S	unique		850232	6601	SMARCC2	S	unique		U2SURP	ENSG00000163714	23350	G2-M
IMAGE:135688	R32406	84724	#N/A	M/G1	unique							203598_s_at	11193	WBP4	G2/M	unique		694475	6609	SMPD1	S	unique		PSD3	ENSG00000156011	23362	G2-M
IMAGE:1858786	AI224867	79149	ZSCAN5A	M/G1	unique							220091_at	11182	SLC2A6	M/G1	unique		854445	6617	SNAPC1	G2	unique		LARP1	ENSG00000155506	23367	G2-M
IMAGE:562067	AA211524	83745	#N/A	M/G1	unique							218645_at	11179	ZNF277	G2/M	unique		686210	6623	SNCG	S	unique		PUM2	ENSG00000055917	23369	G2-M
IMAGE:186887	R83260	79028	#N/A	M/G1	unique							208468_at	11166	SOX21	G1/S	unique		689664	6638	SNRPN	S	unique		CRTC1	ENSG00000105662	23373	G2-M
IMAGE:827144	AA521243	9801	MRPL19	M/G1	unique							220183_s_at	11162	NUDT6	G2	unique		854599	6651	SON	G2	unique		KIAA0947	ENSG00000164151	23379	G2-M
IMAGE:592491	AA160583	28973	MRPS18B	M/G1	unique							216888_at	11155	LDB3	G1/S	unique		772137	6657	SOX2	G1/S	unique		FBXO46	ENSG00000177051	23403	G1-S
IMAGE:810979	AA459419	51116	MRPS2	M/G1	unique							210278_s_at	11154	AP4S1	M/G1	unique		775077	6667	SP1	G1/S	unique		CAPN7	ENSG00000131375	23473	G2-M
IMAGE:82173	T68917	28955	DEXI	M/G1	unique							220387_s_at	11147	HHLA3	G2/M	unique		856144	6670	SP3	G2	unique		BRD4	ENSG00000141867	23476	G2-M
IMAGE:2338271	AI912047	4774	NFIA	M/G1	unique							204693_at	11135	CDC42EP1	M/G1	unique		682553	6674	SPAG1	S	unique		ISCU	ENSG00000136003	23479	G2-M
IMAGE:124138	R01238		#N/A	M/G1	unique							209846_s_at	11118	BTN3A2	G2/M	unique		688229	6675	UAP1	G2	unique		KIAA0240	ENSG00000112624	23506	G2-M
IMAGE:510060	AA053452	51585	PCF11	M/G1	unique							61874_at	11094	C9orf7	G1/S	unique		774830	6694	SPP2	S	unique		KAT6B	ENSG00000156650	23522	G2-M
IMAGE:342082	W60310	5530	PPP3CA	M/G1	unique							211513_s_at	11054	OGFR	M/G1	unique		686870	6713	SQLE	G2	unique		CDC42EP4	ENSG00000179604	23580	G2-M
IMAGE:711826	AA281057	9712	USP6NL	M/G1	unique							213083_at	11046	SLC35D2	G2/M	unique		689484	6716	SRD5A2	G2	unique		OPN3	ENSG00000054277	23596	G2-M
IMAGE:1962510	AI254200	23521	RPL13A	M/G1	unique							212997_s_at	11011	TLK2	G2/M	unique		690807	6770	STAR	M/G1	unique		AMACR	ENSG00000242110	23600	G1-S
IMAGE:795877	AA460152	10769	PLK2	M/G1	unique							205185_at	11005	SPINK5	G2/M	unique		859213	6813	STXBP2	G1/S	unique		CD2AP	ENSG00000198087	23607	G2-M
IMAGE:137245	R36160	10274	STAG1	M/G1	unique							218882_s_at	10885	WDR3	M/G1	unique		867671	6838	SURF6	G2/M	unique		BACE1	ENSG00000186318	23621	G1-S
IMAGE:204545	H58644	84168	ANTXR1	M/G1	unique							206023_at	10874	NMU	G2/M	unique		867501	6846	XCL2	G1/S	unique		HSPBP1	ENSG00000133265	23640	G2-M
IMAGE:1521977	AA906997	58516	FAM60A	M/G1	unique							205264_at	10849	CD3EAP	M/G1	unique		694012	6867	TACC1	S	unique		LDOC1	ENSG00000182195	23641	G1-S
IMAGE:448059	AA702684	9868	TOMM70A	M/G1	unique							204809_at	10845	CLPX	G2/M	unique		688834	6874	TAF4	G2/M	unique		SLC7A11	ENSG00000151012	23657	G2-M
IMAGE:666425	AA232856	7150	TOP1	M/G1	unique							221514_at	10813	UTP14A	G1/S	unique		691721	6879	TAF7	G2	unique		LSM5	ENSG00000106355	23658	G2-M
IMAGE:361097	AA017199		#N/A	M/G1	unique							212900_at	10802	SEC24A	M/G1	unique		859184	6929	TCF3	G2/M	unique		PISD	ENSG00000241878	23761	G2-M
IMAGE:788745	AA449975	10671	DCTN6	M/G1	unique							206098_at	10773	ZBTB6	M/G1	unique		860020	7039	TGFA	G2	unique		SUN2	ENSG00000100242	25777	G2-M
IMAGE:742792	AA400474	11055	ZPBP	M/G1	unique							201939_at	10769	PLK2	G2	unique		847090	7043	TGFB3	G1/S	unique		BAMBI	ENSG00000095739	25805	G2-M
IMAGE:594693	AA165312	3022	#N/A	S	unique							222243_s_at	10766	TOB2	M/G1	unique		690464	7050	TGIF	G2	unique		ASF1A	ENSG00000111875	25842	G2-M
IMAGE:447715	AA702781	8365	HIST1H4H	S	unique							201549_x_at	10765	KDM5B	G2/M	unique		695050	7058	THBS2	M/G1	unique		MOB4	ENSG00000115540	25843	G2-M
IMAGE:838774	AA457566	92815	HIST3H2A	S	unique							208314_at	10692	RRH	G1/S	unique		854162	7080	TITF1	G1/S	unique		YIPF3	ENSG00000137207	25844	G2-M
IMAGE:359191	AA010110	26353	HSPB8	S	unique							222870_s_at	10678	B3GNT2	M/G1	unique		869699	7082	TJP1	G2	unique		MMACHC	ENSG00000132763	25974	G2-M
IMAGE:133454	R27457	54407	SLC38A2	S	unique							204341_at	10626	TRIM16	G2/M	unique		853294	7095	TLOC1	M/G1	unique		TIPARP	ENSG00000163659	25976	G2-M
IMAGE:795603	AA460012	6581	SLC22A3	S	unique							202811_at	10617	STAMBP	S	unique		687731	7098	TLR3	G1/S	unique		IBTK	ENSG00000005700	25998	G2-M
IMAGE:884438	AA629687	4780	NFE2L2	S	unique							202814_s_at	10614	HEXIM1	M/G1	unique		681162	7126	TNFAIP1	G2	unique		OSBPL3	ENSG00000070882	26031	G2-M
IMAGE:1570365	AA932642	7593	MZF1	S	unique							201491_at	10598	AHSA1	G1/S	unique		774519	7127	TNFAIP2	G2/M	unique		SUSD5	ENSG00000173705	26032	G2-M
IMAGE:782712	AA447971	10746	MAP3K2	S	unique							203433_at	10588	MTHFS	G1/S	unique		771633	7150	TOP1	G2/M	unique		SIPA1L1	ENSG00000197555	26037	G2-M
IMAGE:28012	R40794	8473	OGT	S	unique							202289_s_at	10579	TACC2	G2/M	unique		864679	7156	TOP3A	S	unique		DNM3	ENSG00000197959	26052	G1-S
IMAGE:26249	R20729	6456	SH3GL2	S	unique							222030_at	10572	SIVA1	G1/S	unique		687082	7161	TP73	S	unique		SENP6	ENSG00000112701	26054	G2-M
IMAGE:1475200	AA858390	828	CAPS	S	unique							218098_at	10564	ARFGEF2	G2/M	unique		690756	7162	TPBG	S	unique		LSM14A	ENSG00000257103	26065	G2-M
IMAGE:898265	AA598965	6430	SRSF5	S	unique							209681_at	10560	SLC19A2	G2/M	unique		870528	7185	TRAF1	S	unique		FAM127B	ENSG00000203950	26071	G1-S
IMAGE:144893	R78550	10905	MAN1A2	S	unique							202299_s_at	10542	HBXIP	M/G1	unique		869415	7187	TRAF3	G2/M	unique		TANC2	ENSG00000170921	26115	G2-M
IMAGE:122239	T98662	6230	RPS25	S	unique							201932_at	10489	LRRC41	M/G1	unique		865158	7189	TRAF6	G2/M	unique		WSB1	ENSG00000109046	26118	G2-M
IMAGE:147834	NM_006526	7764	ZNF217	S	unique							212887_at	10484	SEC23A	M/G1	unique		860991	7248	TSC1	G2/M	unique		TCTN3	ENSG00000119977	26123	G2-M
IMAGE:40303	R52961	6464	SHC1	S	unique							209786_at	10473	HMGN4	G2/M	unique		869930	7274	TTPA	G1/S	unique		KIAA1279	ENSG00000198954	26128	G2-M
IMAGE:196387	R91502	1244	ABCC2	S	unique							212774_at	10472	ZNF238	M/G1	unique		684931	7289	TULP3	S	unique		FBXL5	ENSG00000118564	26234	G2-M
IMAGE:788355	AA453028	10734	STAG3	S	unique							207345_at	10468	FST	S	unique		850738	7296	TXNRD1	S	unique		MYCBP	ENSG00000214114	26292	G2-M
IMAGE:1841916	AI220203	434	ASIP	S	unique							203629_s_at	10466	COG5	G2	unique		849035	7321	UBE2D1	G2/M	unique		SERGEF	ENSG00000129158	26297	G1-S
IMAGE:207869	H60279	9481	SLC25A27	S	unique							201889_at	10447	FAM3C	G2/M	unique		850182	7323	UBE2D3	M/G1	unique		HSPB8	ENSG00000152137	26353	G1-S
IMAGE:296476	W00975	8850	KAT2B	S	unique							210924_at	10439	OLFM1	G1/S	unique		860119	7334	UBE2N	G2/M	unique		PCOLCE2	ENSG00000163710	26577	G2-M
IMAGE:897768	AA598507	1294	COL7A1	S	unique							200056_s_at	10438	C1D	M/G1	unique		848402	7337	UBE3A	G2/M	unique		OSTF1	ENSG00000134996	26578	G2-M
IMAGE:162533	H27986	8543	LMO4	S	unique							202798_at	10427	SEC24B	M/G1	unique		859599	7343	UBTF	G2/M	unique		CHORDC1	ENSG00000110172	26973	G2-M
IMAGE:195911	R92717	1122	CHML	S	unique							207845_s_at	10393	ANAPC10	G2/M	unique		851559	7368	UGT8	S	unique		DNAJC2	ENSG00000105821	27000	G2-M
IMAGE:546600	AA084517	11080	DNAJB4	S	unique							221073_s_at	10392	NOD1	G1/S	unique		848995	7374	UNG	G1/S	unique		ACAD8	ENSG00000151498	27034	G1-S
IMAGE:361639	W96268	2730	GCLM	S	unique							206384_at	10368	CACNG3	S	unique		855662	7430	VIL2	G2/M	unique		STAU2	ENSG00000040341	27067	G1-S
IMAGE:292612	N68557		#N/A	S	unique							210719_s_at	10362	HMG20B	M/G1	unique		868902	7433	VIPR1	S	unique		EIF2C2	ENSG00000123908	27161	G2-M
IMAGE:279399	BG461671	54094	#N/A	S	unique							213293_s_at	10346	TRIM22	G2	unique		854502	7456	WASPIP	S	unique		TNRC6A	ENSG00000090905	27327	G2-M
IMAGE:343343	AL138836	1955	MEGF9	S	unique							204808_s_at	10329	TMEM5	G1/S	unique		690915	7466	WFS1	G1/S	unique		GOLIM4	ENSG00000173905	27333	G2-M
IMAGE:770992	AA428252		#N/A	S	unique							219540_at	10308	ZNF267	M/G1	unique		850997	7534	YWHAZ	G1/S	unique		TOR1B	ENSG00000136816	27348	G2-M
IMAGE:136117	NM_017693	54841	BIVM	S	unique							209157_at	10294	DNAJA2	M/G1	unique		857902	7536	SF1	G1/S	unique		OSTM1	ENSG00000081087	28962	G2-M
IMAGE:1575311	AB067516		#N/A	S	unique							201738_at	10289	EIF1B	G2	unique		691586	7541	ZFP161	G1/S	unique		HIPK2	ENSG00000064393	28996	G2-M
IMAGE:470914	NM_018991	54441	STAG3L1	S	unique							200071_at	10285	SMNDC1	M/G1	unique		774237	7547	ZIC3	G1/S	unique		ZC3H7A	ENSG00000122299	29066	G2-M
IMAGE:625616	AA186613		#N/A	S	unique							201829_at	10276	NET1	G2/M	unique		865818	7552	ZNF6	G1/S	unique		NDUFAF4	ENSG00000123545	29078	G2-M
IMAGE:841217	AA486738	583	BBS2	S	unique							214787_at	10260	DENND4A	G2/M	unique		843278	7554	ZNF8	G1/S	unique		CCDC59	ENSG00000133773	29080	G2-M
IMAGE:666038	AA193608		#N/A	S	unique							222083_at	10249	GLYAT	G1/S	unique		865727	7555	ZNF9	M/G1	unique		GTPBP8	ENSG00000163607	29083	G2-M
IMAGE:160672	H25041	734	OSGIN2	S	unique							212800_at	10228	STX6	G1/S	unique		861943	7569	ZNF21	G2	unique		MYLIP	ENSG00000007944	29116	G1-S
IMAGE:155799	AI820755	64403	CDH24	S	unique							202122_s_at	10226	PLIN3	M/G1	unique		684836	7570	ZNF22	M/G1	unique		ANKRD11	ENSG00000167522	29123	G2-M
IMAGE:30114	R41227		#N/A	S	unique							203780_at	10205	MPZL2	G2/M	unique		851465	7572	ZNF24	M/G1	unique		PACSIN3	ENSG00000165912	29763	G2-M
IMAGE:813275	AA455940	9829	DNAJC6	S	unique							212885_at	10199	MPHOSPH10	M/G1	unique		686712	7574	ZNF26	G2/M	unique		TMOD3	ENSG00000138594	29766	G2-M
IMAGE:49693	H15159		#N/A	S	unique							218379_at	10179	RBM7	G2/M	unique		868771	7581	ZNF33A	G1/S	unique		TRA2A	ENSG00000164548	29896	G2-M
IMAGE:858510	AA774082	55712	#N/A	S	unique							202073_at	10133	OPTN	G2/M	unique		866649	7597	ZNF46	G1/S	unique		FAM216A	ENSG00000204856	29902	G2-M
IMAGE:61386	T40891	55719	SLF2	S	unique							212367_at	10116	FEM1B	G2/M	unique		864999	7626	ZNF75	G2/M	unique		SLC25A24	ENSG00000085491	29957	G2-M
IMAGE:277808	N47593	56204	FAM214A	S	unique							220357_s_at	10110	SGK2	G1/S	unique		771912	7693	ZNF134	G2/M	unique		CDIP1	ENSG00000089486	29965	G2-M
IMAGE:700557	AA291183	65117	RSRC2	S	unique							210578_at	10107	TRIM10	G1/S	unique		851455	7694	ZNF135	G1/S	unique		LRP12	ENSG00000147650	29967	G2-M
IMAGE:121798	T98201	54491	FAM105A	S	unique							208736_at	10094	ARPC3	G2/M	unique		688726	7718	ZNF165	G2	unique		NRBF2	ENSG00000148572	29982	G2-M
IMAGE:293177	N63866	55347	ABHD10	S	unique							218612_s_at	10078	TSSC4	M/G1	unique		863218	7750	ZNF198	G1/S	unique		PILRB	ENSG00000121716	29990	G2-M
IMAGE:1700401	AI792390	64427	TTC31	S	unique							209015_s_at	10049	DNAJB6	M/G1	unique		681119	7753	ZNF202	G2/M	unique		TLX3	ENSG00000164438	30012	G2-M
IMAGE:1853497	AI243595	64770	CCDC14	S	unique							43544_at	10025	MED16	G2/M	unique		862466	7756	ZNF207	G2/M	unique		ARHGEF4	ENSG00000136002	50649	G2-M
IMAGE:782306	AA431233	65055	REEP1	S	unique							209451_at	10010	TANK	G2	unique		856339	7761	ZNF214	G1/S	unique		TMED5	ENSG00000117500	50999	G2-M
IMAGE:488149	AA057266	80263	TRIM45	S	unique							209028_s_at	10006	ABI1	G2	unique		692946	7769	ZNF226	S	unique		NMD3	ENSG00000169251	51068	G2-M
IMAGE:418380	W92787	65250	C5orf42	S	unique							209732_at	9976	CLEC2B	G2	unique		863985	7803	PTP4A1	G1/S	unique		THAP4	ENSG00000176946	51078	G2-M
IMAGE:302997	N91145	55602	CDKN2AIP	S	unique							201987_at	9969	MED13	G2	unique		843381	7813	EVI5	G2	unique		SIDT2	ENSG00000149577	51092	G1-S
IMAGE:296797	N74086	54876	DCAF16	S	unique							214275_at	9968	MED12	G1/S	unique		692223	7844	RNF103	G1/S	unique		TRNT1	ENSG00000072756	51095	G2-M
IMAGE:461465	AA705035	63899	NSUN3	S	unique							221085_at	9966	TNFSF15	G2	unique		684366	7873	ARMET	G2/M	unique		ABHD5	ENSG00000011198	51099	G1-S
IMAGE:205445	H59954	3005	H1F0	S	unique							219697_at	9956	HS3ST2	S	unique		772071	7905	C5orf18	M/G1	unique		FAM108B1	ENSG00000107362	51104	G2-M
IMAGE:838662	AA457232	29115	SAP30BP	S	unique							205100_at	9945	GFPT2	G1/S	unique		680939	7918	BAT4	G1/S	unique		SUV420H1	ENSG00000110066	51111	G2-M
IMAGE:264162	N20480	29092	LINC00339	S	unique							214113_s_at	9939	RBM8A	M/G1	unique		867255	7919	BAT1	M/G1	unique		RNFT1	ENSG00000189050	51136	G2-M
IMAGE:263342	H99997	51526	OSER1	S	unique							209280_at	9902	MRC2	G1/S	unique		771819	7975	MAFK	S	unique		HN1	ENSG00000189159	51155	G2-M
IMAGE:278483	N98655	55556	ENOSF1	S	unique							205551_at	9899	SV2B	G1/S	unique		690473	7993	D8S2298E	M/G1	unique		ZNF580	ENSG00000213015	51157	G2-M
IMAGE:594172	AA169496	84571	#N/A	S	unique							204589_at	9891	NUAK1	G2	unique		682363	8000	PSCA	G1/S	unique		TUBD1	ENSG00000108423	51174	G2-M
IMAGE:588840	AA209430		#N/A	S	unique							209222_s_at	9885	OSBPL2	M/G1	unique		687115	8019	BRD3	S	unique		WBP5	ENSG00000185222	51186	G1-S
IMAGE:49356	H15101	23015	GOLGA8A	S	unique							202375_at	9871	SEC24D	G2/M	unique		862074	8028	MLLT10	G2/M	unique		CPA4	ENSG00000128510	51200	G2-M
IMAGE:26171	R12847	23312	DMXL2	S	unique							213043_s_at	9862	MED24	G2/M	unique		848493	8034	SLC25A16	M/G1	unique		C6orf203	ENSG00000130349	51250	G1-S
IMAGE:950450	AA599094	22836	RHOBTB3	S	unique							238653_at	9860	LRIG2	G2/M	unique		683381	8085	MLL2	G2/M	unique		TBC1D7	ENSG00000145979	51256	G1-S
IMAGE:195960	R92643	23077	MYCBP2	S	unique							204373_s_at	9857	CEP350	G2	unique		861955	8091	HMGA2	G2	unique		FAM13B	ENSG00000031003	51306	G2-M
IMAGE:50383	H17868	57698	SHTN1	S	unique							204291_at	9849	ZNF518A	G2/M	unique		846466	8110	DPF3	G1/S	unique		THEM6	ENSG00000130193	51337	G1-S
IMAGE:152617	R49810	80855	#N/A	S	unique							204513_s_at	9844	ELMO1	G1/S	unique		692201	8148	TAF15	S	unique		ZBTB7A	ENSG00000178951	51341	G2-M
IMAGE:487087	AA045414	51141	INSIG2	S	unique							204720_s_at	9829	DNAJC6	S	unique		773878	8153	ARHN	S	unique		POP5	ENSG00000167272	51367	G1-S
IMAGE:1461141	AA868020	58486	ZBED5	S	unique							242260_at	9782	MATR3	M/G1	unique		868440	8202	NCOA3	G2/M	unique		FAM8A1	ENSG00000137414	51439	G1-S
IMAGE:1735742	AI139629	84325	#N/A	S	unique							203614_at	9724	UTP14C	G2/M	unique		694250	8233	U2AF1L2	G2	unique		NOP16	ENSG00000048162	51491	G2-M
IMAGE:243878	N39195	79070	KDELC1	S	unique							227103_s_at	9718	ECE2	M/G1	unique		851142	8321	FZD1	G1/S	unique		C20orf111	ENSG00000132823	51526	G1-S
IMAGE:278570	N99168	4286	MITF	S	unique							204761_at	9712	USP6NL	G2	unique		691443	8324	FZD7	M/G1	unique		ZNF581	ENSG00000171425	51545	G1-S
IMAGE:843249	AA486027	4664	NAB1	S	unique							217168_s_at	9709	HERPUD1	G2	unique		847398	8325	FZD8	G1/S	unique		ESF1	ENSG00000089048	51575	G2-M
IMAGE:79743	T63201		#N/A	S	unique							201166_s_at	9698	PUM1	G2	unique		694523	8349	HIST2H2BE	G1/S	unique		PCF11	ENSG00000165494	51585	G2-M
IMAGE:47096	H11130	63902	#N/A	S	unique							201769_at	9685	CLINT1	G2/M	unique		775396	8370	HIST2H4	G1/S	unique		TRIM33	ENSG00000197323	51592	G2-M
IMAGE:220376	H86877	7150	TOP1	S	unique							219848_s_at	9668	ZNF432	M/G1	unique		856434	8408	ULK1	S	unique		KLF13	ENSG00000169926	51621	G2-M
IMAGE:79525	T82439	5412	UBL3	S	unique							213186_at	9666	DZIP3	G2	unique		689685	8412	BCAR3	G2	unique		MPP6	ENSG00000105926	51678	G2-M
IMAGE:451907	AA706968	11130	ZWINT	S	unique							203049_s_at	9652	TTC37	G2/M	unique		689657	8435	SOAT2	G2/M	unique		PADI3	ENSG00000142619	51702	G2-M
IMAGE:1541659	AA913262	993	CDC25A	G1/S	redundant							202060_at	9646	CTR9	G2/M	unique		689629	8445	DYRK2	M/G1	unique		RAB23	ENSG00000112210	51715	G1-S
IMAGE:786067	AA448659	994	CDC25B	G2/M	redundant							211113_s_at	9619	ABCG1	S	unique		774806	8462	KLF11	G1/S	unique		ERAP1	ENSG00000164307	51752	G2-M
IMAGE:281585	N51201	996	CDC27	G2/M	redundant							211471_s_at	9609	RAB36	S	unique		773075	8473	OGT	S	unique		TM7SF3	ENSG00000064115	51768	G1-S
IMAGE:703633	AA278629	1163	CKS1B	G2	redundant							204076_at	9583	ENTPD4	G2/M	unique		857238	8493	PPM1D	G1/S	unique		RSF1	ENSG00000048649	51773	G2-M
IMAGE:359119	AA010065	1164	CKS2	G2/M	redundant							206632_s_at	9582	APOBEC3B	G2/M	unique		849337	8497	PPFIA4	G1/S	unique		TPCN1	ENSG00000186815	53373	G2-M
IMAGE:768172	AA424790	1719	DHFR	S	redundant							218002_s_at	9547	CXCL14	S	unique		848753	8507	ENC1	G2	unique		FGFRL1	ENSG00000127418	53834	G1-S
IMAGE:824776	AA489055	1719	DHFR	S	redundant							209317_at	9533	POLR1C	M/G1	unique		690666	8519	IFITM1	M/G1	unique		PPIL3	ENSG00000240344	53938	G1-S
IMAGE:244205	N52980	1719	DHFR	S	redundant							217911_s_at	9531	BAG3	G2/M	unique		772302	8543	LMO4	G1/S	unique		C21orf58	ENSG00000160298	54058	G1-S
IMAGE:1055762	AA628231	3070	HELLS	S	redundant							218171_at	9525	VPS4B	G2	unique		685943	8559	PRPF18	G2	unique		RIPK4	ENSG00000183421	54101	G2-M
IMAGE:292933	N69491	3833	KIFC1	G2	redundant							216202_s_at	9517	SPTLC2	M/G1	unique		867276	8563	C22orf19	G1/S	unique		SSH1	ENSG00000084112	54434	G2-M
IMAGE:824962	AA489087	3838	KPNA2	G2	redundant							222162_s_at	9510	ADAMTS1	G1/S	unique		869866	8607	RUVBL1	G2/M	unique		MIOS	ENSG00000164654	54468	G2-M
IMAGE:130204	R21530	4173	MCM4	G1/S	redundant							220634_at	9496	TBX4	G1/S	unique		857485	8609	KLF7	S	unique		NLE1	ENSG00000073536	54475	G2-M
IMAGE:531402	AA075920	4174	MCM5	G1/S	redundant							201811_x_at	9467	SH3BP5	M/G1	unique		682796	8612	PPAP2C	G1/S	unique		DGCR8	ENSG00000128191	54487	G1-S
IMAGE:855390	AA663995	4175	MCM6	G1/S	redundant							222062_at	9466	IL27RA	G1/S	unique		684860	8620	NPFF	G2/M	unique		NEURL1B	ENSG00000214357	54492	G2-M
IMAGE:1587847	AA976533	4175	MCM6	G1/S	redundant							213793_s_at	9456	HOMER1	G1/S	unique		689481	8650	NUMB	G2/M	unique		CPVL	ENSG00000106066	54504	G2-M
IMAGE:510228	AA053556	4288	MKI67	G2/M	redundant							218696_at	9451	EIF2AK3	G2	unique		774104	8654	PDE5A	G1/S	unique		DHX29	ENSG00000067248	54505	G2-M
IMAGE:630013	AA219061	4436	MSH2	G1/S	redundant							218181_s_at	9448	MAP4K4	M/G1	unique		692020	8655	DNCL1	G2/M	unique		FAM35A	ENSG00000122376	54537	G2-M
IMAGE:462926	AA682321	4751	NEK2	G2/M	redundant							217731_s_at	9445	ITM2B	G2/M	unique		845555	8665	EIF3S5	G2/M	unique		INO80	ENSG00000128908	54617	G2-M
IMAGE:789182	AA450264	5111	PCNA	G1/S	redundant							204350_s_at	9443	MED7	G2	unique		686559	8669	EIF3S1	G2/M	unique		P4HTM	ENSG00000178467	54681	G1-S
IMAGE:770880	AA434502	5558	PRIM2	S	redundant							221517_s_at	9440	MED17	G2/M	unique		684013	8671	SLC4A4	G2	unique		GPN2	ENSG00000142751	54707	G2-M
IMAGE:811150	AA486455	5905	RANGAP1	G2	redundant							203100_s_at	9425	CDYL	M/G1	unique		687086	8718	TNFRSF25	G2/M	unique		MBTD1	ENSG00000011258	54799	G2-M
IMAGE:624627	AA187351	6241	RRM2	S	redundant							223716_s_at	9406	ZRANB2	G1/S	unique		687340	8773	SNAP23	G2	unique		AFTPH	ENSG00000119844	54812	G2-M
IMAGE:366971	AA026682	7153	TOP2A	G2	redundant							221298_s_at	9376	SLC22A8	S	unique		861889	8774	NAPG	G2/M	unique		BIVM	ENSG00000134897	54841	G2-M
IMAGE:489595	AA099034	7398	USP1	S	redundant							205422_s_at	9358	ITGBL1	G2/M	unique		866620	8812	CCNK	G2/M	unique		TOR4A	ENSG00000198113	54863	G2-M
IMAGE:1581685	AA970066	7398	USP1	S	redundant							204440_at	9308	CD83	G1/S	unique		695793	8837	CFLAR	G2	unique		PALMD	ENSG00000099260	54873	G1-S
IMAGE:789091	NM_003512	8334	HIST1H2AC	S	redundant							206020_at	9306	SOCS6	G2/M	unique		844169	8850	PCAF	S	unique		TEX10	ENSG00000136891	54881	G2-M
IMAGE:781089	AA430241	9232	PTTG1	M/G1	redundant							208537_at	9294	S1PR2	G1/S	unique		844277	8871	SYNJ2	S	unique		PQLC2	ENSG00000040487	54896	G1-S
IMAGE:686172	AA262212	9787	DLGAP5	G2/M	redundant							206489_s_at	9229	DLGAP1	S	unique		855495	8905	AP1S2	G2	unique		TRMT10C	ENSG00000174173	54931	G2-M
IMAGE:713127	AA283006	10051	SMC4	G2	redundant							215538_at	9215	LARGE	S	unique		857429	8933	CXX1	S	unique		LPCAT2	ENSG00000087253	54947	G2-M
IMAGE:2307015	AI652290	10615	SPAG5	G2/M	redundant							203164_at	9197	SLC33A1	M/G1	unique		694715	8945	BTRC	G2/M	unique		SSH3	ENSG00000172830	54961	G2-M
IMAGE:825265	AA504204	10714	POLD3	G1/S	redundant							204278_s_at	9166	EBAG9	G2/M	unique		856538	8974	P4HA2	G2/M	unique		FAM118A	ENSG00000100376	55007	G2-M
IMAGE:769921	AA430504	11065	UBE2C	G2	redundant							202855_s_at	9123	SLC16A3	G1/S	unique		857031	8976	WASL	G1/S	unique		NOL8	ENSG00000198000	55035	G2-M
IMAGE:46862	H10809	11113	CIT	G2/M	redundant							214429_at	9107	MTMR6	G2	unique		694210	8999	CDKL2	G1/S	unique		ENOX1	ENSG00000120658	55068	G2-M
IMAGE:1540227	AA936183	22974	TPX2	G2/M	redundant							202745_at	9101	USP8	G2/M	unique		855916	9014	TAF1B	G2/M	unique		UACA	ENSG00000137831	55075	G2-M
IMAGE:2308994	AI654707	22974	TPX2	G2/M	redundant							207213_s_at	9099	USP2	G1/S	unique		683047	9015	TAF1A	G2	unique		TMEM51	ENSG00000171729	55092	G2-M
IMAGE:796469	AA460432	29089	UBE2T	S	redundant							218182_s_at	9076	CLDN1	S	unique		689003	9025	RNF8	G2/M	unique		SLFN12	ENSG00000172123	55106	G1-S
IMAGE:366414	AA026429	29128	UHRF1	G1/S	redundant							205328_at	9071	CLDN10	G1/S	unique		686397	9043	SPAG9	G2	unique		PLEKHJ1	ENSG00000104886	55111	G1-S
IMAGE:813586	AA447662	51053	GMNN	G1/S	redundant							219938_s_at	9050	PSTPIP2	G2/M	unique		858189	9052	GPCR5A	S	unique		SLC6A15	ENSG00000072041	55117	G2-M
IMAGE:951241	AA620485	51203	NUSAP1	G2	redundant							219529_at	9022	CLIC3	M/G1	unique		690407	9069	CLDN12	G2	unique		AKIRIN2	ENSG00000135334	55122	G2-M
IMAGE:1056214	AA621026	51343	FZR1	G2	redundant							210087_s_at	9019	MPZL1	G1/S	unique		773541	9080	CLDN9	G1/S	unique		MTPAP	ENSG00000107951	55149	G2-M
IMAGE:785897	AA449637	51512	GTSE1	G2/M	redundant							206613_s_at	9015	TAF1A	M/G1	unique		696680	9094	UNC119	G1/S	unique		SDAD1	ENSG00000198301	55153	G2-M
IMAGE:126650	R06944	51514	DTL	G1/S	redundant							204805_s_at	8971	H1FX	G2	unique		865561	9107	MTMR6	G2/M	unique		TBCCD1	ENSG00000113838	55171	G2-M
IMAGE:810947	AA459619	54820	NDE1	G2/M	redundant							217388_s_at	8942	KYNU	M/G1	unique		686267	9110	MTMR4	G1/S	unique		DNAAF2	ENSG00000165506	55172	G2-M
IMAGE:302080	N79612	54820	NDE1	G2/M	redundant							212824_at	8939	FUBP3	G2/M	unique		869856	9194	SLC16A7	G1/S	unique		ZNF532	ENSG00000074657	55205	G2-M
IMAGE:1540236	AA936181	55355	HJURP	G2	redundant							218700_s_at	8934	RAB7L1	M/G1	unique		844525	9208	LRRFIP1	M/G1	unique		ARL8B	ENSG00000134108	55207	G2-M
IMAGE:590253	AA147792	55632	G2E3	G2/M	redundant							214093_s_at	8880	FUBP1	M/G1	unique		848282	9229	DLGAP1	S	unique		SETD5	ENSG00000168137	55209	G2-M
IMAGE:234045	H66982	55632	G2E3	G2/M	redundant							212321_at	8879	SGPL1	G2/M	unique		689867	9252	RPS6KA5	S	unique		TRIM62	ENSG00000116525	55223	G1-S
IMAGE:591095	AA158346	64710	NUCKS1	M/G1	redundant							203240_at	8857	FCGBP	G1/S	unique		858961	9255	SCYE1	M/G1	unique		RAVER2	ENSG00000162437	55225	G1-S
IMAGE:814769	AA455328	79682	CENPU	S	redundant							207202_s_at	8856	NR1I2	G1/S	unique		688790	9262	STK17B	G2	unique		WDR41	ENSG00000164253	55255	G2-M
IMAGE:587992	AA130595	81611	ANP32E	G2/M	redundant							204996_s_at	8851	CDK5R1	S	unique		691948	9266	PSCD2	S	unique		TMEM19	ENSG00000139291	55266	G2-M
IMAGE:731095	AA421409	83540	NUF2	G2/M	redundant							204900_x_at	8819	SAP30	G2/M	unique		697217	9342	SNAP29	G1/S	unique		PSPC1	ENSG00000121390	55269	G2-M
IMAGE:753198	AA406456	83879	CDCA7	G1/S	redundant							215772_x_at	8801	SUCLG2	G2	unique		773061	9368	SLC9A3R1	G1/S	unique		UEVLD	ENSG00000151116	55293	G2-M
IMAGE:723930	AA292522	84904	ARHGEF39	G2	redundant							202658_at	8799	PEX11B	S	unique		857316	9406	ZNF265	M/G1	unique		KLHL26	ENSG00000167487	55295	G2-M
IMAGE:786592	AA452256	9406	ZRANB2	G1/S	redundant							209295_at	8795	TNFRSF10B	M/G1	unique		854902	9422	ZNF264	G2/M	unique		ZNF444	ENSG00000167685	55311	G2-M
IMAGE:451504	AA707321	5411	PNN	G1/S	redundant							220000_at	8778	SIGLEC5	G1/S	unique		867091	9425	CDYL	G2	unique		AP5S1	ENSG00000125843	55317	G1-S
IMAGE:302221	N77828		#N/A	G1/S	redundant							209130_at	8773	SNAP23	M/G1	unique		692232	9481	SLC25A27	G1/S	unique		ABHD10	ENSG00000144827	55347	G1-S
IMAGE:288677	N62402		#N/A	G1/S	redundant							208405_s_at	8763	CD164	M/G1	unique		691492	9495	AKAP5	G1/S	unique		DNAJA4	ENSG00000140403	55466	G2-M
IMAGE:268711	N25936		#N/A	G1/S	redundant							205610_at	8736	MYOM1	G1/S	unique		867290	9497	SLC4A7	M/G1	unique		GOLGA2B	ENSG00000238105	55592	G1-S
IMAGE:627688	AA197344		#N/A	G1/S	redundant							208264_s_at	8669	EIF3J	G2/M	unique		860910	9506	GAGEC1	S	unique		RNPC3	ENSG00000185946	55599	G1-S
IMAGE:73953	T55197		#N/A	G1/S	redundant							200595_s_at	8661	EIF3A	G2/M	unique		866133	9508	ADAMTS3	G1/S	unique		CCDC132	ENSG00000004766	55610	G2-M
IMAGE:665082	AA194941		#N/A	G1/S	redundant							200703_at	8655	DYNLL1	G2/M	unique		846036	9510	ADAMTS1	G1/S	unique		AMBRA1	ENSG00000110497	55626	G2-M
IMAGE:925762	AI732373		#N/A	G1/S	redundant							207545_s_at	8650	NUMB	G2/M	unique		680910	9531	BAG3	G2/M	unique		BTBD2	ENSG00000133243	55643	G2-M
IMAGE:461494	AA705050		#N/A	G1/S	redundant							222101_s_at	8642	DCHS1	G1/S	unique		680962	9586	CREB5	S	unique		ARHGEF40	ENSG00000165801	55701	G2-M
IMAGE:1837950	AI220472		#N/A	G1/S	redundant							36553_at	8623	ASMTL	M/G1	unique		868381	9589	WTAP	G2	unique		CCDC88A	ENSG00000115355	55704	G2-M
IMAGE:41132	R59026		#N/A	G1/S	redundant							213228_at	8622	PDE8B	G1/S	unique		861089	9620	CELSR1	G2/M	unique		ATF7IP	ENSG00000171681	55729	G2-M
IMAGE:1557085	AA923168		#N/A	G1/S	redundant							206753_at	8608	RDH16	G1/S	unique		693604	9639	ARHGEF10	M/G1	unique		FAM222B	ENSG00000173065	55731	G1-S
IMAGE:2029071	AI253072		#N/A	G1/S	redundant							207469_s_at	8544	PIR	G2/M	unique		859909	9647	PPM1F	G2/M	unique		WDR12	ENSG00000138442	55759	G2-M
IMAGE:1652927	AI080987		#N/A	G1/S	redundant							227558_at	8535	CBX4	G2/M	unique		684138	9666	DZIP3	G2/M	unique		EXOC1	ENSG00000090989	55763	G1-S
IMAGE:149245	R82522		#N/A	G1/S	redundant							207704_s_at	8522	GAS7	S	unique		772362	9687	GREB1	G1/S	unique		CSGALNACT1	ENSG00000147408	55790	G2-M
IMAGE:1032734	AA664350		#N/A	G1/S	redundant							201424_s_at	8451	CUL4A	G2/M	unique		849620	9726	KIAA0296	G1/S	unique		LRIF1	ENSG00000121931	55791	G2-M
IMAGE:143654	R76060		#N/A	G1/S	redundant							202971_s_at	8445	DYRK2	G2/M	unique		688606	9729	KIAA0408	G1/S	unique		RNF130	ENSG00000113269	55819	G1-S
IMAGE:359733	AA011308		#N/A	G1/S	redundant							206410_at	8431	NR0B2	G1/S	unique		863277	9747	KIAA0738	G1/S	unique		WWC3	ENSG00000047644	55841	G2-M
IMAGE:126541	R06761		#N/A	G1/S	redundant							204032_at	8412	BCAR3	G2	unique		684961	9750	C6orf32	S	unique		TMEM165	ENSG00000134851	55858	G2-M
IMAGE:156283	R73481		#N/A	G1/S	redundant							208927_at	8405	SPOP	G2	unique		774039	9754	STARD8	G2/M	unique		ERBB2IP	ENSG00000112851	55914	G1-S
IMAGE:754628	AA436252		#N/A	G1/S	redundant							221375_at	8390	OR1G1	G1/S	unique		775183	9762	ProSAPiP1	G1/S	unique		KIAA1217	ENSG00000120549	56243	G2-M
IMAGE:202704	H53878		#N/A	G1/S	redundant							221388_at	8383	OR1A1	S	unique		774560	9766	KIAA0247	G1/S	unique		RPRM	ENSG00000177519	56475	G2-M
IMAGE:878517	AA775845		#N/A	G1/S	redundant							203706_s_at	8324	FZD7	G2/M	unique		856212	9779	TBC1D5	S	unique		JPH1	ENSG00000104369	56704	G1-S
IMAGE:626842	AA191424		#N/A	G1/S	redundant							209922_at	8315	BRAP	M/G1	unique		697907	9781	RNF144	S	unique		TMEM167B	ENSG00000215717	56900	G2-M
IMAGE:753028	AA436456		#N/A	G1/S	redundant							213467_at	8153	RND2	S	unique		846813	9794	MAML1	M/G1	unique		FEM1C	ENSG00000145780	56929	G2-M
IMAGE:289847	N62074		#N/A	G1/S	redundant							208025_s_at	8091	HMGA2	G2	unique		865508	9804	TOMM20	G2/M	unique		DUSP22	ENSG00000112679	56940	G1-S
IMAGE:565734	AA135809		#N/A	G1/S	redundant							227527_at	8085	MLL2	M/G1	unique		850534	9813	KIAA0494	G2/M	unique		ATXN7L3	ENSG00000087152	56970	G2-M
IMAGE:415023	W93100		#N/A	G1/S	redundant							204964_s_at	8082	SSPN	G1/S	unique		858192	9815	GIT2	G2	unique		CDC42SE2	ENSG00000158985	56990	G2-M
IMAGE:364255	AA021549		#N/A	G1/S	redundant							209959_at	8013	NR4A3	G1/S	unique		694476	9836	LCMT2	G1/S	unique		CHPT1	ENSG00000111666	56994	G2-M
IMAGE:726311	AI821587		#N/A	G1/S	redundant							226206_at	7975	MAFK	G2/M	unique		853698	9877	KIAA0663	S	unique		C1orf63	ENSG00000117616	57035	G2-M
IMAGE:454469	AA677337		#N/A	G1/S	redundant							201498_at	7874	USP7	M/G1	unique		844537	9886	RHOBTB1	S	unique		SALL4	ENSG00000101115	57167	G1-S
IMAGE:47630	H11376		#N/A	G1/S	redundant							220424_at	7827	NPHS2	G1/S	unique		868460	9895	KIAA0329	G2	unique		ZNFX1	ENSG00000124201	57169	G2-M
IMAGE:462655	AA705010		#N/A	G1/S	redundant							200730_s_at	7803	PTP4A1	M/G1	unique		846098	9898	UBAP2L	G1/S	unique		SLC39A10	ENSG00000196950	57181	G2-M
IMAGE:295594	N72576		#N/A	G1/S	redundant							205186_at	7802	DNALI1	G1/S	unique		863757	9902	MRC2	G1/S	unique		ANKRD50	ENSG00000151458	57182	G2-M
IMAGE:241282	H91219		#N/A	G1/S	redundant							203739_at	7764	ZNF217	G2	unique		695584	9913	STAF65(gamma)	S	unique		NIPAL3	ENSG00000001461	57185	G2-M
IMAGE:815255	AA481283		#N/A	G1/S	redundant							228157_at	7756	ZNF207	G2/M	unique		859865	9923	KIAA0478	S	unique		THOC2	ENSG00000125676	57187	G2-M
IMAGE:272262	N35592		#N/A	G1/S	redundant							204327_s_at	7753	ZNF202	M/G1	unique		693525	9938	ARHGAP25	G2/M	unique		GPR126	ENSG00000112414	57211	G2-M
IMAGE:915908	AI732242		#N/A	G1/S	redundant							207513_s_at	7743	ZNF189	M/G1	unique		859910	9948	WDR1	G2/M	unique		PBXIP1	ENSG00000163346	57326	G2-M
IMAGE:120162	T95274		#N/A	G1/S	redundant							206683_at	7718	ZNF165	G2	unique		774027	9975	NR1D2	G1/S	unique		BIRC6	ENSG00000115760	57448	G2-M
IMAGE:128202	R11498		#N/A	G1/S	redundant							202173_s_at	7716	VEZF1	G2	unique		695163	9976	CLECSF2	G2/M	unique		GATAD2B	ENSG00000143614	57459	G1-S
IMAGE:754379	AA436174		#N/A	G1/S	redundant							214741_at	7690	ZNF131	G2/M	unique		864284	9985	REC8L1	G2/M	unique		SCAF4	ENSG00000156304	57466	G2-M
IMAGE:823609	AA496955		#N/A	G1/S	redundant							212534_at	7572	ZNF24	G2/M	unique		856616	9987	HNRPDL	G2/M	unique		CNOT6	ENSG00000113300	57472	G2-M
IMAGE:1468466	AA885096		#N/A	G1/S	redundant							219571_s_at	7559	ZNF12	G2/M	unique		858524	10018	BCL2L11	G1/S	unique		ZNF512B	ENSG00000196700	57473	G1-S
IMAGE:512116	AA133590		#N/A	G1/S	redundant							200670_at	7494	XBP1	G2/M	unique		692822	10020	GNE	S	unique		MKL2	ENSG00000186260	57496	G2-M
IMAGE:898097	AA598803		#N/A	G1/S	redundant							206213_at	7480	WNT10B	G1/S	unique		695875	10046	CXorf6	G2	unique		SRGAP1	ENSG00000196935	57522	G2-M
IMAGE:1897431	AI301573		#N/A	G1/S	redundant							207612_at	7479	WNT8B	G1/S	unique		854961	10049	DNAJB6	G2/M	unique		CC2D2A	ENSG00000048342	57545	G2-M
IMAGE:840614	AI734177		#N/A	G1/S	redundant							71933_at	7475	WNT6	S	unique		773327	10090	UST	G2	unique		MICAL3	ENSG00000243156	57553	G2-M
IMAGE:126829	R07184		#N/A	G1/S	redundant							38964_r_at	7454	WAS	S	unique		681197	10098	TM4SF9	G2	unique		NLGN2	ENSG00000169992	57555	G2-M
IMAGE:743230	AA400234		#N/A	G1/S	redundant							205586_x_at	7425	VGF	G1/S	unique		862367	10114	HIPK3	G2	unique		ARHGAP21	ENSG00000107863	57584	G2-M
IMAGE:25061	R38944		#N/A	G1/S	redundant							203991_s_at	7403	KDM6A	G2	unique		861831	10124	ARL4A	G2	unique		USP36	ENSG00000055483	57602	G2-M
IMAGE:50441	H18031		#N/A	G1/S	redundant							202330_s_at	7374	UNG	G1/S	unique		772787	10137	RBM12	M/G1	unique		DIP2B	ENSG00000066084	57609	G2-M
IMAGE:418240	W90240		#N/A	G1/S	redundant							209825_s_at	7371	UCK2	G1/S	unique		684456	10150	MBNL2	G1/S	unique		VPS18	ENSG00000104142	57617	G1-S
IMAGE:148763	H12845		#N/A	G1/S	redundant							206716_at	7369	UMOD	G1/S	unique		689191	10180	RBM6	G2	unique		ZBTB2	ENSG00000181472	57621	G2-M
IMAGE:612122	AA181439		#N/A	G1/S	redundant							201387_s_at	7345	UCHL1	G1/S	unique		691436	10193	RNF41	S	unique		NYAP2	ENSG00000144460	57624	G2-M
IMAGE:208986	H60690		#N/A	G1/S	redundant							214881_s_at	7343	UBTF	G1/S	unique		854757	10208	C13orf22	G2/M	unique		FBRSL1	ENSG00000112787	57666	G2-M
IMAGE:1564601	AA960844		#N/A	G1/S	redundant							218082_s_at	7342	UBP1	M/G1	unique		693341	10221	TRIB1	S	unique		CWC22	ENSG00000163510	57703	G2-M
IMAGE:811010	AA485522		#N/A	G1/S	redundant							211008_s_at	7329	UBE2I	G1/S	unique		857413	10228	STX6	G2/M	unique		CREBZF	ENSG00000137504	58487	G1-S
IMAGE:293331	N64737		#N/A	G1/S	redundant							211764_s_at	7321	UBE2D1	G2/M	unique		862915	10229	COQ7	M/G1	unique		RPRD1B	ENSG00000101413	58490	G1-S
IMAGE:1575410	AA971179		#N/A	G1/S	redundant							202333_s_at	7320	UBE2B	G2/M	unique		870109	10230	NBR2	G1/S	unique		MLL3	ENSG00000055609	58508	G2-M
IMAGE:665013	AA194796		#N/A	G1/S	redundant							204141_at	7280	TUBB2A	G1/S	unique		687592	10238	HAN11	G2/M	unique		PLEKHA1	ENSG00000107679	59338	G2-M
IMAGE:1754192	AI204264		#N/A	G1/S	redundant							221493_at	7259	TSPYL1	G2/M	unique		870222	10245	TIMM17B	G1/S	unique		KLHL12	ENSG00000117153	59349	G2-M
IMAGE:1939113	AJ271379		#N/A	G1/S	redundant							203983_at	7257	TSNAX	G2/M	unique		869417	10254	STAM2	G2	unique		GPBP1L1	ENSG00000159592	60313	G2-M
IMAGE:1552835	AA928536		#N/A	G1/S	redundant							221571_at	7187	TRAF3	M/G1	unique		697692	10265	IRX5	G1/S	unique		AVPI1	ENSG00000119986	60370	G1-S
IMAGE:378433	AA775600	55344	PLCXD1	G1/S	redundant							201379_s_at	7165	TPD52L2	M/G1	unique		685652	10276	NET1	G2	unique		MRPS35	ENSG00000061794	60488	G2-M
IMAGE:246116	N52394	55599	RNPC3	G1/S	redundant							221747_at	7145	TNS1	S	unique		859625	10279	PRSS16	G1/S	unique		ZFAND3	ENSG00000156639	60685	G2-M
IMAGE:461699	AA682274	55608	ANKRD10	G1/S	redundant							202510_s_at	7127	TNFAIP2	G2/M	unique		686536	10289	GC20	S	unique		THADA	ENSG00000115970	63892	G2-M
IMAGE:1034483	AA779733	57691	KIAA1586	G1/S	redundant							206472_s_at	7090	TLE3	G1/S	unique		681630	10297	APC2	G1/S	unique		PCIF1	ENSG00000100982	63935	G1-S
IMAGE:111981	T91807		#N/A	G1/S	redundant							202011_at	7082	TJP1	G2	unique		686225	10307	APBB3	S	unique		NECAB3	ENSG00000125967	63941	G1-S
IMAGE:773479	BC008791	2280	FKBP1A	G2	redundant							204776_at	7060	THBS4	S	unique		691581	10308	ZNF267	G2/M	unique		MAGEF1	ENSG00000177383	64110	G1-S
IMAGE:609626	AA180004	3799	KIF5B	G2	redundant							203887_s_at	7056	THBD	M/G1	unique		684034	10309	UNG2	S	unique		IRF2BPL	ENSG00000119669	64207	G2-M
IMAGE:1564300	AA973283	8841	HDAC3	G2	redundant							203313_s_at	7050	TGIF1	G2	unique		682948	10312	TCIRG1	G1/S	unique		DNAJC1	ENSG00000136770	64215	G2-M
IMAGE:469898	AA029844		#N/A	G2	redundant							209909_s_at	7042	TGFB2	G2	unique		681198	10324	KBTBD10	G1/S	unique		HERPUD2	ENSG00000122557	64224	G2-M
IMAGE:1604372	AI820593		#N/A	G2	redundant							213258_at	7035	TFPI	G2	unique		849400	10333	TLR6	G1/S	unique		ATL2	ENSG00000119787	64225	G2-M
IMAGE:712505	AA278152		#N/A	G2	redundant							204623_at	7033	TFF3	G1/S	unique		867846	10336	RNF3	G2/M	unique		ACTR6	ENSG00000075089	64431	G2-M
IMAGE:66430	R16074		#N/A	G2	redundant							212457_at	7030	TFE3	M/G1	unique		691202	10365	KLF2	S	unique		GIGYF1	ENSG00000146830	64599	G2-M
IMAGE:1850351	AI249089		#N/A	G2	redundant							207199_at	7015	TERT	G1/S	unique		862854	10384	BTN3A3	G1/S	unique		HIAT1	ENSG00000156875	64645	G2-M
IMAGE:740851	AA477708		#N/A	G2	redundant							217711_at	7010	TEK	G1/S	unique		856269	10385	BTN2A2	S	unique		ACBD3	ENSG00000182827	64746	G2-M
IMAGE:1554469	AA931528		#N/A	G2	redundant							41037_at	7004	TEAD4	G1/S	unique		694883	10417	SPON2	G1/S	unique		TNS3	ENSG00000136205	64759	G2-M
IMAGE:198104	R94633		#N/A	G2	redundant							203743_s_at	6996	TDG	M/G1	unique		850867	10425	ARIH2	M/G1	unique		CCDC14	ENSG00000175455	64770	G1-S
IMAGE:1584883	AA939019		#N/A	G2	redundant							212762_s_at	6934	TCF7L2	G2/M	unique		845505	10431	TIMM23	M/G1	unique		CERK	ENSG00000100422	64781	G1-S
IMAGE:1536451	AA919126		#N/A	G2	redundant							216930_at	6927	HNF1A	G1/S	unique		686072	10432	RBM14	G2/M	unique		AEN	ENSG00000181026	64782	G2-M
IMAGE:595606	AI821519		#N/A	G2	redundant							201263_at	6897	TARS	M/G1	unique		692682	10435	CDC42EP2	G2/M	unique		DDX31	ENSG00000125485	64794	G2-M
IMAGE:1862628	AI053446		#N/A	G2	redundant							209358_at	6882	TAF11	G2/M	unique		845350	10447	FAM3C	G2	unique		RMND5A	ENSG00000153561	64795	G2-M
IMAGE:1861173	AI144063		#N/A	G2	redundant							201023_at	6879	TAF7	M/G1	unique		845585	10450	PPIE	G2/M	unique		41340	ENSG00000136536	64844	G2-M
IMAGE:1690915	AI092102		#N/A	G2	redundant							213090_s_at	6874	TAF4	M/G1	unique		686252	10458	BAIAP2	M/G1	unique		FAM129B	ENSG00000136830	64855	G2-M
IMAGE:108265	T70541		#N/A	G2	redundant							213200_at	6855	SYP	S	unique		694060	10461	MERTK	G2/M	unique		ARMCX5	ENSG00000125962	64860	G1-S
IMAGE:1842250	AI219737		#N/A	G2	redundant							210247_at	6854	SYN2	G1/S	unique		690442	10466	COG5	S	unique		GPBP1	ENSG00000062194	65056	G2-M
IMAGE:430973	AA678348		#N/A	G2	redundant							202565_s_at	6840	SVIL	G2/M	unique		681946	10468	FST	S	unique		KRI1	ENSG00000129347	65095	G2-M
IMAGE:1456849	AI733001		#N/A	G2	redundant							225038_s_at	6838	SURF6	M/G1	unique		854069	10481	HOXB13	G2/M	unique		UPF3A	ENSG00000169062	65110	G2-M
IMAGE:782812	AA448251		#N/A	G2	redundant							206593_s_at	6837	MED22	M/G1	unique		692754	10492	SYNCRIP	G2/M	unique		WNK1	ENSG00000060237	65125	G2-M
IMAGE:701496	AA287975		#N/A	G2	redundant							203310_at	6814	STXBP3	G2	unique		852502	10499	NCOA2	G1/S	unique		PHACTR4	ENSG00000204138	65979	G2-M
IMAGE:700503	AA291137		#N/A	G2	redundant							202557_at	6782	HSPA13	G2	unique		681878	10513	APPBP2	M/G1	unique		PRR14	ENSG00000156858	78994	G2-M
IMAGE:245986	N55457		#N/A	G2	redundant							225289_at	6774	STAT3	M/G1	unique		845027	10521	DDX17	M/G1	unique		PDCL3	ENSG00000115539	79031	G2-M
IMAGE:299609	N70848		#N/A	G2	redundant							202817_s_at	6760	SS18	M/G1	unique		856732	10533	APG7L	G2/M	unique		KCTD15	ENSG00000153885	79047	G2-M
IMAGE:50227	H16772		#N/A	G2	redundant							213921_at	6750	SST	G1/S	unique		863474	10589	DRAP1	M/G1	unique		FTO	ENSG00000140718	79068	G1-S
IMAGE:1011581	AA229808		#N/A	G2	redundant							208802_at	6731	SRP72	M/G1	unique		682667	10605	PAIP1	M/G1	unique		APOO	ENSG00000184831	79135	G1-S
IMAGE:1894782	AI292036		#N/A	G2	redundant							209748_at	6683	SPAST	M/G1	unique		697568	10608	MXD4	S	unique		CCDC28B	ENSG00000160050	79140	G1-S
IMAGE:303099	N90779		#N/A	G2	redundant							204367_at	6668	SP2	G2	unique		848729	10610	SIAT7B	M/G1	unique		ZNF557	ENSG00000130544	79230	G2-M
IMAGE:714043	AA284907		#N/A	G2	redundant							206122_at	6665	SOX15	M/G1	unique		694010	10614	HIS1	G2/M	unique		ZXDC	ENSG00000070476	79364	G1-S
IMAGE:304927	N93122		#N/A	G2	redundant							204275_at	6650	SOLH	G1/S	unique		681751	10620	ARID3B	G2	unique		GCC1	ENSG00000179562	79571	G2-M
IMAGE:796303	AA461307		#N/A	G2	redundant							214531_s_at	6642	SNX1	G2	unique		688586	10625	IVNS1ABP	G1/S	unique		C10orf76	ENSG00000120029	79591	G2-M
IMAGE:452363	AA700879		#N/A	G2	redundant							205443_at	6617	SNAPC1	G2/M	unique		844811	10644	IMP-2	M/G1	unique		HMBOX1	ENSG00000147421	79618	G2-M
IMAGE:1741749	AI733699		#N/A	G2	redundant							217171_at	6609	SMPD1	G1/S	unique		862676	10657	KHDRBS1	M/G1	unique		PANK3	ENSG00000120137	79646	G2-M
IMAGE:1493227	AI733079		#N/A	G2	redundant							215274_at	6559	SLC12A3	S	unique		772694	10677	AVIL	G1/S	unique		AKIRIN1	ENSG00000174574	79647	G2-M
IMAGE:1486028	AA912032		#N/A	G2	redundant							206058_at	6539	SLC6A12	G1/S	unique		692021	10724	MGEA5	M/G1	unique		MCPH1	ENSG00000147316	79648	G1-S
IMAGE:51218	H18472		#N/A	G2	redundant							207043_s_at	6536	SLC6A9	M/G1	unique		851751	10728	TEBP	M/G1	unique		RHBDF2	ENSG00000129667	79651	G2-M
IMAGE:1035796	AA628867		#N/A	G2	redundant							207519_at	6532	SLC6A4	S	unique		856594	10732	TCFL5	G1/S	unique		ARHGAP10	ENSG00000071205	79658	G2-M
IMAGE:1856923	AI271431		#N/A	G2	redundant							211123_at	6528	SLC5A5	S	unique		697439	10744	PTTG2	G2/M	unique		FASTKD1	ENSG00000138399	79675	G2-M
IMAGE:131316	R22949		#N/A	G2	redundant							204429_s_at	6518	SLC2A5	S	unique		855377	10765	JARID1B	G2/M	unique		PPCS	ENSG00000127125	79717	G2-M
IMAGE:746217	AA417744		#N/A	G2	redundant							228347_at	6495	SIX1	M/G1	unique		866637	10766	TOB2	M/G1	unique		TBC1D17	ENSG00000104946	79735	G1-S
IMAGE:824913	AA489023		#N/A	G2	redundant							214437_s_at	6472	SHMT2	G2/M	unique		866635	10797	MTHFD2	S	unique		GEMIN7	ENSG00000142252	79760	G2-M
IMAGE:301867	N92478		#N/A	G2	redundant							214016_s_at	6421	SFPQ	G2/M	unique		865339	10808	HSPH1	G2/M	unique		MCTP1	ENSG00000175471	79772	G2-M
IMAGE:240109	H82421		#N/A	G2	redundant							202083_s_at	6397	SEC14L1	G2/M	unique		692866	10811	NOXA1	S	unique		EHMT1	ENSG00000181090	79813	G2-M
IMAGE:898286	AA598974		#N/A	G2	redundant							206336_at	6372	CXCL6	G2	unique		684080	10841	FTCD	G1/S	unique		GEMIN6	ENSG00000152147	79833	G2-M
IMAGE:768453	AA495943		#N/A	G2	redundant							209924_at	6362	CCL18	G1/S	unique		855395	10845	CLPX	M/G1	unique		ZDHHC11	ENSG00000188818	79844	G2-M
IMAGE:366421	AA026385		#N/A	G2	redundant							216598_s_at	6347	CCL2	G2	unique		864691	10847	SRCAP	G1/S	unique		CSPP1	ENSG00000104218	79848	G2-M
IMAGE:121239	T96708		#N/A	G2	redundant							207533_at	6346	CCL1	G1/S	unique		866643	10885	WDR3	M/G1	unique		ALG13	ENSG00000101901	79868	G2-M
IMAGE:591457	AA160692		#N/A	G2	redundant							207295_at	6340	SCNN1G	G1/S	unique		854541	10905	MAN1A2	S	unique		UBA5	ENSG00000081307	79876	G2-M
IMAGE:134120	R30983		#N/A	G2	redundant							205464_at	6338	SCNN1B	G1/S	unique		863826	10916	MAGED2	S	unique		ERMP1	ENSG00000099219	79956	G2-M
IMAGE:703559	AA278865		#N/A	G2	redundant							203232_s_at	6310	ATXN1	G2	unique		844551	10919	BAT8	G1/S	unique		TRMT2B	ENSG00000188917	79979	G1-S
IMAGE:592699	AA159962		#N/A	G2	redundant							203227_s_at	6302	TSPAN31	G2/M	unique		870210	10921	RNPS1	G1/S	unique		DNAJB14	ENSG00000164031	79982	G2-M
IMAGE:38816	R36063		#N/A	G2	redundant							225780_at	6248	RSC1A1	M/G1	unique		866125	10924	SMPDL3A	G1/S	unique		PCNXL2	ENSG00000135749	80003	G2-M
IMAGE:950603	AF055019		#N/A	G2	redundant							216937_s_at	6247	RS1	G1/S	unique		681213	10928	RALBP1	S	unique		ESRP2	ENSG00000103067	80004	G2-M
IMAGE:130819	R22183		#N/A	G2	redundant							224763_at	6167	RPL37	M/G1	unique		693823	10938	EHD1	G2/M	unique		WWC2	ENSG00000151718	80014	G2-M
IMAGE:67092	T56726		#N/A	G2	redundant							213223_at	6158	RPL28	G1/S	unique		688143	10947	AP3M2	S	unique		BICC1	ENSG00000122870	80114	G2-M
IMAGE:25058	AF131741		#N/A	G2	redundant							205191_at	6102	RP2	G2	unique		869381	10949	HNRPA0	M/G1	unique		NAA15	ENSG00000164134	80155	G2-M
IMAGE:196475	R92512		#N/A	G2	redundant							203403_s_at	6049	RNF6	G2/M	unique		687821	10973	ASCC3	S	unique		C4orf29	ENSG00000164074	80167	G1-S
IMAGE:884653	BF690013		#N/A	G2	redundant							212696_s_at	6047	RNF4	G2/M	unique		694348	10974	C10orf116	S	unique		C16orf59	ENSG00000162062	80178	G1-S
IMAGE:360436	AA013481	1316	KLF6	G2	redundant							206154_at	6017	RLBP1	G1/S	unique		773676	10982	MAPRE2	G1/S	unique		FBXO11	ENSG00000138081	80204	G2-M
IMAGE:234004	H66150	26118	WSB1	G2	redundant							211254_x_at	6005	RHAG	G1/S	unique		694186	11009	IL24	G2/M	unique		SPG11	ENSG00000104133	80208	G2-M
IMAGE:246881	N53236	26118	WSB1	G2	redundant							206290_s_at	6000	RGS7	S	unique		870175	11011	TLK2	G1/S	unique		C16orf70	ENSG00000125149	80262	G2-M
IMAGE:501778	AA127879	79768	KATNBL1	G2	redundant							204337_at	5999	RGS4	S	unique		848167	11021	RAB35	G1/S	unique		SLC35G2	ENSG00000168917	80723	G2-M
IMAGE:743987	AA629027	64225	ATL2	G2	redundant							202963_at	5993	RFX5	G2	unique		854190	11031	RAB31	M/G1	unique		THAP7	ENSG00000184436	80764	G1-S
IMAGE:898084	AA598791	50809	HP1BP3	G2	redundant							210541_s_at	5987	TRIM27	M/G1	unique		851697	11037	SBLF	G1/S	unique		ZNF436	ENSG00000125945	80818	G2-M
IMAGE:233365	H79795	50809	HP1BP3	G2	redundant							204535_s_at	5978	REST	G1/S	unique		859007	11044	POLS	G2	unique		DDHD1	ENSG00000100523	80821	G2-M
IMAGE:73852	T54850		#N/A	G2	redundant							200997_at	5936	RBM4	M/G1	unique		862528	11056	DDX52	G2/M	unique		ILKAP	ENSG00000132323	80895	G2-M
IMAGE:773254	AA425853	6421	SFPQ	G2/M	redundant							208319_s_at	5935	RBM3	G2	unique		849759	11076	TPPP	G1/S	unique		POLR2M	ENSG00000255529	81488	G2-M
IMAGE:366105	AA071526	5514	PPP1R10	G2/M	redundant							212783_at	5930	RBBP6	M/G1	unique		690583	11080	DNAJB4	G2	unique		SLC38A1	ENSG00000111371	81539	G2-M
IMAGE:487797	AA044623	1810	DR1	G2/M	redundant							202040_s_at	5927	KDM5A	G2	unique		860771	11083	DATF1	G1/S	unique		FBXO38	ENSG00000145868	81545	G2-M
[truncated: 1,880 more rows]
